# Supplementary material for: Angiogenic Activity of Breast Cancer Patients’ Monocytes Reverted by Combined Use of Systems Modeling and Experimental Approaches
Source: PLoS Comput Biol. 2015 Mar 13;11(3):e1004050. doi: 10.1371/journal.pcbi.1004050 (PMC4359163; doi:10.1371/journal.pcbi.1004050)
Supplement: S2 Table — Changes are expressed relative to untreated cells (untreated cells: 100%). Significance of these changes are indicated in a P value table (T test) for SP and DP cell populations. (XLS) [file pcbi.1004050.s006.xls]

## Sheet: supplementary_table2
		DN: Double Negative cell population (CD11bneg, CD14neg)								SP: Single Positive cell population (CD11bpos, CD14neg)								DP: Double Positive cell population (CD11bpos, CD14pos)										P value	SP: Single Positive cell population (CD11bpos, CD14neg)
sample_name (CB)	treatment	DN.CD11b	DN.VEGFR1	DN.CD14	DN.TGFR1	DN.TNFR1	DN.CCR5	DN.Tie2	DN.untreated	SP.CD11b	SP.VEGFR1	SP.CD14	SP.TGFR1	SP.TNFR1	SP.CCR5	SP.Tie2	SP.untreated	DP.CD11b	DP.VEGFR1	DP.CD14	DP.TGFR1	DP.TNFR1	DP.CCR5	DP.Tie2	DP.untreated				CD11b	VEGFR1	CD14	TGFR1	TNFR1	CCR5	Tie2
CB52	Untreated	100	100	100	100	100	100	100	7398	100	100	100	100	100	100	100	10777	100	100	100	100	100	100	100	8459			VEGF	0.264479	0.357633	0.308366	0.0680961	0.226744	0.0852542	0.120873
CB52	TGF	94.6299	96.2986	102.416	95.1167	100.663	99.0219	120.098	6395	108.085	99.1102	101.226	119.573	102.86	104.985	109.008	15014	66.7541	79.7216	83.7992	88.0196	102.261	97.6477	125.848	5403			PlGF	0.155142	0.199647	0.170476	0.482723	0.374283	0.0247978	0.112541
CB52	TNF	100.784	95.9875	101.875	90.1081	96.2001	95.0919	123.587	5875	109.031	101.824	101.703	106.622	97.3951	95.6259	118.659	13035	143.13	130.637	90.9878	75.6883	97.3863	96.4366	111.4	9554			Ang-1	0.325422	0.179213	0.127917	0.13498	0.234647	0.13721	0.155211
CB52	VEGF	97.0096	96.4048	99.5612	92.0052	98.8296	96.1469	97.1464	7206	99.7334	101.134	98.883	105.179	99.7881	98.9928	98.7983	10282	110.053	112.431	91.6408	97.1857	99.8315	96.2848	99.3217	8406			Ang-2	0.435857	0.429375	0.110591	0.418837	0.483258	0.171373	0.399255
CB58	Ang-1	99.8301	99.3921	99.9598	103.301	97.9355	99.4428	98.4995	23680	98.5193	99.6197	100.867	96.9245	96.4699	96.8784	94.7626	3852	99.5572	103.415	104.624	106.948	97.1256	97.9126	109.818	5141			TNF	0.465944	0.317969	0.00691261	0.326455	0.463005	0.185537	0.374815
CB58	Untreated	100	100	100	100	100	100	100	24174	100	100	100	100	100	100	100	3901	100	100	100	100	100	100	100	4432			VEGF+TNF	0.476348	0.360631	0.134009	0.277642	0.418371	0.195974	0.0469463
CB58	TGF	103.248	105.285	100.76	104.089	96.3292	96.6993	110.005	24610	96.0606	98.7957	95.4049	109.455	95.4045	101.433	94.7321	3717	89.4225	79.1539	90.4858	99.4656	73.9514	96.8496	117.19	4943			PlGF+TNF	0.0921752	0.434041	0.450762	0.252887	0.336948	0.459714	0.169916
CB58	TNF	105.648	103.986	98.6155	97.7408	96.3463	93.1895	93.7235	23612	101.114	100.402	97.4894	67.2059	90.1665	81.8742	75.0149	4293	94.4285	91.7208	90.5973	103.858	93.2692	99.3971	95.8638	4748			Ang2+TNF	0.0968527	0.414136	0.25421	0.156765	0.461162	0.390958	0.0407771
CB58	VEGF	99.287	100.963	100.537	108.804	99.8646	100.285	107.422	23539	98.4073	99.946	99.0953	120.676	100.765	106.671	108.355	4043	101.008	107.253	98.1459	100.62	100.083	98.5869	95.6327	4762			TGF	0.399543	0.180312	0.35672	0.142441	0.207405	0.12097	0.0294949
CB58	VEGF + TGF	101.436	99.538	101.827	110.298	96.9173	99.3145	120.214	24262	99.0997	95.8392	98.2678	103.328	95.5389	97.8232	93.9956	3885	90.2269	87.0804	93.7236	116.655	73.5058	96.9986	154.961	5337			VEGF+TGF	0.0343816	0.0103963	0.0677338	0.163909	0.148925	0.1574	0.0680348
CB58	VEGF + TNF	102.388	101.547	98.3099	102.606	96.4179	97.5437	90.202	23305	101.553	100.854	99.3805	74.2812	95.0259	87.0852	71.803	4271	95.4449	97.2844	91.4451	109.514	91.5454	104.529	92.1261	4887			PlGF+TGF	0.497412	0.319546	0.0138271	0.172989	0.441155	0.114852	0.421108
CB61	Ang-1	100.923	99.5957	95.2727	109.697	107.318	104.506	90.5739	6920	106.335	104.9	98.858	115.746	109.194	106.797	96.687	46338	102.172	99.1609	102.136	105.635	106.651	104.568	93.4551	7501			Ang-2+TGF	0.0871502	0.0768872	0.309332	0.261099	0.457211	0.235934	0.235934
CB61	Ang-2	95.7967	94.2677	91.4826	117.004	108.536	104.557	80.0978	7380	98.579	95.5383	87.1073	96.4782	103.957	105.694	73.1045	46580	96.3668	91.8238	93.0468	104.988	101.621	101.993	88.1257	7240
CB61	Untreated	100	100	100	100	100	100	100	6649	100	100	100	100	100	100	100	46716	100	100	100	100	100	100	100	6980
CB61	TGF	99.0427	101.655	103.763	88.6636	92.1518	102.751	153.018	6290	101.763	104.999	105.101	149.048	102.203	106.03	141.09	53117	90.1807	92.1821	98.2531	76.6134	75.7493	93.7819	149.445	3541
CB61	TNF	105.15	106.185	105.546	120.787	111.957	106.124	116.671	8209	105.327	104.009	98.5032	97.6972	102.5	102.377	103.212	43363	93.6122	95.5144	90.6542	93.5225	107.492	104.814	100.225	9298			P value	DP: Double Positive cell population (CD11bpos, CD14pos)
CB61	VEGF	104.687	109.413	107.682	105.984	102.871	99.4441	127.557	7170	106.363	108.011	105.541	100.742	101.519	101.328	113.345	45789	98.3275	101.422	89.0718	92.4445	98.8636	96.861	105.698	7722				CD11b	VEGFR1	CD14	TGFR1	TNFR1	CCR5	Tie2
CB61	VEGF + TGF	92.1914	89.3362	89.6387	98.4346	96.2841	106.646	107.327	6876	95.5384	93.2652	87.65	121.359	101.191	108.142	94.2136	52313	83.6291	82.8189	101.451	86.4919	77.579	100.186	131.379	3553			VEGF	0.0655505	0.0497383	0.0805211	0.454167	0.436865	0.00780305	0.206045
CB61	VEGF + TNF	105.37	104.35	104.089	127.563	115.183	106.205	109.827	8049	106.886	106.319	97.1728	111.892	108.481	104.191	97.7211	45370	94.1129	97.0862	87.0154	97.7248	109.772	101.042	98.1591	8221			PlGF	0.257869	0.105554	0.0318941	0.148504	0.127514	0.455728	0.0368227
CB67S2	Untreated	100	100	100	100	100	100	100	34347	100	100	100	100	100	100	100	12511	100	100	100	100	100	100	100	9277			Ang-1	0.477544	0.0314487	0.327567	0.303168	0.490181	0.10268	0.130383
CB67S2	PlGF	109.191	115.38	122.491	128.461	108.09	92.7286	139.459	37842	95.8355	99.3863	102.032	93.7712	98.8761	94.3637	137.143	10552	94.6685	98.2154	116.171	100.626	100.051	96.4755	133.567	8021			Ang-2	0.153546	0.225246	0.362575	0.0805002	0.464813	0.216945	0.31801
CB67S2	PlGF + TGF	119.476	132.201	138.234	174.076	117.448	92.2289	176.581	45544	81.0364	86.5171	105.112	82.9117	94.9826	89.4167	146.849	6843	73.6193	84.3392	149.404	108.639	104.679	102.482	164.471	7144			TNF	0.281194	0.303069	0.00348778	0.361781	0.426703	0.363664	0.202339
CB67S2	PlGF + TNF	101.242	103.66	114.26	115.801	106.988	86.6293	122.383	41297	94.1251	94.4618	98.731	88.7453	95.2814	96.6564	108.415	8430	91.1372	96.6032	111.345	91.2783	98.685	100.314	115.292	7026			VEGF+TNF	0.0978435	0.0160354	0.0044606	0.132333	0.17073	0.196118	0.134589
CB70	Ang-1	95.3569	94.5629	92.0557	98.2036	103.55	104.824	83.7149	9269	94.3917	88.6486	98.6124	128.419	107.95	113.941	100.129	13282	96.9911	95.801	119.567	100.96	99.386	103.743	101.378	4687			PlGF+TNF	0.390151	0.479232	6.82375e-06	0.472601	0.25404	0.196848	0.00064109
CB70	Untreated	100	100	100	100	100	100	100	7631	100	100	100	100	100	100	100	16704	100	100	100	100	100	100	100	4241			Ang2+TNF	0.140355	0.34508	0.265971	0.41964	0.0209095	0.0817857	0.00892171
CB70	TGF	100.833	121.723	97.5379	118.282	112.65	88.7498	153.706	9266	98.8184	96.5499	93.2522	99.4263	95.951	95.7756	107.711	15039	92.36	102.531	118.659	81.2106	90.3197	87.5346	109.838	4293			TGF	0.0164217	0.0531845	0.132852	0.246972	0.224704	0.0013841	0.0205172
CB70	TNF	101.561	102.015	97.5136	92.5816	104.394	104.404	91.1064	9044	97.3908	92.3029	98.4838	116.138	102.453	104.662	104.202	13545	98.4963	96.1908	108.246	95.5678	95.38	98.4523	100.488	4438			VEGF+TGF	0.0403296	0.00476398	0.0768637	0.327681	0.0258917	0.0163512	0.0195513
CB70	VEGF	95.8833	97.2703	95.9606	99.9424	102.066	98.0461	86.082	9122	93.0658	92.2033	95.6619	112.227	101.979	103.805	97.0558	13752	97.0499	105.861	108.166	91.999	96.2807	97.5848	97.0209	4913			PlGF+TGF	0.000254173	0.0020849	0.00303173	0.0572291	0.413167	0.0825381	0.0449571
CB70B	Ang-1	98.5681	96.9013	92.2015	78.8007	92.852	95.2744	74.9226	18401	93.1003	90.4599	87.0629	94.1857	94.2915	97.4209	69.7469	16963	100.562	97.5948	90.5038	80.4457	93.6676	99.2213	77.0846	23523			Ang-2+TGF	0.000303821	0.00795136	0.406505	0.079428	0.377917	0.427137	0.255406
CB70B	Untreated	100	100	100	100	100	100	100	17486	100	100	100	100	100	100	100	15818	100	100	100	100	100	100	100	23412
CB70B	TGF	77.9894	91.5514	114.1	133.636	109.66	97.6363	120.298	22294	97.3072	103.485	104.696	100.723	101.594	107.104	115.5	17332	51.8739	65.4811	90.2589	183.783	106.202	94.7447	120.259	13856
CB70B	TNF	92.6301	93.5617	96.111	95.4192	95.9722	84.7673	120.008	17025	92.2139	90.0731	92.6992	91.2061	92.8906	90.4962	88.4596	13679	120.179	109.199	92.6374	85.6122	98.3382	100.395	86.0528	28677
CB70B	VEGF	101.762	100.896	97.0426	73.7669	89.9613	92.9943	91.6312	16769	96.8139	95.9956	98.5134	95.0778	96.0703	96.9153	93.8324	16176	106.42	104.583	98.9969	94.2308	99.1399	101.053	96.0093	24026
CB70B	VEGF + TGF	77.3069	89.4729	106.892	118.632	104.132	94.8099	110.153	23579	93.8088	97.4271	96.0065	98.531	97.274	104.432	100.282	17747	50.8802	62.6565	95.1647	164.022	103.5	96.7642	108.733	12864
CB70B	VEGF + TNF	95.4904	91.185	89.3932	90.1637	96.2024	92.7784	78.6557	16881	90.6566	85.7669	80.6279	92.8862	93.3328	94.4768	64.9116	15644	103.704	93.9945	94.7867	67.7022	90.741	102.492	66.3322	28649
CB70BS2	Ang-2	98.462	97.2904	93.573	106.105	101.955	103.249	90.0172	25062	99.9948	99.5414	94.9681	107.492	101.928	111.722	91.2123	32793	78.729	84.9721	80.7066	117.203	102.886	95.3277	95.9761	11788
CB70BS2	Ang-2 + TGF	100.271	99.4052	93.757	108.517	102.508	104.485	92.6863	25065	101.218	100.571	95.0931	108.779	101.962	113.833	91.3167	35394	70.5092	78.9998	74.0171	124.336	102.227	90.8593	97.4758	11111
CB70BS2	Ang-2 + TNF	96.9145	96.9846	101.987	104.162	101.605	102.408	96.2682	23942	101.315	99.3339	113.058	132.802	105.266	110.302	111.823	29536	90.392	92.8405	96.8303	127.667	103.29	98.5874	109.703	15887
CB70BS2	Untreated	100	100	100	100	100	100	100	25682	100	100	100	100	100	100	100	27119	100	100	100	100	100	100	100	15121
CB70BS2	TNF	103.046	103.283	100.489	109.238	103.712	104.077	102.71	23860	99.5285	98.5204	95.8004	99.1889	101.685	105.69	94.5713	30017	93.2767	96.2605	92.9903	112.274	103.252	103.378	102.247	15620
CB72	Untreated	100	100	100	100	100	100	100	65357	NA	NA	NA	NA	NA	NA	NA	0	100	100	100	100	100	100	100	17926
CB72	TGF	92.7404	90.5133	87.1846	108.843	97.9917	99.461	89.5053	69083	NA	NA	NA	NA	NA	NA	NA	0	91.4652	81.5688	81.3757	75.0295	80.8708	94.8142	105.366	12776
CB72	TNF	96.8601	91.7728	98.7329	87.1316	93.2039	94.8082	94.0992	68952	NA	NA	NA	NA	NA	NA	NA	0	88.2115	82.3162	73.4249	70.2306	82.5229	98.7141	106.946	13738
CB72	VEGF	95.4508	91.7182	95.5253	77.4167	95.4633	96.107	84.4074	64302	NA	NA	NA	NA	NA	NA	NA	0	100.811	94.6739	94.4364	81.1928	90.6755	98.3029	105.93	15115
CB72	VEGF + TGF	96.8659	93.148	97.9802	94.5805	96.0623	98.948	95.7703	69422	NA	NA	NA	NA	NA	NA	NA	0	93.3478	83.9875	79.6889	71.226	80.0438	96.4948	114.252	13356
CB72	VEGF + TNF	98.5422	94.5162	97.9196	84.5921	96.3362	96.0816	93.8824	66613	NA	NA	NA	NA	NA	NA	NA	0	89.2683	88.2699	80.8252	79.0698	86.7254	97.4432	103.374	15190
CB72S2	Ang-2	87.6395	92.625	95.6934	88.1748	96.7979	89.0901	108.22	428	99.7597	103.573	104.817	92.3543	95.0593	94.2228	111.642	4060	105.58	106.881	109.815	95.9861	95.4472	96.3141	111.561	4953
CB72S2	Ang-2 + TNF	67.4968	69.0909	66.7734	76.5859	99.3494	84.5074	153.3	715	93.7633	90.7896	89.5573	93.2941	92.7813	153.7	68.1881	3573	86.727	88.0127	90.6739	86.2535	87.9723	88.5842	127.7	4837
CB72S2	Untreated	100	100	100	100	100	100	100	415	100	100	100	100	100	100	100	3929	100	100	100	100	100	100	100	5057
CB73	Untreated	100	100	100	100	100	100	100	9252	100	100	100	100	100	100	100	3667	100	100	100	100	100	100	100	8209
CB73	TGF	99.1994	109.704	99.1551	130.212	131.049	97.3976	112.385	7897	101.013	110.091	105.855	467.041	153.083	146.745	134.626	4745	103.892	118.368	98.6013	191.55	129.366	98.4756	87.6638	7167
CB73	TNF	102.186	106.793	99.6028	122.692	110.466	94.3697	101.693	7909	96.8728	105.435	98.4678	156.328	112.761	99.7701	112.296	3437	99.0875	121.382	90.9372	138.898	113.216	90.342	80.5884	9714
CB73	VEGF	103.7	110.394	98.7005	108.247	107.247	96.6049	104.23	9477	98.651	108.695	98.1326	161.313	106.107	107.842	120.412	3519	107.795	136.257	95.0641	149.203	112.332	93.034	83.0915	8790
CB73S2	Ang-2	101.525	99.1892	98.8781	100.183	100.685	100.7	105.737	786	106.004	103.794	98.4758	98.3905	101.155	101.338	96.8145	15976	102.708	102.904	92.5916	102.845	104.017	99.3124	96.443	9414
CB73S2	Ang-2 + TGF	98.2325	100.104	94.6038	102.586	100.995	99.8943	102.475	768	86.345	93.6438	93.3873	94.4653	101.768	97.9187	96.6934	15012	60.0007	70.7484	80.1935	101.154	101.006	102.227	91.6902	3863
CB73S2	Ang-2 + TNF	105.476	107.758	99.1153	102.123	100.891	98.1354	96.9263	793	98.2019	102.138	101.083	100.372	100.884	100.519	105.617	15056	94.5707	99.7157	103.662	110.075	104.858	106.083	109.972	9221
CB73S2	Untreated	100	100	100	100	100	100	100	888	100	100	100	100	100	100	100	15644	100	100	100	100	100	100	100	8412
CB73S2	TNF	100.972	95.8894	94.5329	100.903	99.5278	102.086	95.7003	919	99.799	100.076	93.9907	98.5761	102.001	98.6584	90.6565	15856	100.452	100.754	87.452	102.167	104.116	103.397	90.7398	8269
CB79S2	Ang-2	96.4609	98.6683	94.6688	93.6911	97.5472	92.6818	104.674	27318	94.0729	98.9757	95.6378	102.541	97.5544	101.519	116.952	3623	90.521	97.9339	112.947	105.429	96.8054	101.521	123.528	7064
CB79S2	Ang-2 + TGF	105.672	113.457	109.125	109.671	100.372	100.704	138.172	27866	75.3901	92.5565	105.436	105.955	95.5469	104.436	181.601	3155	69.7995	88.4879	131.885	109.637	94.3077	104.442	153.376	8914
CB79S2	Ang-2 + TNF	103.481	111.908	113.451	105.861	98.6905	93.2974	142.079	27127	97.65	111.631	111.651	111.483	100.016	103.081	184.984	4110	103.401	112.793	106.147	109.824	101.29	103.537	146.484	7706
CB79S2	Untreated	100	100	100	100	100	100	100	25665	100	100	100	100	100	100	100	4229	100	100	100	100	100	100	100	8026
CB79S2	PlGF	97.1837	99.1957	92.8189	81.927	95.8504	86.702	106.246	27154	100.6	103.591	93.5091	96.7745	99.2713	99.086	113.492	4111	107.045	109.076	102.015	98.7121	100.168	98.8955	116.21	6621
CB79S2	PlGF + TGF	95.1089	92.6732	83.9834	90.0023	95.9281	96.1523	84.0827	27885	76.8916	81.0978	93.7902	95.466	92.4525	103.228	103.814	2666	63.1443	72.1791	126.656	100.487	90.9362	103.362	104.55	8301
CB79S2	PlGF + TNF	104.86	113.179	111.663	94.0593	98.7474	94.4915	139.976	26994	96.9244	109.218	109.766	110.845	99.9293	105.096	170.471	4046	108.63	115.064	93.4762	107.841	102.398	105.85	136.776	7135
CB80S2	Untreated	100	100	100	100	100	100	100	13157	100	100	100	100	100	100	100	33701	100	100	100	100	100	100	100	7666
CB80S2	PlGF	105.786	108.567	118.83	100.775	102.34	96.1567	144.524	11277	83.1644	92.6664	102.271	118.169	103.077	88.7874	133.023	37117	97.2673	100.566	117.831	101.925	101.666	98.8637	134.457	6368
CB80S2	PlGF + TGF	108.775	114.598	123.637	103.093	104.271	94.4788	167.967	10983	60.2545	80.3642	101.835	156.96	108.928	79.9575	164.365	41404	70.861	80.8016	150.791	104.332	101.864	99.5651	159.57	6114
CB80S2	PlGF + TNF	92.062	90.1351	106.043	92.8171	100.087	91.0461	93.3941	11457	69.7004	78.4772	92.1108	107.592	101.039	81.196	118.146	38270	89.2394	94.3452	111.264	88.9822	96.7859	99.0833	113.116	5920
CB81S2	Untreated	100	100	100	100	100	100	100	2291	100	100	100	100	100	100	100	21510	100	100	100	100	100	100	100	8629
CB81S2	PlGF	102.084	98.7794	96.9449	108.17	107.358	106.427	88.2204	2324	101.616	95.8292	86.6591	90.1478	100.052	96.3654	83.0612	21622	112.584	106.068	102.606	109.15	109.787	104.929	95.3615	9191
CB81S2	PlGF + TGF	108.394	114.571	113.719	110.581	112.544	113.016	149.252	2180	105.864	105.141	108.686	178.499	112.224	114.734	130.612	25966	65.4735	80.3298	132.501	112.972	108.064	115.455	164.896	7910
CB81S2	PlGF + TNF	105.546	103.726	97.9909	114.092	116.32	111.288	105.807	2317	100.329	98.652	89.1482	121.584	111.226	99.0584	95.9623	23996	112.846	108.331	110.036	117.716	122.667	120.32	109.852	7789
