# Supplementary material for: Angiogenic Activity of Breast Cancer Patients’ Monocytes Reverted by Combined Use of Systems Modeling and Experimental Approaches
Source: PLoS Comput Biol. 2015 Mar 13;11(3):e1004050. doi: 10.1371/journal.pcbi.1004050 (PMC4359163; doi:10.1371/journal.pcbi.1004050)
Supplement: S3 Table — (XLS) [file pcbi.1004050.s007.xls]

## Sheet: supplementary_table3
		cytokines
sample_name (CB)	treatment	IL6	IL8	MCP1	MMP9	IL12	TNFa	IL1b	IL18	VEGF	PlGF	Ang-1
CB58	blank	284	164	119	107	213	177	280	53	57	18	20
CB58	Untreated	12715	8100	36872	70849	213	229	351	53	245	32	1310
CB58	VEGF	12124	7336	37196	61924	190	222	278	51	10903	35	864
CB58	Ang-1	11811	6743	34963	62805	185	216	279	50	95	25	2026
CB58	TGF	12058	8455	36019	51016	189	261	312	50	1087	33	995
CB58	TNF	18854	7988	25320	69688	195	253	304	51	157	36	1475
CB58	VEGF + TGF	11878	8439	38747	45537	186	303	277	49	13633	32	816
CB58	VEGF + TNF	13687	6862	28588	63922	159	258	294	45	16804	32	1050
CB70B	blank	289	171	94	81	86	124	139	35	96	26	30
CB70B	Untreated	3106	1786	14454	60573	68	121	150	33	525	30	1224
CB70B	VEGF	4669	3017	20368	66413	80	140	176	35	22982	39	1215
CB70B	Ang-1	8189	7168	13419	71033	80	142	196	37	16943	38	1278
CB70B	TGF	2539	5336	6656	48562	76	166	163	34	2468	31	752
CB70B	TNF	7315	5573	11058	67719	83	162	199	36	392	32	1288
CB70B	VEGF + TGF	4248	2357	17236	65519	79	128	168	33	502	30	4613
CB70B	VEGF + TNF	2708	5600	5572	49379	71	138	166	34	23633	33	780
CB52	blank	216	133	86	75	135	129	188	35	96	28	31
CB52	Untreated	13712	2601	22475	58051	124	135	178	34	109	33	622
CB52	VEGF	10539	1753	23296	59783	126	133	185	36	21923	36	542
CB52	TGF	7500	4532	26723	41684	120	134	178	34	1354	36	439
CB52	TNF	13408	4018	21641	63051	128	177	198	36	113	33	1068
CB61	blank	230	133	95	74	102	147	237	44	33	33	34
CB61	Untreated	14080	5566	30911	60062	124	132	281	38	84	21	1073
CB61	VEGF	11535	4691	30761	57322	135	134	239	40	21334	21	807
CB61	Ang-1	15617	6108	31482	57638	116	127	256	38	72	17	5046
CB61	Ang-2	13597	6085	33840	62077	134	137	306	39	78	20	727
CB61	TGF	7651	6979	30146	44046	142	132	274	38	3646	21	687
CB61	TNF	12076	6658	24243	60781	132	138	264	39	79	19	913
CB61	VEGF + TGF	6280	6748	30915	41777	103	138	235	40	19671	22	624
CB61	VEGF + TNF	12182	6750	26471	64971	135	139	257	39	21763	23	1055
CB72	blank	230	133	95	74	102	147	237	44	52	53	54
CB72	Untreated	10215	3990	31997	61144	100	132	232	37	132	35	911
CB72	VEGF	10048	4394	32712	60905	129	136	251	37	28309	35	722
CB72	TGF	6450	5408	31984	48936	121	142	244	39	1458	30	519
CB72	TNF	4865	4086	18161	62930	139	173	231	41	134	31	1144
CB72	VEGF + TGF	7882	5274	32221	46623	114	134	214	38	28835	31	738
CB72	VEGF + TNF	10066	4823	26173	62879	137	146	253	39	17742	33	1149
CB73	blank	186	117	81	71	156	126	181	38	64	22	29
CB73	Untreated	15492	7008	21754	56284	139	120	238	37	56	74	34
CB73	VEGF	13360	6540	20752	53162	127	113	336	36	4159	23	404
CB73	TGF	7544	6728	24169	54651	131	117	266	36	841	23	368
CB73	TNF	11838	6362	22005	50825	123	118	264	34	142	43	472
CB70	blank	322	196	139	129	261	222	388	83	99	33	33
CB70	Untreated	60451	6613	39022	102280	224	1334	1626	72	106	31	143
CB70	VEGF	58944	6425	33377	97711	218	1151	1821	78
CB70	Ang-1	60681	6208	32657	95507	223	1068	2338	93	85	30	4409
CB70	TGF	56048	6631	42271	99416	224	1271	1399	79	83	32	128
CB70	TNF	61005	5858	33757	93671	212	1094	2185	77	220	30	91
CB70BS2	blank	355	174	188	157	329	226	142	123	126	49	56
CB70BS2	Untreated	1183	3316	14914	20200	313	216	130	110	272	24	189
CB70BS2	TNF	1355	3944	15875	21715	321	218	135	115	249	23	298
CB70BS2	Ang-2	1850	4143	16493	36049	315	217	132	110	383	23	293
CB70BS2	Ang-2 + TGF	605	3529	1280	10425	326	217	132	113	1626	22	191
CB70BS2	Ang-2 + TNF	1022	2958	9145	30746	320	220	134	115	313	23	208
CB72S2	blank	485	236	218	203	358	279	172	133	152	27	60
CB72S2	Untreated	20504	8386	60771	95676	372	287	199	135	155	27	176
CB72S2	Ang-2	22909	8584	61427	102240	391	284	198	133	162	24	292
CB72S2	Ang-2 + TNF	22138	8848	60230	99311	382	282	183	132	148	25	313
CB79S2	blank	319	157	127	128	387	244	451	82	143	22	38
CB79S2	Untreated	17163	7929	28725	40504	338	267	521	79	226	40	801
CB79S2	Ang-2	22205	8401	36935	51986	339	279	492	91	203	45	1138
CB79S2	Ang-2 + TGF	20865	6474	36059	49485	262	273	462	73	556	139044	1395
CB79S2	Ang-2 + TNF	12686	9414	33176	35384	345	280	486	79	5013	63	876
CB79S2	PlGF	23019	8335	33119	55879	318	302	574	81	180	50	1410
CB79S2	PlGF + TGF	13297	8702	32787	37081	324	273	455	78	5048	118938	789
CB79S2	PlGF + TNF	20356	7579	33261	45282	279	280	494	72	363	104457	999
CB80S2	blank	356	174	477	171	347	225	142	122	77	16	28
CB80S2	Untreated	348	3065	1159	80398	331	219	134	114	515	37	488
CB80S2	PlGF	380	2724	2682	56813	324	216	135	114	625	13848	410
CB80S2	PlGF + TGF	336	1338	506	17504	323	215	132	113	801	11485	313
CB80S2	PlGF + TNF	342	2566	292	9962	326	218	134	115	609	6866	434
CB81S2	blank	293	152	167	117	459	290	601	104	143	22	38
CB81S2	Untreated	15063	6285	26888	55985	453	304	637	100	127	28	452
CB81S2	PlGF	14665	6057	29778	57774	452	321	685	108	653	179998	1638
CB81S2	PlGF + TGF	9710	6946	30165	47683	442	306	617	102	10971	170868	1118
CB81S2	PlGF + TNF	19900	6878	22887	60258	172	264	320	49	293	806	75
CB67S2	blank	211	133	49	56	41	87	53	24	273	32	69
CB67S2	Untreated	2434	2638	23672	49452	43	90	53	25	308	31	268
CB67S2	PlGF	2520	3044	16326	51486	48	92	52	26	307	2039	265
CB67S2	PlGF + TGF	1803	3720	15481	49095	46	91	53	27	2553	1182	209
CB67S2	PlGF + TNF	3821	3496	14305	51303	43	95	53	24	297	1212	353
CB73S2	blank	596	376	138	158	116	247	149	67	546	64	138
CB73S2	Untreated	15971	9876	49618	76780	151	267	151	76	546	64	182
CB73S2	TNF	8249	7384	28693	55787	151	264	151	76	576	60	178
CB73S2	Ang-2	8409	6822	32144	51956	149	260	156	76	554	60	180
CB73S2	Ang-2 + TGF	5269	7971	4536	48438	140	264	158	71	2374	60	174
CB73S2	Ang-2 + TNF	8920	8784	32913	58189	138	267	153	73	540	60	208
