# Supplementary material for: Angiogenic Activity of Breast Cancer Patients’ Monocytes Reverted by Combined Use of Systems Modeling and Experimental Approaches
Source: PLoS Comput Biol. 2015 Mar 13;11(3):e1004050. doi: 10.1371/journal.pcbi.1004050 (PMC4359163; doi:10.1371/journal.pcbi.1004050)
Supplement: S5 Table — Genes specifically regulated by each of these treatments were classified in PlGF/TGF and ANG-2/TGF unique lists. Genes affected by both treatments were listed in ANG-2/TGF PLGF/TGF intersect. (XLSX) [file pcbi.1004050.s009.xlsx]

## Sheet: ANG2TGF-NT
symbol	description	log2_foldchange	foldchange	average_expression	fdr	kegg	go_desc	reactome	biocarta
OLR1	oxidized low density lipoprotein (lectin-like) receptor 1	5.30333	39.4878	6.15937	0.00438586	KEGG_PPAR_SIGNALING_PATHWAY	CELLULAR_MACROMOLECULE_METABOLIC_PROCESS,CELLULAR_PROTEIN_METABOLIC_PROCESS,PROTEIN_METABOLIC_PROCESS,SYSTEM_PROCESS	REACTOME_CELL_SURFACE_INTERACTIONS_AT_THE_VASCULAR_WALL,REACTOME_HEMOSTASIS,REACTOME_SIGNALING_IN_IMMUNE_SYSTEM	NA
RGS1	regulator of G-protein signaling 1	3.77833	13.7212	5.55875	0.0178355	NA	CAMP_MEDIATED_SIGNALING,CELL_SURFACE_RECEPTOR_LINKED_SIGNAL_TRANSDUCTION_GO_0007166,CYCLIC_NUCLEOTIDE_MEDIATED_SIGNALING,G_PROTEIN_COUPLED_RECEPTOR_PROTEIN_SIGNALING_PATHWAY,G_PROTEIN_SIGNALING_ADENYLATE_CYCLASE_INHIBITING_PATHWAY,G_PROTEIN_SIGNALING_COUPLED_TO_CAMP_NUCLEOTIDE_SECOND_MESSENGER,G_PROTEIN_SIGNALING_COUPLED_TO_CYCLIC_NUCLEOTIDE_SECOND_MESSENGER,IMMUNE_RESPONSE,IMMUNE_SYSTEM_PROCESS,…	NA	NA
C3	complement component 3	3.575	11.9174	8.01938	0.0185746	KEGG_LEISHMANIA_INFECTION	CELL_SURFACE_RECEPTOR_LINKED_SIGNAL_TRANSDUCTION_GO_0007166,G_PROTEIN_COUPLED_RECEPTOR_PROTEIN_SIGNALING_PATHWAY,SIGNAL_TRANSDUCTION	REACTOME_CLASS_A1_RHODOPSIN_LIKE_RECEPTORS,REACTOME_COMPLEMENT_CASCADE,REACTOME_DOWNSTREAM_EVENTS_IN_GPCR_SIGNALING,REACTOME_GPCR_LIGAND_BINDING,REACTOME_G_ALPHA_I_SIGNALLING_EVENTS,REACTOME_IMMUNOREGULATORY_INTERACTIONS_BETWEEN_A_LYMPHOID_AND_A_NON_LYMPHOID_CELL,REACTOME_INITIAL_TRIGGERING_OF_COMPLEMENT,REACTOME_INNATE_IMMUNITY_SIGNALING,REACTOME_PEPTIDE_LIGAND_BINDING_RECEPTORS,REACTOME_SIGNALI…	BIOCARTA_CLASSIC_PATHWAY,BIOCARTA_COMP_PATHWAY,BIOCARTA_LAIR_PATHWAY,BIOCARTA_LECTIN_PATHWAY
BHLHE41	basic helix-loop-helix family, member e41	2.55	5.85634	7.315	0.0210936	KEGG_CIRCADIAN_RHYTHM_MAMMAL	NA	NA	NA
SSPN	sarcospan (Kras oncogene-associated gene)	2.38333	5.21741	4.62437	0.00677133	NA	SYSTEM_PROCESS	NA	NA
CXCL11	chemokine (C-X-C motif) ligand 11	2.37667	5.19335	3.77687	0.0351555	NA	NA	NA	NA
HERC5	hect domain and RLD 5	2.21667	4.64818	7.25375	0.0387568	NA	NA	NA	NA
CXCL9	chemokine (C-X-C motif) ligand 9	2.17	4.50023	3.33438	0.0144452	NA	NA	NA	NA
P2RY10	purinergic receptor P2Y, G-protein coupled, 10	2.16333	4.47949	4.855	0.00932224	KEGG_NEUROACTIVE_LIGAND_RECEPTOR_INTERACTION	NA	REACTOME_CLASS_A1_RHODOPSIN_LIKE_RECEPTORS,REACTOME_DOWNSTREAM_EVENTS_IN_GPCR_SIGNALING,REACTOME_GPCR_LIGAND_BINDING,REACTOME_G_ALPHA_Q_SIGNALLING_EVENTS,REACTOME_NUCLEOTIDE_LIKE_PURINERGIC_RECEPTORS,REACTOME_P2Y_RECEPTORS	NA
ITGAE	integrin, alpha E (antigen CD103, human mucosal lymphocyte antigen 1; alpha polypeptide)	2.15333	4.44854	4.93562	0.0148763	KEGG_REGULATION_OF_ACTIN_CYTOSKELETON	NA	REACTOME_INTEGRIN_CELL_SURFACE_INTERACTIONS	NA
MX2	myxovirus (influenza virus) resistance 2 (mouse)	2.14667	4.42804	6.69125	0.0203423	NA	DEFENSE_RESPONSE	NA	NA
TNFRSF11B	tumor necrosis factor receptor superfamily, member 11b	2.115	4.3319	3.045	0.00438586	KEGG_CYTOKINE_CYTOKINE_RECEPTOR_INTERACTION	ANATOMICAL_STRUCTURE_DEVELOPMENT,MULTICELLULAR_ORGANISMAL_DEVELOPMENT,ORGAN_DEVELOPMENT,SIGNAL_TRANSDUCTION,SKELETAL_DEVELOPMENT,SYSTEM_DEVELOPMENT	NA	NA
SKIL	SKI-like oncogene	2.115	4.3319	8.35688	0.0218447	NA	RNA_BIOSYNTHETIC_PROCESS,RNA_METABOLIC_PROCESS,SIGNAL_TRANSDUCTION,TRANSCRIPTION,TRANSCRIPTION_DNA_DEPENDENT,TRANSCRIPTION_FROM_RNA_POLYMERASE_II_PROMOTER	NA	BIOCARTA_TGFB_PATHWAY
SNORA25	small nucleolar RNA, H/ACA box 25	2.045	4.12673	3.13437	0.0210936	NA	NA	NA	NA
CDH1	cadherin 1, type 1, E-cadherin (epithelial)	2.045	4.12673	4.95	0.0387568	KEGG_ADHERENS_JUNCTION,KEGG_BLADDER_CANCER,KEGG_CELL_ADHESION_MOLECULES_CAMS,KEGG_MELANOMA,KEGG_PATHOGENIC_ESCHERICHIA_COLI_INFECTION,KEGG_PATHWAYS_IN_CANCER,KEGG_THYROID_CANCER	CELLULAR_LOCALIZATION,ESTABLISHMENT_OF_CELLULAR_LOCALIZATION,ESTABLISHMENT_OF_LOCALIZATION,ESTABLISHMENT_OF_PROTEIN_LOCALIZATION,INTRACELLULAR_PROTEIN_TRANSPORT,INTRACELLULAR_TRANSPORT,MACROMOLECULE_LOCALIZATION,NUCLEAR_IMPORT,NUCLEAR_TRANSPORT,NUCLEOCYTOPLASMIC_TRANSPORT,POSITIVE_REGULATION_OF_BIOLOGICAL_PROCESS,POSITIVE_REGULATION_OF_CELLULAR_PROCESS,POSITIVE_REGULATION_OF_TRANSPORT,PROTEIN_IMP…	REACTOME_ADHERENS_JUNCTIONS_INTERACTIONS,REACTOME_APOPTOTIC_CLEAVAGE_OF_CELL_ADHESION_PROTEINS,REACTOME_APOPTOTIC_EXECUTION_PHASE,REACTOME_CELL_CELL_ADHESION_SYSTEMS,REACTOME_CELL_JUNCTION_ORGANIZATION,REACTOME_GENES_INVOLVED_IN_APOPTOTIC_CLEAVAGE_OF_CELLULAR_PROTEINS,REACTOME_IMMUNOREGULATORY_INTERACTIONS_BETWEEN_A_LYMPHOID_AND_A_NON_LYMPHOID_CELL,REACTOME_INTEGRIN_CELL_SURFACE_INTERACTIONS,REAC…	BIOCARTA_MTA3_PATHWAY,BIOCARTA_TGFB_PATHWAY
DDX60L	DEAD (Asp-Glu-Ala-Asp) box polypeptide 60-like	2.025	4.06992	6.5675	0.0388373	NA	NA	NA	NA
AXL	AXL receptor tyrosine kinase	1.91167	3.76244	4.89187	0.00610703	NA	SIGNAL_TRANSDUCTION	NA	NA
A2M	alpha-2-macroglobulin	1.88	3.68075	5.9925	0.0305904	NA	NA	REACTOME_FORMATION_OF_PLATELET_PLUG,REACTOME_HDL_MEDIATED_LIPID_TRANSPORT,REACTOME_HEMOSTASIS,REACTOME_INTRINSIC_PATHWAY,REACTOME_LIPOPROTEIN_METABOLISM,REACTOME_PLATELET_DEGRANULATION	NA
STAT1	signal transducer and activator of transcription 1, 91kDa	1.80667	3.49833	9.13937	0.0465787	KEGG_CHEMOKINE_SIGNALING_PATHWAY,KEGG_JAK_STAT_SIGNALING_PATHWAY,KEGG_LEISHMANIA_INFECTION,KEGG_PANCREATIC_CANCER,KEGG_PATHWAYS_IN_CANCER,KEGG_TOLL_LIKE_RECEPTOR_SIGNALING_PATHWAY	APOPTOSIS_GO,BIOPOLYMER_MODIFICATION,CASPASE_ACTIVATION,CELLULAR_MACROMOLECULE_METABOLIC_PROCESS,CELLULAR_PROTEIN_METABOLIC_PROCESS,CELL_DEVELOPMENT,INTRACELLULAR_SIGNALING_CASCADE,I_KAPPAB_KINASE_NF_KAPPAB_CASCADE,JAK_STAT_CASCADE,PEPTIDYL_AMINO_ACID_MODIFICATION,PEPTIDYL_TYROSINE_MODIFICATION,PEPTIDYL_TYROSINE_PHOSPHORYLATION,PHOSPHORYLATION,POSITIVE_REGULATION_OF_CASPASE_ACTIVITY,POSITIVE_REGU…	REACTOME_DOWN_STREAM_SIGNAL_TRANSDUCTION,REACTOME_SIGNALING_BY_PDGF	BIOCARTA_BIOPEPTIDES_PATHWAY,BIOCARTA_CHEMICAL_PATHWAY,BIOCARTA_EGF_PATHWAY,BIOCARTA_IL22BP_PATHWAY,BIOCARTA_MAPK_PATHWAY,BIOCARTA_P38MAPK_PATHWAY,BIOCARTA_PDGF_PATHWAY,BIOCARTA_TPO_PATHWAY
MIR147B	microRNA 147b	1.80167	3.48623	8.74	0.0163049	NA	NA	NA	NA
C11orf52	chromosome 11 open reading frame 52	1.765	3.39874	3.81562	0.00677133	NA	NA	NA	NA
GLYATL2	glycine-N-acyltransferase-like 2	1.75667	3.37916	4.03	0.0299803	NA	NA	NA	NA
GNAL	guanine nucleotide binding protein (G protein), alpha activating activity polypeptide, olfactory type	1.72	3.29436	3.43438	0.0310876	KEGG_CALCIUM_SIGNALING_PATHWAY,KEGG_OLFACTORY_TRANSDUCTION	SIGNAL_TRANSDUCTION	REACTOME_ADENYLATE_CYCLASE_ACTIVATING_PATHWAY,REACTOME_OLFACTORY_SIGNALING_PATHWAY,REACTOME_OPIOID_SIGNALLING	NA
EIF2AK2	eukaryotic translation initiation factor 2-alpha kinase 2	1.71667	3.28676	8.13562	0.0384224	NA	NEGATIVE_REGULATION_OF_CELL_PROLIFERATION	NA	BIOCARTA_EIF2_PATHWAY,BIOCARTA_GSK3_PATHWAY,BIOCARTA_RANKL_PATHWAY,BIOCARTA_RNA_PATHWAY,BIOCARTA_TOLL_PATHWAY
CALCRL	calcitonin receptor-like	1.70333	3.25653	6.395	0.0305904	KEGG_NEUROACTIVE_LIGAND_RECEPTOR_INTERACTION,KEGG_VASCULAR_SMOOTH_MUSCLE_CONTRACTION	CELL_SURFACE_RECEPTOR_LINKED_SIGNAL_TRANSDUCTION_GO_0007166,CYCLIC_NUCLEOTIDE_MEDIATED_SIGNALING,G_PROTEIN_COUPLED_RECEPTOR_PROTEIN_SIGNALING_PATHWAY,G_PROTEIN_SIGNALING_COUPLED_TO_CYCLIC_NUCLEOTIDE_SECOND_MESSENGER,INTRACELLULAR_SIGNALING_CASCADE,SECOND_MESSENGER_MEDIATED_SIGNALING,SIGNAL_TRANSDUCTION	REACTOME_CALCITONIN_LIKE_LIGAND_RECEPTORS,REACTOME_CLASS_B2_SECRETIN_FAMILY_RECEPTORS,REACTOME_DOWNSTREAM_EVENTS_IN_GPCR_SIGNALING,REACTOME_GPCR_LIGAND_BINDING,REACTOME_G_ALPHA_S_SIGNALLING_EVENTS	NA
TAGAP	T-cell activation RhoGTPase activating protein	1.69	3.22657	5.56687	0.00610703	NA	NA	NA	NA
IFIH1	interferon induced with helicase C domain 1	1.67833	3.20058	8.83938	0.015745	KEGG_RIG_I_LIKE_RECEPTOR_SIGNALING_PATHWAY	NA	NA	NA
PLS3	plastin 3	1.60333	3.03845	5.22125	0.0178355	NA	NA	NA	NA
ISG20	interferon stimulated exonuclease gene 20kDa	1.54667	2.92141	5.39125	0.0475272	NA	NA	NA	NA
UGT1A6	UDP glucuronosyltransferase 1 family, polypeptide A6	1.53833	2.90459	3.52375	0.00618732	KEGG_ASCORBATE_AND_ALDARATE_METABOLISM,KEGG_DRUG_METABOLISM_CYTOCHROME_P450,KEGG_DRUG_METABOLISM_OTHER_ENZYMES,KEGG_METABOLISM_OF_XENOBIOTICS_BY_CYTOCHROME_P450,KEGG_PENTOSE_AND_GLUCURONATE_INTERCONVERSIONS,KEGG_PORPHYRIN_AND_CHLOROPHYLL_METABOLISM,KEGG_RETINOL_METABOLISM,KEGG_STARCH_AND_SUCROSE_METABOLISM,KEGG_STEROID_HORMONE_BIOSYNTHESIS	RESPONSE_TO_CHEMICAL_STIMULUS,RESPONSE_TO_XENOBIOTIC_STIMULUS,XENOBIOTIC_METABOLIC_PROCESS	REACTOME_BIOLOGICAL_OXIDATIONS,REACTOME_GLUCURONIDATION,REACTOME_PHASE_II_CONJUGATION	NA
RASGRP3	RAS guanyl releasing protein 3 (calcium and DAG-regulated)	1.53	2.88786	8.07687	0.00778592	KEGG_B_CELL_RECEPTOR_SIGNALING_PATHWAY	NA	REACTOME_FORMATION_OF_PLATELET_PLUG,REACTOME_HEMOSTASIS,REACTOME_INTEGRIN_ALPHAIIBBETA3_SIGNALING,REACTOME_INTEGRIN_CELL_SURFACE_INTERACTIONS,REACTOME_PLATELET_AGGREGATION_PLUG_FORMATION	NA
PALLD	palladin, cytoskeletal associated protein	1.515	2.85799	4.40562	0.0163049	NA	NA	NA	NA
NT5C3	5-nucleotidase, cytosolic III	1.50833	2.84481	6.1	0.042071	NA	NA	NA	NA
GAS1	growth arrest-specific 1	1.5	2.82843	3.74313	0.0282847	KEGG_HEDGEHOG_SIGNALING_PATHWAY	NA	NA	NA
SLC30A4	solute carrier family 30 (zinc transporter), member 4	1.48833	2.80565	4.84312	0.0210995	NA	NA	NA	NA
C15orf21		1.465	2.76063	4.63	0.0269462	NA	NA	NA	NA
PPM1K	protein phosphatase, Mg2+/Mn2+ dependent, 1K	1.45333	2.7384	6.29437	0.0181964	NA	NA	NA	NA
CXCL17	chemokine (C-X-C motif) ligand 17	1.44667	2.72578	4.045	0.0178355	NA	NA	NA	NA
TMEM156	transmembrane protein 156	1.445	2.72263	5.95937	0.0345576	NA	NA	NA	NA
P2RY12	purinergic receptor P2Y, G-protein coupled, 12	1.375	2.59368	3.03375	0.0468454	NA	NA	NA	NA
ADC	arginine decarboxylase	1.36167	2.56982	4.19	0.0301025	KEGG_ARGININE_AND_PROLINE_METABOLISM	NA	REACTOME_METABOLISM_OF_AMINO_ACIDS	NA
TMCC3	transmembrane and coiled-coil domain family 3	1.32667	2.50822	4.00125	0.0300982	NA	NA	NA	NA
CLDN1	claudin 1	1.30167	2.46514	3.485	0.0204585	KEGG_CELL_ADHESION_MOLECULES_CAMS,KEGG_LEUKOCYTE_TRANSENDOTHELIAL_MIGRATION,KEGG_PATHOGENIC_ESCHERICHIA_COLI_INFECTION,KEGG_TIGHT_JUNCTION	CALCIUM_INDEPENDENT_CELL_CELL_ADHESION,CELL_CELL_ADHESION	REACTOME_CELL_CELL_ADHESION_SYSTEMS,REACTOME_CELL_JUNCTION_ORGANIZATION,REACTOME_TIGHT_JUNCTION_INTERACTIONS	NA
PDGFRL	platelet-derived growth factor receptor-like	1.29167	2.44811	4.73438	0.0468454	NA	NA	NA	NA
AKR7L	aldo-keto reductase family 7-like	1.285	2.43682	3.75188	0.0463234	NA	NA	NA	NA
ITGAV	integrin, alpha V (vitronectin receptor, alpha polypeptide, antigen CD51)	1.28333	2.43401	6.74	0.0269462	KEGG_ARRHYTHMOGENIC_RIGHT_VENTRICULAR_CARDIOMYOPATHY_ARVC,KEGG_CELL_ADHESION_MOLECULES_CAMS,KEGG_DILATED_CARDIOMYOPATHY,KEGG_FOCAL_ADHESION,KEGG_HYPERTROPHIC_CARDIOMYOPATHY_HCM,KEGG_PATHWAYS_IN_CANCER,KEGG_REGULATION_OF_ACTIN_CYTOSKELETON	NA	REACTOME_CELL_SURFACE_INTERACTIONS_AT_THE_VASCULAR_WALL,REACTOME_HEMOSTASIS,REACTOME_INTEGRIN_CELL_SURFACE_INTERACTIONS,REACTOME_PECAM1_INTERACTIONS,REACTOME_SIGNALING_IN_IMMUNE_SYSTEM	BIOCARTA_EDG1_PATHWAY
IKZF2	IKAROS family zinc finger 2 (Helios)	1.28333	2.43401	5.15813	0.0415276	NA	NA	NA	NA
CTNND1	catenin (cadherin-associated protein), delta 1	1.27833	2.42559	9.71125	0.0148763	KEGG_ADHERENS_JUNCTION,KEGG_LEUKOCYTE_TRANSENDOTHELIAL_MIGRATION	NA	REACTOME_ADHERENS_JUNCTIONS_INTERACTIONS,REACTOME_CELL_CELL_ADHESION_SYSTEMS,REACTOME_CELL_JUNCTION_ORGANIZATION	NA
RNF213	ring finger protein 213	1.26333	2.4005	7.61688	0.0318169	NA	NA	NA	NA
ACAD11	acyl-CoA dehydrogenase family, member 11	1.26167	2.39773	4.40875	0.0252277	NA	NA	NA	NA
FCHSD2	FCH and double SH3 domains 2	1.25833	2.39219	8.88063	0.0077648	NA	NA	NA	NA
LOC440570	hypothetical LOC440570	1.25167	2.38116	6.07125	0.0218447	NA	NA	NA	NA
KRTAP9-2	keratin associated protein 9-2	1.24833	2.37567	2.70438	0.015745	NA	NA	NA	NA
TNFSF12	tumor necrosis factor (ligand) superfamily, member 12	1.23833	2.35926	4.92375	0.0388373	KEGG_CYTOKINE_CYTOKINE_RECEPTOR_INTERACTION	ANATOMICAL_STRUCTURE_DEVELOPMENT,ANATOMICAL_STRUCTURE_FORMATION,ANATOMICAL_STRUCTURE_MORPHOGENESIS,ANGIOGENESIS,APOPTOSIS_GO,CELL_DEVELOPMENT,CELL_MIGRATION,ENDOTHELIAL_CELL_MIGRATION,ENDOTHELIAL_CELL_PROLIFERATION,MULTICELLULAR_ORGANISMAL_DEVELOPMENT,ORGAN_DEVELOPMENT,ORGAN_MORPHOGENESIS,POSITIVE_REGULATION_OF_ANGIOGENESIS,POSITIVE_REGULATION_OF_BIOLOGICAL_PROCESS,POSITIVE_REGULATION_OF_CELLULAR…	NA	BIOCARTA_DEATH_PATHWAY
PLXDC2	plexin domain containing 2	1.23333	2.3511	8.35375	0.0338602	NA	NA	NA	NA
SP110	SP110 nuclear body protein	1.22167	2.33216	8.655	0.0384224	NA	NA	NA	NA
ACCN2	amiloride-sensitive cation channel 2, neuronal	1.215	2.32141	3.63937	0.022301	NA	NA	NA	NA
NUPR1	nuclear protein, transcriptional regulator, 1	1.21	2.31338	4.65562	0.0477844	NA	GROWTH,REGULATION_OF_BIOLOGICAL_QUALITY	NA	NA
VASH1	vasohibin 1	1.19667	2.29209	6.19125	0.0299803	NA	NA	NA	NA
CMPK2	cytidine monophosphate (UMP-CMP) kinase 2, mitochondrial	1.19167	2.28416	6.09875	0.0163049	NA	NA	NA	NA
SLC2A13	solute carrier family 2 (facilitated glucose transporter), member 13	1.18333	2.27101	5.07	0.0387568	NA	NA	NA	NA
LSP1	lymphocyte-specific protein 1	1.18	2.26577	7.37563	0.0282847	NA	NA	NA	NA
C12orf59	chromosome 12 open reading frame 59	1.14333	2.20891	3.86937	0.0410363	NA	NA	NA	NA
CITED1	Cbp/p300-interacting transactivator, with Glu/Asp-rich carboxy-terminal domain, 1	1.14167	2.20636	4.36062	0.0305784	NA	REGULATION_OF_GENE_EXPRESSION,REGULATION_OF_RNA_METABOLIC_PROCESS,REGULATION_OF_TRANSCRIPTION,REGULATION_OF_TRANSCRIPTIONDNA_DEPENDENT,RNA_BIOSYNTHETIC_PROCESS,RNA_METABOLIC_PROCESS,TRANSCRIPTION,TRANSCRIPTION_DNA_DEPENDENT,TRANSCRIPTION_FROM_RNA_POLYMERASE_II_PROMOTER	NA	NA
TBX2	T-box 2	1.11667	2.16845	4.45625	0.0140583	NA	AGING,NEGATIVE_REGULATION_OF_RNA_METABOLIC_PROCESS,NEGATIVE_REGULATION_OF_TRANSCRIPTION_DNA_DEPENDENT,POSITIVE_REGULATION_OF_BIOLOGICAL_PROCESS,POSITIVE_REGULATION_OF_CELLULAR_PROCESS,POSITIVE_REGULATION_OF_CELL_PROLIFERATION,REGULATION_OF_GENE_EXPRESSION,REGULATION_OF_RNA_METABOLIC_PROCESS,REGULATION_OF_TRANSCRIPTION,REGULATION_OF_TRANSCRIPTIONDNA_DEPENDENT,RNA_BIOSYNTHETIC_PROCESS,RNA_METABOLIC…	NA	NA
CNPY1	canopy 1 homolog (zebrafish)	1.11333	2.16345	3.01562	0.0302512	NA	NA	NA	NA
TRANK1	tetratricopeptide repeat and ankyrin repeat containing 1	1.09	2.12874	7.44062	0.0299803	NA	NA	NA	NA
ASB18	ankyrin repeat and SOCS box containing 18	1.09	2.12874	5.0925	0.0472648	NA	NA	NA	NA
IFIT5	interferon-induced protein with tetratricopeptide repeats 5	1.08	2.11404	5.80687	0.0333784	NA	NA	NA	NA
CUL1	cullin 1	1.055	2.07772	9.0525	0.0387568	NA	NA	NA	NA
C10orf131	chromosome 10 open reading frame 131	0.998333	1.99769	2.6475	0.0302693	NA	NA	NA	NA
ZFP14	zinc finger protein 14 homolog (mouse)	0.995	1.99308	3.10312	0.0301025	NA	NA	NA	NA
CXCR1	chemokine (C-X-C motif) receptor 1	0.991667	1.98848	3.20938	0.0282847	NA	NA	NA	NA
CCDC102B	coiled-coil domain containing 102B	0.98	1.97247	3.60625	0.0388373	NA	NA	NA	NA
PSG1	pregnancy specific beta-1-glycoprotein 1	0.98	1.97247	2.83125	0.0305784	NA	NA	NA	NA
CABP5	calcium binding protein 5	0.973333	1.96337	2.90813	0.0305784	NA	NA	NA	NA
RNF217	ring finger protein 217	0.97	1.95884	5.65875	0.0327773	NA	NA	NA	NA
C21orf91	chromosome 21 open reading frame 91	0.968333	1.95658	8.315	0.0330957	NA	NA	NA	NA
KCNJ16	potassium inwardly-rectifying channel, subfamily J, member 16	0.96	1.94531	3.3725	0.0282847	NA	NA	NA	NA
ARMCX2	armadillo repeat containing, X-linked 2	0.96	1.94531	3.49313	0.0307755	NA	NA	NA	NA
FAM135A	family with sequence similarity 135, member A	0.958333	1.94306	6.46125	0.0465787	NA	NA	NA	NA
UCN	urocortin	0.951667	1.93411	4.37063	0.0299803	NA	CELL_SURFACE_RECEPTOR_LINKED_SIGNAL_TRANSDUCTION_GO_0007166,G_PROTEIN_COUPLED_RECEPTOR_PROTEIN_SIGNALING_PATHWAY,SIGNAL_TRANSDUCTION	NA	NA
LGALS9	lectin, galactoside-binding, soluble, 9	0.948333	1.92964	7.95375	0.0305904	NA	INTRACELLULAR_SIGNALING_CASCADE,I_KAPPAB_KINASE_NF_KAPPAB_CASCADE,POSITIVE_REGULATION_OF_BIOLOGICAL_PROCESS,POSITIVE_REGULATION_OF_CELLULAR_PROCESS,POSITIVE_REGULATION_OF_I_KAPPAB_KINASE_NF_KAPPAB_CASCADE,POSITIVE_REGULATION_OF_SIGNAL_TRANSDUCTION,PROTEIN_KINASE_CASCADE,REGULATION_OF_I_KAPPAB_KINASE_NF_KAPPAB_CASCADE,REGULATION_OF_SIGNAL_TRANSDUCTION,SIGNAL_TRANSDUCTION	NA	NA
FLJ45256	hypothetical LOC400511	0.943333	1.92297	4.655	0.0305904	NA	NA	NA	NA
THAP8	THAP domain containing 8	0.923333	1.89649	4.94625	0.0348781	NA	NA	NA	NA
H6PD	hexose-6-phosphate dehydrogenase (glucose 1-dehydrogenase)	0.918333	1.88993	4.25188	0.044978	NA	NA	NA	NA
FBXO32	F-box protein 32	0.916667	1.88775	3.47063	0.0318169	NA	NA	NA	NA
LOC645166	lymphocyte-specific protein 1 pseudogene	0.911667	1.88122	7.4675	0.0282847	NA	NA	NA	NA
RAB11FIP4	RAB11 family interacting protein 4 (class II)	0.906667	1.87471	5.18438	0.0269462	KEGG_ENDOCYTOSIS	NA	NA	NA
CHMP5	chromatin modifying protein 5	0.901667	1.86822	9.25313	0.0467991	KEGG_ENDOCYTOSIS	NA	NA	NA
RGS10	regulator of G-protein signaling 10	0.896667	1.86176	9.47625	0.0384224	NA	NA	NA	NA
EPHX4	epoxide hydrolase 4	0.881667	1.8425	3.05125	0.0204585	NA	NA	NA	NA
SSX3	synovial sarcoma, X breakpoint 3	0.87	1.82766	2.875	0.0336703	NA	NA	NA	NA
NEK8	NIMA (never in mitosis gene a)- related kinase 8	0.861667	1.81714	4.75	0.0305904	NA	NA	NA	NA
GPR39	G protein-coupled receptor 39	0.858333	1.81294	2.82437	0.0468741	NA	CELL_SURFACE_RECEPTOR_LINKED_SIGNAL_TRANSDUCTION_GO_0007166,G_PROTEIN_COUPLED_RECEPTOR_PROTEIN_SIGNALING_PATHWAY,SIGNAL_TRANSDUCTION	NA	NA
PABPC1L2A	poly(A) binding protein, cytoplasmic 1-like 2A	0.846667	1.79834	3.24125	0.0275096	NA	NA	NA	NA
SLC25A31	solute carrier family 25 (mitochondrial carrier; adenine nucleotide translocator), member 31	0.843333	1.79419	2.77813	0.0278197	NA	NA	NA	NA
SPATA13	spermatogenesis associated 13	0.83	1.77769	4.99625	0.0463534	NA	NA	NA	NA
TNFSF11	tumor necrosis factor (ligand) superfamily, member 11	0.828333	1.77563	3.50375	0.042071	KEGG_CYTOKINE_CYTOKINE_RECEPTOR_INTERACTION	NA	NA	BIOCARTA_RANKL_PATHWAY
LRRC15	leucine rich repeat containing 15	0.818333	1.76337	4.97938	0.0432833	NA	NA	NA	NA
IRGC	immunity-related GTPase family, cinema	0.81	1.75321	3.39188	0.0432833	NA	NA	NA	NA
SCG3	secretogranin III	0.768333	1.7033	2.74437	0.0402663	NA	NA	REACTOME_FORMATION_OF_PLATELET_PLUG,REACTOME_FURTHER_PLATELET_RELEASATE,REACTOME_HEMOSTASIS,REACTOME_PLATELET_DEGRANULATION	NA
C9orf4	chromosome 9 open reading frame 4	0.743333	1.67404	3.10812	0.0369114	NA	NA	NA	NA
ELAVL1	ELAV (embryonic lethal, abnormal vision, Drosophila)-like 1 (Hu antigen R)	-0.695	0.617709	8.19063	0.0472648	NA	NA	NA	NA
C12orf75	chromosome 12 open reading frame 75	-0.701667	0.614861	7.37812	0.0387568	NA	NA	NA	NA
SHANK3	SH3 and multiple ankyrin repeat domains 3	-0.703333	0.614152	4.48688	0.0472648	NA	NA	NA	NA
RAI2	retinoic acid induced 2	-0.723333	0.605696	4.54875	0.0304892	NA	NA	NA	NA
NNT	nicotinamide nucleotide transhydrogenase	-0.741667	0.598048	7.65437	0.0428742	KEGG_NICOTINATE_AND_NICOTINAMIDE_METABOLISM	AEROBIC_RESPIRATION,CARBOHYDRATE_METABOLIC_PROCESS,CATABOLIC_PROCESS,CATION_TRANSPORT,CELLULAR_CARBOHYDRATE_METABOLIC_PROCESS,CELLULAR_CATABOLIC_PROCESS,CELLULAR_RESPIRATION,COENZYME_METABOLIC_PROCESS,COFACTOR_CATABOLIC_PROCESS,COFACTOR_METABOLIC_PROCESS,ELECTRON_TRANSPORT_GO_0006118,ENERGY_DERIVATION_BY_OXIDATION_OF_ORGANIC_COMPOUNDS,ESTABLISHMENT_OF_LOCALIZATION,GENERATION_OF_PRECURSOR_METABOLI…	REACTOME_CITRIC_ACID_CYCLE,REACTOME_DIABETES_PATHWAYS,REACTOME_GLUCOSE_REGULATION_OF_INSULIN_SECRETION,REACTOME_INTEGRATION_OF_ENERGY_METABOLISM,REACTOME_PYRUVATE_METABOLISM_AND_TCA_CYCLE,REACTOME_REGULATION_OF_INSULIN_SECRETION	NA
PDX1	pancreatic and duodenal homeobox 1	-0.75	0.594604	4.20125	0.0308524	NA	NA	NA	NA
CNOT6	CCR4-NOT transcription complex, subunit 6	-0.763333	0.589134	7.80063	0.0475272	KEGG_RNA_DEGRADATION	NA	REACTOME_DEADENYLATION_OF_MRNA,REACTOME_METABOLISM_OF_MRNA,REACTOME_METABOLISM_OF_RNA	NA
ILVBL	ilvB (bacterial acetolactate synthase)-like	-0.766667	0.587774	5.1775	0.0492562	NA	NA	NA	NA
HNRNPUL1	heterogeneous nuclear ribonucleoprotein U-like 1	-0.79	0.578344	8.72063	0.0463234	NA	NA	NA	NA
GANAB	glucosidase, alpha; neutral AB	-0.795	0.576343	7.28188	0.0463534	NA	NA	NA	NA
RASA1	RAS p21 protein activator (GTPase activating protein) 1	-0.805	0.572362	7.8025	0.0384224	KEGG_AXON_GUIDANCE,KEGG_MAPK_SIGNALING_PATHWAY	ACTIN_CYTOSKELETON_ORGANIZATION_AND_BIOGENESIS,ACTIN_FILAMENT_BASED_PROCESS,ACTIN_FILAMENT_POLYMERIZATION,ACTIN_POLYMERIZATION_AND_OR_DEPOLYMERIZATION,ANATOMICAL_STRUCTURE_DEVELOPMENT,ANATOMICAL_STRUCTURE_MORPHOGENESIS,ANTI_APOPTOSIS,APOPTOSIS_GO,CELLULAR_MACROMOLECULE_METABOLIC_PROCESS,CELLULAR_PROTEIN_METABOLIC_PROCESS,CELL_CELL_ADHESION,CELL_DEVELOPMENT,CELL_MATRIX_ADHESION,CELL_SUBSTRATE_ADHE…	REACTOME_DOWN_STREAM_SIGNAL_TRANSDUCTION	BIOCARTA_HIVNEF_PATHWAY,BIOCARTA_IGF1_PATHWAY,BIOCARTA_INSULIN_PATHWAY,BIOCARTA_MET_PATHWAY,BIOCARTA_SPRY_PATHWAY,BIOCARTA_TCR_PATHWAY
NPDC1	neural proliferation, differentiation and control, 1	-0.808333	0.571041	5.69313	0.0282847	NA	NA	NA	NA
MAZ	MYC-associated zinc finger protein (purine-binding transcription factor)	-0.815	0.568408	6.14562	0.0472648	NA	NA	NA	NA
PRPS1	phosphoribosyl pyrophosphate synthetase 1	-0.826667	0.56383	7.965	0.0428742	NA	NA	NA	NA
DCAF12	DDB1 and CUL4 associated factor 12	-0.835	0.560583	7.07625	0.0218447	NA	NA	NA	NA
G6PD	glucose-6-phosphate dehydrogenase	-0.838333	0.559289	6.89875	0.0456698	NA	NA	NA	NA
CYFIP2	cytoplasmic FMR1 interacting protein 2	-0.853333	0.553504	6.57875	0.0345576	KEGG_REGULATION_OF_ACTIN_CYTOSKELETON	APOPTOSIS_GO,CELL_CELL_ADHESION,CELL_DEVELOPMENT,PROGRAMMED_CELL_DEATH	NA	NA
SLIT1	slit homolog 1 (Drosophila)	-0.863333	0.549681	4.07375	0.0218447	NA	NA	NA	NA
STXBP2	syntaxin binding protein 2	-0.87	0.547147	6.74188	0.0369114	NA	NA	NA	NA
RNF167	ring finger protein 167	-0.876667	0.544624	6.97375	0.0387568	NA	NA	NA	NA
VWA5B2	von Willebrand factor A domain containing 5B2	-0.88	0.543367	4.54125	0.0348368	NA	NA	NA	NA
TRAF3IP3	TRAF3 interacting protein 3	-0.89	0.539614	7.28937	0.0252277	NA	NA	NA	NA
PMS1	PMS1 postmeiotic segregation increased 1 (S. cerevisiae)	-0.895	0.537747	6.28313	0.0384224	NA	BIOPOLYMER_METABOLIC_PROCESS,DNA_METABOLIC_PROCESS,DNA_REPAIR,NUCLEOBASENUCLEOSIDENUCLEOTIDE_AND_NUCLEIC_ACID_METABOLIC_PROCESS	NA	NA
TXLNA	taxilin alpha	-0.895	0.537747	7.68562	0.0428742	NA	NA	NA	NA
SNX12	sorting nexin 12	-0.898333	0.536506	6.18	0.0361278	NA	NA	NA	NA
KCTD2	potassium channel tetramerisation domain containing 2	-0.906667	0.533416	5.95937	0.0428742	NA	NA	NA	NA
CCND3	cyclin D3	-0.915	0.530344	7.00125	0.0475272	KEGG_FOCAL_ADHESION,KEGG_WNT_SIGNALING_PATHWAY	BIOPOLYMER_METABOLIC_PROCESS,BIOPOLYMER_MODIFICATION,CELLULAR_MACROMOLECULE_METABOLIC_PROCESS,CELLULAR_PROTEIN_METABOLIC_PROCESS,PHOSPHORYLATION,POSITIVE_REGULATION_OF_CATALYTIC_ACTIVITY,POSITIVE_REGULATION_OF_CELLULAR_METABOLIC_PROCESS,POSITIVE_REGULATION_OF_CELLULAR_PROTEIN_METABOLIC_PROCESS,POSITIVE_REGULATION_OF_CELL_CYCLE,POSITIVE_REGULATION_OF_METABOLIC_PROCESS,POSITIVE_REGULATION_OF_PHOSPH…	REACTOME_G1_PHASE	BIOCARTA_CELLCYCLE_PATHWAY
DCLRE1B	DNA cross-link repair 1B	-0.918333	0.52912	8.0875	0.0393661	NA	NA	NA	NA
HIST2H2BC	histone cluster 2, H2bc	-0.921667	0.527899	8.88	0.0384224	NA	NA	NA	NA
IKBKAP	inhibitor of kappa light polypeptide gene enhancer in B-cells, kinase complex-associated protein	-0.925	0.526681	6.51187	0.0486027	NA	BIOPOLYMER_METABOLIC_PROCESS,BIOPOLYMER_MODIFICATION,CELLULAR_COMPONENT_ASSEMBLY,CELLULAR_MACROMOLECULE_METABOLIC_PROCESS,CELLULAR_PROTEIN_METABOLIC_PROCESS,MACROMOLECULAR_COMPLEX_ASSEMBLY,NUCLEOBASENUCLEOSIDENUCLEOTIDE_AND_NUCLEIC_ACID_METABOLIC_PROCESS,PHOSPHORYLATION,POST_TRANSLATIONAL_PROTEIN_MODIFICATION,PROTEIN_AMINO_ACID_PHOSPHORYLATION,PROTEIN_COMPLEX_ASSEMBLY,PROTEIN_METABOLIC_PROCESS,PR…	NA	BIOCARTA_CD40_PATHWAY,BIOCARTA_TNFR2_PATHWAY
PPP2R1B	protein phosphatase 2, regulatory subunit A, beta	-0.935	0.523042	6.19813	0.046137	KEGG_LONG_TERM_DEPRESSION,KEGG_TGF_BETA_SIGNALING_PATHWAY,KEGG_TIGHT_JUNCTION,KEGG_WNT_SIGNALING_PATHWAY	NA	REACTOME_BETACATENIN_PHOSPHORYLATION_CASCADE,REACTOME_COSTIMULATION_BY_THE_CD28_FAMILY,REACTOME_CTLA4_INHIBITORY_SIGNALING,REACTOME_DARPP32_EVENTS,REACTOME_ERKS_ARE_INACTIVATED,REACTOME_ERK_MAPK_TARGETS,REACTOME_INNATE_IMMUNITY_SIGNALING,REACTOME_INTEGRATION_OF_ENERGY_METABOLISM,REACTOME_MAPK_TARGETS_NUCLEAR_EVENTS_MEDIATED_BY_MAP_KINASES,REACTOME_MAP_KINASES_ACTIVATION_IN_TLR_CASCADE,REACTOME_MI…	BIOCARTA_CHREBP2_PATHWAY
RAD23A	RAD23 homolog A (S. cerevisiae)	-0.938333	0.521835	6.47813	0.0218447	NA	NA	NA	NA
NUP88	nucleoporin 88kDa	-0.943333	0.52003	8.10375	0.0416088	NA	NA	REACTOME_GENE_EXPRESSION,REACTOME_GLUCOSE_TRANSPORT,REACTOME_HIV_INFECTION,REACTOME_HIV_LIFE_CYCLE,REACTOME_HOST_INTERACTIONS_OF_HIV_FACTORS,REACTOME_INFLUENZA_LIFE_CYCLE,REACTOME_LATE_PHASE_OF_HIV_LIFE_CYCLE,REACTOME_METABOLISM_OF_CARBOHYDRATES,REACTOME_METABOLISM_OF_RNA,REACTOME_NEP_NS2_INTERACTS_WITH_THE_CELLULAR_EXPORT_MACHINERY,REACTOME_NUCLEAR_IMPORT_OF_REV_PROTEIN,REACTOME_PROCESSING_OF_CA…	NA
SFXN1	sideroflexin 1	-0.953333	0.516438	7.28062	0.0323255	NA	NA	NA	NA
SKA2	spindle and kinetochore associated complex subunit 2	-0.956667	0.515246	9.54438	0.0388373	NA	NA	REACTOME_CELL_CYCLE_MITOTIC,REACTOME_MITOTIC_M_M_G1_PHASES,REACTOME_MITOTIC_PROMETAPHASE	NA
MED19	mediator complex subunit 19	-0.96	0.514057	6.07562	0.0282847	NA	NA	NA	NA
NBEAL2	neurobeachin-like 2	-0.96	0.514057	5.15375	0.0318169	NA	NA	NA	NA
TUBB	tubulin, beta	-0.96	0.514057	10.0475	0.0282847	KEGG_GAP_JUNCTION,KEGG_PATHOGENIC_ESCHERICHIA_COLI_INFECTION	NA	REACTOME_CELL_CYCLE_MITOTIC,REACTOME_CENTROSOME_MATURATION,REACTOME_G2_M_TRANSITION,REACTOME_LOSS_OF_NLP_FROM_MITOTIC_CENTROSOMES	NA
NUCB1	nucleobindin 1	-0.966667	0.511687	6.87125	0.0486027	NA	NA	NA	NA
HYAL1	hyaluronoglucosaminidase 1	-0.968333	0.511096	4.66563	0.0373305	NA	NA	NA	NA
FKBP4	FK506 binding protein 4, 59kDa	-0.976667	0.508152	8.02875	0.0384224	NA	CELLULAR_MACROMOLECULE_METABOLIC_PROCESS,CELLULAR_PROTEIN_METABOLIC_PROCESS,PROTEIN_FOLDING,PROTEIN_METABOLIC_PROCESS	NA	NA
WNK1	WNK lysine deficient protein kinase 1	-0.986667	0.504642	8.51125	0.0492979	NA	NA	NA	NA
SLC5A3	solute carrier family 5 (sodium/myo-inositol cotransporter), member 3	-0.986667	0.504642	6.97	0.0384224	NA	NA	REACTOME_GLUCOSE_AND_OTHER_SUGAR_SLC_TRANSPORTERS,REACTOME_SLC_MEDIATED_TRANSMEMBRANE_TRANSPORT,REACTOME_TRANSMEMBRANE_TRANSPORT_OF_SMALL_MOLECULES	NA
PPP2R4	protein phosphatase 2A activator, regulatory subunit 4	-0.991667	0.502896	5.54063	0.0384224	NA	BIOPOLYMER_METABOLIC_PROCESS,BIOPOLYMER_MODIFICATION,CELLULAR_MACROMOLECULE_METABOLIC_PROCESS,CELLULAR_PROTEIN_METABOLIC_PROCESS,DEPHOSPHORYLATION,NEGATIVE_REGULATION_OF_CATALYTIC_ACTIVITY,NEGATIVE_REGULATION_OF_CELLULAR_METABOLIC_PROCESS,NEGATIVE_REGULATION_OF_CELLULAR_PROTEIN_METABOLIC_PROCESS,NEGATIVE_REGULATION_OF_HYDROLASE_ACTIVITY,NEGATIVE_REGULATION_OF_METABOLIC_PROCESS,NEGATIVE_REGULATION…	NA	BIOCARTA_CHREBP2_PATHWAY
DTD1	D-tyrosyl-tRNA deacylase 1 homolog (S. cerevisiae)	-0.991667	0.502896	7.5725	0.0282847	NA	NA	NA	NA
MBTPS1	membrane-bound transcription factor peptidase, site 1	-0.993333	0.502316	6.39687	0.00831756	NA	CELLULAR_MACROMOLECULE_METABOLIC_PROCESS,CELLULAR_PROTEIN_METABOLIC_PROCESS,PROTEIN_METABOLIC_PROCESS,PROTEOLYSIS	REACTOME_DIABETES_PATHWAYS,REACTOME_UNFOLDED_PROTEIN_RESPONSE	NA
GYG1	glycogenin 1	-1	0.5	8.26625	0.0218447	NA	NA	NA	NA
ACAD9	acyl-CoA dehydrogenase family, member 9	-1	0.5	5.80063	0.0396719	NA	NA	NA	NA
IFFO1	intermediate filament family orphan 1	-1.00333	0.498846	5.23375	0.0318169	NA	NA	NA	NA
UBASH3B	ubiquitin associated and SH3 domain containing B	-1.005	0.49827	6.14875	0.0305784	NA	NA	NA	NA
ACOT7	acyl-CoA thioesterase 7	-1.015	0.494828	5.67438	0.0428742	NA	NA	NA	NA
STX2	syntaxin 2	-1.02833	0.490276	6.17625	0.0210936	KEGG_SNARE_INTERACTIONS_IN_VESICULAR_TRANSPORT	NA	REACTOME_BOTULINUM_NEUROTOXICITY,REACTOME_PROTEOLYTIC_CLEAVAGE_OF_SNARE_COMPLEX_PROTEINS	NA
TTC13	tetratricopeptide repeat domain 13	-1.03	0.48971	5.73688	0.0493859	NA	NA	NA	NA
AP1S1	adaptor-related protein complex 1, sigma 1 subunit	-1.03667	0.487452	5.77875	0.047868	NA	NA	NA	NA
CDCA7L	cell division cycle associated 7-like	-1.04333	0.485205	8.09313	0.0209041	NA	NA	NA	NA
HAT1	histone acetyltransferase 1	-1.045	0.484645	8.83563	0.0402663	NA	BIOPOLYMER_METABOLIC_PROCESS,BIOPOLYMER_MODIFICATION,CELLULAR_MACROMOLECULE_METABOLIC_PROCESS,CELLULAR_PROTEIN_METABOLIC_PROCESS,PROTEIN_METABOLIC_PROCESS,PROTEIN_MODIFICATION_PROCESS	NA	NA
TMCO3	transmembrane and coiled-coil domains 3	-1.05	0.482968	6.93438	0.0242033	NA	NA	NA	NA
CKAP5	cytoskeleton associated protein 5	-1.05833	0.480186	8.29312	0.0144546	NA	CELL_CYCLE_GO_0007049,CELL_CYCLE_PROCESS,CENTROSOME_ORGANIZATION_AND_BIOGENESIS,ESTABLISHMENT_OF_LOCALIZATION,MACROMOLECULE_LOCALIZATION,MICROTUBULE_CYTOSKELETON_ORGANIZATION_AND_BIOGENESIS,MICROTUBULE_ORGANIZING_CENTER_ORGANIZATION_AND_BIOGENESIS,NUCLEOBASENUCLEOSIDENUCLEOTIDE_AND_NUCLEIC_ACID_TRANSPORT,ORGANELLE_ORGANIZATION_AND_BIOGENESIS,TRANSPORT	REACTOME_CELL_CYCLE_MITOTIC,REACTOME_CENTROSOME_MATURATION,REACTOME_G2_M_TRANSITION,REACTOME_LOSS_OF_NLP_FROM_MITOTIC_CENTROSOMES,REACTOME_MITOTIC_M_M_G1_PHASES,REACTOME_MITOTIC_PROMETAPHASE	NA
CKS1B	CDC28 protein kinase regulatory subunit 1B	-1.05833	0.480186	10.0969	0.0388563	KEGG_SMALL_CELL_LUNG_CANCER	CELL_CYCLE_GO_0007049,CELL_PROLIFERATION_GO_0008283,REGULATION_OF_CATALYTIC_ACTIVITY,REGULATION_OF_CELL_CYCLE,REGULATION_OF_CYCLIN_DEPENDENT_PROTEIN_KINASE_ACTIVITY,REGULATION_OF_KINASE_ACTIVITY,REGULATION_OF_MOLECULAR_FUNCTION,REGULATION_OF_PROTEIN_KINASE_ACTIVITY,REGULATION_OF_TRANSFERASE_ACTIVITY	REACTOME_CELL_CYCLE_MITOTIC,REACTOME_CYCLIN_E_ASSOCIATED_EVENTS_DURING_G1_S_TRANSITION_,REACTOME_G1_S_TRANSITION,REACTOME_SCF_SKP2_MEDIATED_DEGRADATION_OF_P27_P21,REACTOME_S_PHASE	BIOCARTA_P27_PATHWAY
TM2D3	TM2 domain containing 3	-1.065	0.477973	6.41875	0.0163049	NA	NA	NA	NA
SUV39H2	suppressor of variegation 3-9 homolog 2 (Drosophila)	-1.065	0.477973	6.42938	0.0384224	KEGG_LYSINE_DEGRADATION	CHROMATIN_ASSEMBLY_OR_DISASSEMBLY,CHROMATIN_MODIFICATION,CHROMATIN_REMODELING,CHROMOSOME_ORGANIZATION_AND_BIOGENESIS,ESTABLISHMENT_AND_OR_MAINTENANCE_OF_CHROMATIN_ARCHITECTURE,ORGANELLE_ORGANIZATION_AND_BIOGENESIS	NA	NA
LAPTM4B	lysosomal protein transmembrane 4 beta	-1.07	0.476319	6.88687	0.0468454	KEGG_LYSOSOME	NA	NA	NA
NCAPD2	non-SMC condensin I complex, subunit D2	-1.075	0.474671	7.27438	0.0305904	NA	NA	NA	BIOCARTA_AKAP95_PATHWAY
ASF1B	ASF1 anti-silencing function 1 homolog B (S. cerevisiae)	-1.07833	0.473576	5.43875	0.0301025	NA	NA	NA	NA
PSMB5	proteasome (prosome, macropain) subunit, beta type, 5	-1.09167	0.469219	7.36062	0.0203423	KEGG_PROTEASOME	NA	REACTOME_APOPTOSIS,REACTOME_AUTODEGRADATION_OF_CDH1_BY_CDH1_APC,REACTOME_CDC20_PHOSPHO_APC_MEDIATED_DEGRADATION_OF_CYCLIN_A,REACTOME_CDT1_ASSOCIATION_WITH_THE_CDC6_ORC_ORIGIN_COMPLEX,REACTOME_CELL_CYCLE_CHECKPOINTS,REACTOME_CELL_CYCLE_MITOTIC,REACTOME_CYCLIN_E_ASSOCIATED_EVENTS_DURING_G1_S_TRANSITION_,REACTOME_DNA_REPLICATION_PRE_INITIATION,REACTOME_G1_S_TRANSITION,REACTOME_HIV_INFECTION,REACTOME…	BIOCARTA_PROTEASOME_PATHWAY
GRPEL2	GrpE-like 2, mitochondrial (E. coli)	-1.09167	0.469219	6.11688	0.0251064	NA	NA	NA	NA
MTHFD1	methylenetetrahydrofolate dehydrogenase (NADP+ dependent) 1, methenyltetrahydrofolate cyclohydrolase, formyltetrahydrofolate synthetase	-1.1	0.466516	6.88063	0.0484465	KEGG_GLYOXYLATE_AND_DICARBOXYLATE_METABOLISM,KEGG_ONE_CARBON_POOL_BY_FOLATE	NA	REACTOME_METABOLISM_OF_VITAMINS_AND_COFACTORS	NA
DDX23	DEAD (Asp-Glu-Ala-Asp) box polypeptide 23	-1.10167	0.465978	7.445	0.0173746	KEGG_SPLICEOSOME	BIOPOLYMER_METABOLIC_PROCESS,NUCLEOBASENUCLEOSIDENUCLEOTIDE_AND_NUCLEIC_ACID_METABOLIC_PROCESS,RNA_METABOLIC_PROCESS,RNA_PROCESSING,RNA_SPLICING	REACTOME_ELONGATION_AND_PROCESSING_OF_CAPPED_TRANSCRIPTS,REACTOME_FORMATION_AND_MATURATION_OF_MRNA_TRANSCRIPT,REACTOME_GENE_EXPRESSION,REACTOME_MRNA_SPLICING,REACTOME_MRNA_SPLICING_MINOR_PATHWAY,REACTOME_PROCESSING_OF_CAPPED_INTRON_CONTAINING_PRE_MRNA	NA
HIST1H3B	histone cluster 1, H3b	-1.10667	0.464366	4.89062	0.0422394	KEGG_SYSTEMIC_LUPUS_ERYTHEMATOSUS	NA	REACTOME_RNA_POLYMERASE_I_CHAIN_ELONGATION,REACTOME_RNA_POLYMERASE_I_III_AND_MITOCHONDRIAL_TRANSCRIPTION,REACTOME_RNA_POLYMERASE_I_PROMOTER_CLEARANCE,REACTOME_RNA_POLYMERASE_I_PROMOTER_OPENING,REACTOME_TRANSCRIPTION	NA
SIGLECP3	sialic acid binding Ig-like lectin, pseudogene 3	-1.10833	0.46383	4.63563	0.0384224	NA	NA	NA	NA
SMC2	structural maintenance of chromosomes 2	-1.10833	0.46383	8.81438	0.0384224	NA	NA	NA	NA
CA5B	carbonic anhydrase VB, mitochondrial	-1.11333	0.462225	7.00875	0.0428742	KEGG_NITROGEN_METABOLISM	NA	NA	NA
HIST1H4C	histone cluster 1, H4c	-1.11833	0.460626	11.2056	0.0301025	KEGG_SYSTEMIC_LUPUS_ERYTHEMATOSUS	NA	REACTOME_PACKAGING_OF_TELOMERE_ENDS,REACTOME_RNA_POLYMERASE_I_III_AND_MITOCHONDRIAL_TRANSCRIPTION,REACTOME_RNA_POLYMERASE_I_PROMOTER_CLEARANCE,REACTOME_RNA_POLYMERASE_I_PROMOTER_OPENING,REACTOME_TELOMERE_MAINTENANCE,REACTOME_TRANSCRIPTION	NA
E2F2	E2F transcription factor 2	-1.12333	0.459032	4.93938	0.0302512	KEGG_CELL_CYCLE,KEGG_CHRONIC_MYELOID_LEUKEMIA,KEGG_GLIOMA,KEGG_MELANOMA,KEGG_NON_SMALL_CELL_LUNG_CANCER,KEGG_PANCREATIC_CANCER,KEGG_PROSTATE_CANCER,KEGG_SMALL_CELL_LUNG_CANCER	BIOPOLYMER_METABOLIC_PROCESS,CELLULAR_COMPONENT_ASSEMBLY,MACROMOLECULAR_COMPLEX_ASSEMBLY,NUCLEOBASENUCLEOSIDENUCLEOTIDE_AND_NUCLEIC_ACID_METABOLIC_PROCESS,PROTEIN_DNA_COMPLEX_ASSEMBLY,RNA_BIOSYNTHETIC_PROCESS,RNA_METABOLIC_PROCESS,TRANSCRIPTION,TRANSCRIPTION_DNA_DEPENDENT,TRANSCRIPTION_FROM_RNA_POLYMERASE_II_PROMOTER,TRANSCRIPTION_INITIATION,TRANSCRIPTION_INITIATION_FROM_RNA_POLYMERASE_II_PROMOTER	REACTOME_ASSOCIATION_OF_LICENSING_FACTORS_WITH_THE_PREREPLICATIVE_COMPLEX,REACTOME_CELL_CYCLE_MITOTIC,REACTOME_DNA_REPLICATION_PRE_INITIATION,REACTOME_E2F_MEDIATED_REGULATION_OF_DNA_REPLICATION,REACTOME_E2F_TRANSCRIPTIONAL_TARGETS_AT_G1_S,REACTOME_G1_PHASE,REACTOME_G1_S_TRANSITION,REACTOME_MITOTIC_M_M_G1_PHASES,REACTOME_M_G1_TRANSITION	NA
HIST2H2BA	histone cluster 2, H2ba	-1.12333	0.459032	8.87625	0.0357394	NA	NA	NA	NA
CDC7	cell division cycle 7 homolog (S. cerevisiae)	-1.12667	0.457973	6.17438	0.0472648	KEGG_CELL_CYCLE	CELL_CYCLE_GO_0007049,CELL_CYCLE_PHASE,CELL_CYCLE_PROCESS,CELL_PROLIFERATION_GO_0008283,G1_S_TRANSITION_OF_MITOTIC_CELL_CYCLE,INTERPHASE,INTERPHASE_OF_MITOTIC_CELL_CYCLE,MITOTIC_CELL_CYCLE,REGULATION_OF_CELL_CYCLE,REGULATION_OF_CELL_PROLIFERATION,S_PHASE	REACTOME_ACTIVATION_OF_ATR_IN_RESPONSE_TO_REPLICATION_STRESS,REACTOME_ACTIVATION_OF_THE_PRE_REPLICATIVE_COMPLEX,REACTOME_CELL_CYCLE_CHECKPOINTS,REACTOME_CELL_CYCLE_MITOTIC,REACTOME_DNA_REPLICATION_PRE_INITIATION,REACTOME_G1_S_TRANSITION,REACTOME_G2_M_CHECKPOINTS	NA
PRKACA	protein kinase, cAMP-dependent, catalytic, alpha	-1.12833	0.457444	6.47312	0.0210936	KEGG_APOPTOSIS,KEGG_CALCIUM_SIGNALING_PATHWAY,KEGG_DILATED_CARDIOMYOPATHY,KEGG_GAP_JUNCTION,KEGG_INSULIN_SIGNALING_PATHWAY,KEGG_LONG_TERM_POTENTIATION,KEGG_MAPK_SIGNALING_PATHWAY,KEGG_PRION_DISEASES,KEGG_PROGESTERONE_MEDIATED_OOCYTE_MATURATION,KEGG_TASTE_TRANSDUCTION,KEGG_VASOPRESSIN_REGULATED_WATER_REABSORPTION,KEGG_VIBRIO_CHOLERAE_INFECTION,KEGG_WNT_SIGNALING_PATHWAY	NA	REACTOME_CAM_PATHWAY,REACTOME_CELL_CYCLE_MITOTIC,REACTOME_CENTROSOME_MATURATION,REACTOME_G2_M_TRANSITION,REACTOME_GLUCAGON_SIGNALING_IN_METABOLIC_REGULATION,REACTOME_GLUCOSE_REGULATION_OF_INSULIN_SECRETION,REACTOME_HORMONE_SENSITIVE_LIPASE_HSL_MEDIATED_TRIACYLGLYCEROL_HYDROLYSIS,REACTOME_INTEGRATION_OF_ENERGY_METABOLISM,REACTOME_LOSS_OF_NLP_FROM_MITOTIC_CENTROSOMES,REACTOME_METABOLISM_OF_LIPIDS_A…	BIOCARTA_CHREBP2_PATHWAY
MLH1	mutL homolog 1, colon cancer, nonpolyposis type 2 (E. coli)	-1.135	0.455335	7.525	0.0181964	KEGG_COLORECTAL_CANCER,KEGG_ENDOMETRIAL_CANCER,KEGG_MISMATCH_REPAIR	BIOPOLYMER_METABOLIC_PROCESS,DNA_DEPENDENT_DNA_REPLICATION,DNA_METABOLIC_PROCESS,DNA_REPAIR,DNA_REPLICATION,NUCLEOBASENUCLEOSIDENUCLEOTIDE_AND_NUCLEIC_ACID_METABOLIC_PROCESS,RESPONSE_TO_DNA_DAMAGE_STIMULUS,RESPONSE_TO_ENDOGENOUS_STIMULUS,RESPONSE_TO_STRESS	NA	NA
FANCB	Fanconi anemia, complementation group B	-1.135	0.455335	4.625	0.028773	NA	NA	REACTOME_DNA_REPAIR,REACTOME_FANCONI_ANEMIA_PATHWAY	NA
HIST1H4B	histone cluster 1, H4b	-1.14333	0.452712	6.47938	0.0477553	KEGG_SYSTEMIC_LUPUS_ERYTHEMATOSUS	NA	REACTOME_PACKAGING_OF_TELOMERE_ENDS,REACTOME_RNA_POLYMERASE_I_III_AND_MITOCHONDRIAL_TRANSCRIPTION,REACTOME_RNA_POLYMERASE_I_PROMOTER_CLEARANCE,REACTOME_RNA_POLYMERASE_I_PROMOTER_OPENING,REACTOME_TELOMERE_MAINTENANCE,REACTOME_TRANSCRIPTION	NA
HACE1	HECT domain and ankyrin repeat containing, E3 ubiquitin protein ligase 1	-1.145	0.45219	6.06375	0.0301025	NA	NA	NA	NA
LIMK2	LIM domain kinase 2	-1.145	0.45219	6.00687	0.042071	KEGG_FC_GAMMA_R_MEDIATED_PHAGOCYTOSIS,KEGG_REGULATION_OF_ACTIN_CYTOSKELETON	NA	REACTOME_SEMA4D_INDUCED_CELL_MIGRATION_AND_GROWTH_CONE_COLLAPSE,REACTOME_SEMA4D_IN_SEMAPHORIN_SIGNALING,REACTOME_SEMAPHORIN_INTERACTIONS	NA
PRKDC	protein kinase, DNA-activated, catalytic polypeptide	-1.14833	0.451146	7.76187	0.0282847	KEGG_CELL_CYCLE,KEGG_NON_HOMOLOGOUS_END_JOINING	BIOPOLYMER_METABOLIC_PROCESS	REACTOME_DNA_REPAIR,REACTOME_DOUBLE_STRAND_BREAK_REPAIR	BIOCARTA_FAS_PATHWAY,BIOCARTA_G2_PATHWAY,BIOCARTA_HIVNEF_PATHWAY,BIOCARTA_TNFR1_PATHWAY
TUBGCP4	tubulin, gamma complex associated protein 4	-1.15	0.450625	5.59063	0.00815733	NA	NA	REACTOME_CELL_CYCLE_MITOTIC,REACTOME_CENTROSOME_MATURATION,REACTOME_G2_M_TRANSITION,REACTOME_RECRUITMENT_OF_NUMA_TO_MITOTIC_CENTROSOMES	NA
ZDHHC20	zinc finger, DHHC-type containing 20	-1.15333	0.449585	6.28562	0.0140583	NA	NA	NA	NA
PSMD9	proteasome (prosome, macropain) 26S subunit, non-ATPase, 9	-1.15833	0.44803	6.2725	0.00678586	NA	NA	REACTOME_APOPTOSIS,REACTOME_AUTODEGRADATION_OF_CDH1_BY_CDH1_APC,REACTOME_CDC20_PHOSPHO_APC_MEDIATED_DEGRADATION_OF_CYCLIN_A,REACTOME_CDT1_ASSOCIATION_WITH_THE_CDC6_ORC_ORIGIN_COMPLEX,REACTOME_CELL_CYCLE_CHECKPOINTS,REACTOME_CELL_CYCLE_MITOTIC,REACTOME_CYCLIN_E_ASSOCIATED_EVENTS_DURING_G1_S_TRANSITION_,REACTOME_DNA_REPLICATION_PRE_INITIATION,REACTOME_G1_S_TRANSITION,REACTOME_HIV_INFECTION,REACTOME…	NA
SLC4A7	solute carrier family 4, sodium bicarbonate cotransporter, member 7	-1.16667	0.445449	6.5375	0.0493859	NA	NA	NA	NA
C6orf129		-1.18	0.441351	7.10375	0.016762	NA	NA	NA	NA
SNRPA	small nuclear ribonucleoprotein polypeptide A	-1.18	0.441351	6.68562	0.0213335	NA	NA	NA	NA
CIDEB	cell death-inducing DFFA-like effector b	-1.18167	0.440842	6.89625	0.0116782	NA	DNA_DAMAGE_RESPONSESIGNAL_TRANSDUCTION,DNA_DAMAGE_RESPONSESIGNAL_TRANSDUCTION_RESULTING_IN_INDUCTION_OF_APOPTOSIS,INDUCTION_OF_APOPTOSIS_BY_INTRACELLULAR_SIGNALS,RESPONSE_TO_DNA_DAMAGE_STIMULUS,RESPONSE_TO_ENDOGENOUS_STIMULUS,RESPONSE_TO_STRESS	NA	NA
ZNF341	zinc finger protein 341	-1.18333	0.440333	5.09563	0.0314316	NA	NA	NA	NA
PRIM1	primase, DNA, polypeptide 1 (49kDa)	-1.19333	0.437291	7.6	0.0243233	KEGG_DNA_REPLICATION,KEGG_PURINE_METABOLISM,KEGG_PYRIMIDINE_METABOLISM	BIOPOLYMER_METABOLIC_PROCESS,DNA_DEPENDENT_DNA_REPLICATION,DNA_METABOLIC_PROCESS,DNA_REPLICATION,NUCLEOBASENUCLEOSIDENUCLEOTIDE_AND_NUCLEIC_ACID_METABOLIC_PROCESS	REACTOME_ACTIVATION_OF_THE_PRE_REPLICATIVE_COMPLEX,REACTOME_CELL_CYCLE_MITOTIC,REACTOME_DNA_REPLICATION_PRE_INITIATION,REACTOME_DNA_STRAND_ELONGATION,REACTOME_E2F_MEDIATED_REGULATION_OF_DNA_REPLICATION,REACTOME_EXTENSION_OF_TELOMERES,REACTOME_G1_S_TRANSITION,REACTOME_LAGGING_STRAND_SYNTHESIS,REACTOME_POLYMERASE_SWITCHING,REACTOME_REMOVAL_OF_THE_FLAP_INTERMEDIATE,REACTOME_SYNTHESIS_OF_DNA,REACTOME…	NA
AMOTL1	angiomotin like 1	-1.2	0.435275	5.42687	0.0305904	NA	NA	NA	NA
C18orf54	chromosome 18 open reading frame 54	-1.205	0.433769	4.81125	0.0468454	NA	NA	NA	NA
CKS2	CDC28 protein kinase regulatory subunit 2	-1.20667	0.433269	8.41	0.0384224	NA	CELL_CYCLE_GO_0007049,CELL_PROLIFERATION_GO_0008283,REGULATION_OF_CATALYTIC_ACTIVITY,REGULATION_OF_CELL_CYCLE,REGULATION_OF_CYCLIN_DEPENDENT_PROTEIN_KINASE_ACTIVITY,REGULATION_OF_KINASE_ACTIVITY,REGULATION_OF_MOLECULAR_FUNCTION,REGULATION_OF_PROTEIN_KINASE_ACTIVITY,REGULATION_OF_TRANSFERASE_ACTIVITY	NA	NA
HIST1H2BK	histone cluster 1, H2bk	-1.20833	0.432768	9.18437	0.0338602	KEGG_SYSTEMIC_LUPUS_ERYTHEMATOSUS	NA	REACTOME_PACKAGING_OF_TELOMERE_ENDS,REACTOME_RNA_POLYMERASE_I_III_AND_MITOCHONDRIAL_TRANSCRIPTION,REACTOME_RNA_POLYMERASE_I_PROMOTER_CLEARANCE,REACTOME_RNA_POLYMERASE_I_PROMOTER_OPENING,REACTOME_TELOMERE_MAINTENANCE,REACTOME_TRANSCRIPTION	NA
MSTO2P	misato homolog 2 pseudogene	-1.215	0.430773	5.95125	0.0301025	NA	NA	NA	NA
HMGB2	high mobility group box 2	-1.22333	0.428292	10.91	0.0251064	NA	BASE_EXCISION_REPAIR,BIOPOLYMER_METABOLIC_PROCESS,DNA_DEPENDENT_DNA_REPLICATION,DNA_METABOLIC_PROCESS,DNA_REPAIR,DNA_REPLICATION,NUCLEOBASENUCLEOSIDENUCLEOTIDE_AND_NUCLEIC_ACID_METABOLIC_PROCESS,REGULATION_OF_CELLULAR_METABOLIC_PROCESS,REGULATION_OF_METABOLIC_PROCESS,REGULATION_OF_NUCLEOBASENUCLEOSIDENUCLEOTIDE_AND_NUCLEIC_ACID_METABOLIC_PROCESS,REGULATION_OF_TRANSCRIPTION_FROM_RNA_POLYMERASE_II_…	NA	BIOCARTA_DNAFRAGMENT_PATHWAY,BIOCARTA_SET_PATHWAY
IDH3G	isocitrate dehydrogenase 3 (NAD+) gamma	-1.23	0.426317	7.36875	0.0148763	KEGG_CITRATE_CYCLE_TCA_CYCLE	NA	REACTOME_CITRIC_ACID_CYCLE,REACTOME_DIABETES_PATHWAYS,REACTOME_GLUCOSE_REGULATION_OF_INSULIN_SECRETION,REACTOME_INTEGRATION_OF_ENERGY_METABOLISM,REACTOME_PYRUVATE_METABOLISM_AND_TCA_CYCLE,REACTOME_REGULATION_OF_INSULIN_SECRETION	NA
HIST1H2AM	histone cluster 1, H2am	-1.235	0.424842	6.46812	0.0300982	KEGG_SYSTEMIC_LUPUS_ERYTHEMATOSUS	NA	NA	NA
HIST1H2AE	histone cluster 1, H2ae	-1.235	0.424842	9.53313	0.0373307	KEGG_SYSTEMIC_LUPUS_ERYTHEMATOSUS	NA	REACTOME_PACKAGING_OF_TELOMERE_ENDS,REACTOME_RNA_POLYMERASE_I_III_AND_MITOCHONDRIAL_TRANSCRIPTION,REACTOME_RNA_POLYMERASE_I_PROMOTER_CLEARANCE,REACTOME_RNA_POLYMERASE_I_PROMOTER_OPENING,REACTOME_TELOMERE_MAINTENANCE,REACTOME_TRANSCRIPTION	NA
ESPL1	extra spindle pole bodies homolog 1 (S. cerevisiae)	-1.23833	0.423862	4.73438	0.0149879	NA	APOPTOSIS_GO,CELL_DEVELOPMENT,CHROMOSOME_ORGANIZATION_AND_BIOGENESIS,CHROMOSOME_SEGREGATION,MITOTIC_SISTER_CHROMATID_SEGREGATION,PROGRAMMED_CELL_DEATH,SISTER_CHROMATID_SEGREGATION	NA	NA
KIF18A	kinesin family member 18A	-1.23833	0.423862	5.68125	0.0323255	NA	NA	REACTOME_CELL_CYCLE_MITOTIC,REACTOME_MITOTIC_M_M_G1_PHASES,REACTOME_MITOTIC_PROMETAPHASE	NA
NSFL1C	NSFL1 (p97) cofactor (p47)	-1.24	0.423373	7.35	0.0486027	NA	NA	NA	NA
TMEM87A	transmembrane protein 87A	-1.24333	0.422396	7.47875	0.0148763	NA	NA	NA	NA
NCAPD3	non-SMC condensin II complex, subunit D3	-1.245	0.421908	6.8	0.0428074	NA	NA	NA	NA
PCNA	proliferating cell nuclear antigen	-1.24833	0.420934	7.02062	0.0181964	KEGG_BASE_EXCISION_REPAIR,KEGG_CELL_CYCLE,KEGG_DNA_REPLICATION,KEGG_MISMATCH_REPAIR,KEGG_NUCLEOTIDE_EXCISION_REPAIR	CELL_PROLIFERATION_GO_0008283	REACTOME_CELL_CYCLE_MITOTIC,REACTOME_DNA_REPAIR,REACTOME_DNA_STRAND_ELONGATION,REACTOME_E2F_MEDIATED_REGULATION_OF_DNA_REPLICATION,REACTOME_E2F_TRANSCRIPTIONAL_TARGETS_AT_G1_S,REACTOME_EXTENSION_OF_TELOMERES,REACTOME_G1_S_TRANSITION,REACTOME_GLOBAL_GENOMIC_NER,REACTOME_LAGGING_STRAND_SYNTHESIS,REACTOME_NUCLEOTIDE_EXCISION_REPAIR,REACTOME_POLYMERASE_SWITCHING,REACTOME_REMOVAL_OF_THE_FLAP_INTERMEDI…	BIOCARTA_P53_PATHWAY
ARHGAP11B	Rho GTPase activating protein 11B	-1.26	0.417544	6.84812	0.0163049	NA	NA	NA	NA
CEP152	centrosomal protein 152kDa	-1.26	0.417544	5.99313	0.0203423	NA	NA	REACTOME_CELL_CYCLE_MITOTIC,REACTOME_CENTROSOME_MATURATION,REACTOME_G2_M_TRANSITION,REACTOME_LOSS_OF_NLP_FROM_MITOTIC_CENTROSOMES	NA
C4orf21	chromosome 4 open reading frame 21	-1.26	0.417544	5.56313	0.0318169	NA	NA	NA	NA
LOC81691	exonuclease NEF-sp	-1.265	0.416099	6.21625	0.00609326	NA	NA	NA	NA
FAM35B2	family with sequence similarity 35, member A pseudogene	-1.26667	0.415619	4.09812	0.046137	NA	NA	NA	NA
APOBEC3A	apolipoprotein B mRNA editing enzyme, catalytic polypeptide-like 3A	-1.27	0.41466	5.3975	0.0384224	NA	NA	NA	NA
DAPK2	death-associated protein kinase 2	-1.275	0.413225	4.76875	0.00662512	NA	NA	NA	NA
LPCAT3	lysophosphatidylcholine acyltransferase 3	-1.275	0.413225	8.09187	0.0163049	KEGG_GLYCEROPHOSPHOLIPID_METABOLISM	NA	NA	NA
UBR7	ubiquitin protein ligase E3 component n-recognin 7 (putative)	-1.27833	0.412272	6.175	0.0178355	NA	NA	NA	NA
SURF6	surfeit 6	-1.27833	0.412272	5.86125	0.0203423	NA	NA	NA	NA
IQSEC1	IQ motif and Sec7 domain 1	-1.28167	0.41132	6.14	0.0334772	NA	NA	NA	NA
IMPA2	inositol(myo)-1(or 4)-monophosphatase 2	-1.28167	0.41132	6.18063	0.0384224	NA	NA	NA	NA
SESTD1	SEC14 and spectrin domains 1	-1.28833	0.409424	7.87875	0.0218447	NA	NA	NA	NA
FCGR1A	Fc fragment of IgG, high affinity Ia, receptor (CD64)	-1.29	0.408951	8.06875	0.0395802	KEGG_FC_GAMMA_R_MEDIATED_PHAGOCYTOSIS,KEGG_SYSTEMIC_LUPUS_ERYTHEMATOSUS	PHAGOCYTOSIS	NA	NA
PYGL	phosphorylase, glycogen, liver	-1.31	0.403321	8.5075	0.0299803	NA	NA	NA	NA
MTFR1	mitochondrial fission regulator 1	-1.32333	0.399611	5.16062	0.0224656	NA	NA	NA	NA
SMC4	structural maintenance of chromosomes 4	-1.33667	0.395934	8.81438	0.0282847	NA	CELL_CYCLE_GO_0007049,CELL_CYCLE_PHASE,CELL_CYCLE_PROCESS,CHROMOSOME_CONDENSATION,CHROMOSOME_ORGANIZATION_AND_BIOGENESIS,CHROMOSOME_SEGREGATION,DNA_PACKAGING,MITOSIS,MITOTIC_CELL_CYCLE,MITOTIC_SISTER_CHROMATID_SEGREGATION,M_PHASE,M_PHASE_OF_MITOTIC_CELL_CYCLE,ORGANELLE_ORGANIZATION_AND_BIOGENESIS,SISTER_CHROMATID_SEGREGATION	NA	NA
NCAPG2	non-SMC condensin II complex, subunit G2	-1.35167	0.391839	5.82	0.0486027	NA	NA	NA	NA
RASA2	RAS p21 protein activator 2	-1.37167	0.386445	5.6125	0.0203423	KEGG_MAPK_SIGNALING_PATHWAY	NA	NA	NA
NPL	N-acetylneuraminate pyruvate lyase (dihydrodipicolinate synthase)	-1.37333	0.385998	6.20625	0.0416111	NA	NA	NA	NA
CASP5	caspase 5, apoptosis-related cysteine peptidase	-1.38167	0.383775	7.29063	0.0415276	NA	PROTEOLYSIS	NA	NA
RNASE2	ribonuclease, RNase A family, 2 (liver, eosinophil-derived neurotoxin)	-1.38333	0.383332	8.80312	0.033827	NA	BIOPOLYMER_CATABOLIC_PROCESS,BIOPOLYMER_METABOLIC_PROCESS,CATABOLIC_PROCESS,CELLULAR_CATABOLIC_PROCESS,CELLULAR_MACROMOLECULE_CATABOLIC_PROCESS,MACROMOLECULE_CATABOLIC_PROCESS,NUCLEOBASENUCLEOSIDENUCLEOTIDE_AND_NUCLEIC_ACID_METABOLIC_PROCESS,RNA_CATABOLIC_PROCESS	NA	NA
HIST1H1D	histone cluster 1, H1d	-1.38333	0.383332	7.52438	0.042071	NA	NA	REACTOME_APOPTOSIS,REACTOME_APOPTOSIS_INDUCED_DNA_FRAGMENTATION	NA
PCID2	PCI domain containing 2	-1.39	0.381565	6.54437	0.0299803	NA	NA	NA	NA
MYBL2	v-myb myeloblastosis viral oncogene homolog (avian)-like 2	-1.39167	0.381124	5.6575	0.0314316	NA	NA	NA	NA
AIP	aryl hydrocarbon receptor interacting protein	-1.39333	0.380684	6.615	0.0218447	NA	NA	NA	NA
CHAF1B	chromatin assembly factor 1, subunit B (p60)	-1.39333	0.380684	5.71625	0.0300701	NA	CHROMATIN_ASSEMBLY,CHROMATIN_ASSEMBLY_OR_DISASSEMBLY,CHROMOSOME_ORGANIZATION_AND_BIOGENESIS,DNA_PACKAGING,ESTABLISHMENT_AND_OR_MAINTENANCE_OF_CHROMATIN_ARCHITECTURE,NUCLEOSOME_ASSEMBLY,ORGANELLE_ORGANIZATION_AND_BIOGENESIS,PROTEIN_COMPLEX_ASSEMBLY	NA	NA
CPNE8	copine VIII	-1.4	0.378929	6.61562	0.0299803	NA	NA	NA	NA
C1orf135	chromosome 1 open reading frame 135	-1.40167	0.378492	5.91875	0.0149553	NA	NA	NA	NA
BIRC5	baculoviral IAP repeat containing 5	-1.435	0.369847	6.48	0.0148763	KEGG_COLORECTAL_CANCER	CELL_CYCLE_CHECKPOINT_GO_0000075,CELL_CYCLE_GO_0007049,CELL_CYCLE_PHASE,CELL_CYCLE_PROCESS,CELL_DIVISION,CYTOKINESIS,ESTABLISHMENT_OF_ORGANELLE_LOCALIZATION,G2_M_TRANSITION_OF_MITOTIC_CELL_CYCLE,INTERPHASE,INTERPHASE_OF_MITOTIC_CELL_CYCLE,MITOSIS,MITOTIC_CELL_CYCLE,M_PHASE,M_PHASE_OF_MITOTIC_CELL_CYCLE,NEGATIVE_REGULATION_OF_BIOLOGICAL_PROCESS,NEGATIVE_REGULATION_OF_CATALYTIC_ACTIVITY,NEGATIVE_RE…	REACTOME_CELL_CYCLE_MITOTIC,REACTOME_MITOTIC_M_M_G1_PHASES,REACTOME_MITOTIC_PROMETAPHASE	BIOCARTA_BCELLSURVIVAL_PATHWAY
THAP1	THAP domain containing, apoptosis associated protein 1	-1.45167	0.365599	7.12125	0.0252277	NA	NA	NA	NA
ZNF184	zinc finger protein 184	-1.46	0.363493	5.65313	0.0148763	NA	NA	NA	NA
CD163L1	CD163 molecule-like 1	-1.46	0.363493	5.7275	0.0468454	NA	NA	NA	NA
FOXM1	forkhead box M1	-1.47	0.360982	6.26125	0.0384224	NA	NA	NA	NA
ATAD2	ATPase family, AAA domain containing 2	-1.48167	0.358075	7.74313	0.0213335	NA	NA	NA	NA
ECT2	epithelial cell transforming sequence 2 oncogene	-1.485	0.357249	6.45875	0.0218447	NA	NA	REACTOME_CELL_DEATH_SIGNALLING_VIA_NRAGE_NRIF_AND_NADE,REACTOME_NRAGE_SIGNALS_DEATH_THROUGH_JNK,REACTOME_P75_NTR_RECEPTOR_MEDIATED_SIGNALLING,REACTOME_RHO_GTPASE_CYCLE	NA
TMEM55A	transmembrane protein 55A	-1.48833	0.356424	6.61313	0.0384224	NA	NA	NA	NA
CHEK1	CHK1 checkpoint homolog (S. pombe)	-1.48833	0.356424	6.97	0.0468741	KEGG_CELL_CYCLE,KEGG_P53_SIGNALING_PATHWAY	BIOPOLYMER_METABOLIC_PROCESS,CELL_CYCLE_CHECKPOINT_GO_0000075,CELL_CYCLE_GO_0007049,CELL_CYCLE_PHASE,CELL_CYCLE_PROCESS,CELL_PROLIFERATION_GO_0008283,DNA_DAMAGE_CHECKPOINT,DNA_DAMAGE_RESPONSESIGNAL_TRANSDUCTION,DNA_INTEGRITY_CHECKPOINT,DNA_METABOLIC_PROCESS,DNA_RECOMBINATION,GAMETE_GENERATION,MEIOSIS_I,MEIOTIC_CELL_CYCLE,MEIOTIC_RECOMBINATION,M_PHASE,NEGATIVE_REGULATION_OF_BIOLOGICAL_PROCESS,NEGA…	REACTOME_ACTIVATION_OF_ATR_IN_RESPONSE_TO_REPLICATION_STRESS,REACTOME_CELL_CYCLE_CHECKPOINTS,REACTOME_G2_M_CHECKPOINTS	BIOCARTA_ATM_PATHWAY,BIOCARTA_ATRBRCA_PATHWAY,BIOCARTA_G2_PATHWAY,BIOCARTA_RB_PATHWAY
SLC28A3	solute carrier family 28 (sodium-coupled nucleoside transporter), member 3	-1.49667	0.354371	6.02375	0.00910374	NA	NA	REACTOME_METABLISM_OF_NUCLEOTIDES,REACTOME_TRANSMEMBRANE_TRANSPORT_OF_SMALL_MOLECULES	NA
RRM1	ribonucleotide reductase M1	-1.49833	0.353962	7.52562	0.00778592	KEGG_GLUTATHIONE_METABOLISM,KEGG_PURINE_METABOLISM,KEGG_PYRIMIDINE_METABOLISM	NA	REACTOME_METABLISM_OF_NUCLEOTIDES,REACTOME_SYNTHESIS_AND_INTERCONVERSION_OF_NUCLEOTIDE_DI_AND_TRIPHOSPHATES	NA
EMB	embigin	-1.525	0.34748	6.68187	0.00579229	NA	NA	NA	NA
POLE3	polymerase (DNA directed), epsilon 3 (p17 subunit)	-1.525	0.34748	5.64562	0.00831756	KEGG_BASE_EXCISION_REPAIR,KEGG_DNA_REPLICATION,KEGG_NUCLEOTIDE_EXCISION_REPAIR,KEGG_PURINE_METABOLISM,KEGG_PYRIMIDINE_METABOLISM	BIOPOLYMER_METABOLIC_PROCESS,DNA_METABOLIC_PROCESS,DNA_REPLICATION,NUCLEOBASENUCLEOSIDENUCLEOTIDE_AND_NUCLEIC_ACID_METABOLIC_PROCESS	NA	NA
ATAD5	ATPase family, AAA domain containing 5	-1.53333	0.345478	6.91188	0.0218447	NA	NA	NA	NA
BST1	bone marrow stromal cell antigen 1	-1.535	0.345079	6.91312	0.0428742	KEGG_CALCIUM_SIGNALING_PATHWAY,KEGG_NICOTINATE_AND_NICOTINAMIDE_METABOLISM	HUMORAL_IMMUNE_RESPONSE	NA	NA
S100A8	S100 calcium binding protein A8	-1.54	0.343885	10.7294	0.00815733	NA	INFLAMMATORY_RESPONSE,RESPONSE_TO_STRESS,RESPONSE_TO_WOUNDING	NA	NA
RACGAP1	Rac GTPase activating protein 1	-1.54833	0.341905	7.41625	0.0282847	NA	CELL_CYCLE_GO_0007049,CELL_CYCLE_PROCESS,CELL_DIVISION,CELL_PROLIFERATION_GO_0008283,CYTOKINESIS,CYTOSKELETON_ORGANIZATION_AND_BIOGENESIS,GAMETE_GENERATION,ORGANELLE_ORGANIZATION_AND_BIOGENESIS,REPRODUCTION,SEXUAL_REPRODUCTION	REACTOME_RHO_GTPASE_CYCLE	NA
KNTC1	kinetochore associated 1	-1.575	0.335643	6.1125	0.0163049	NA	CELL_CYCLE_CHECKPOINT_GO_0000075,CELL_CYCLE_GO_0007049,CELL_CYCLE_PHASE,CELL_CYCLE_PROCESS,MITOSIS,MITOTIC_CELL_CYCLE,MITOTIC_CELL_CYCLE_CHECKPOINT,M_PHASE,M_PHASE_OF_MITOTIC_CELL_CYCLE,REGULATION_OF_CELL_CYCLE,REGULATION_OF_MITOSIS	REACTOME_CELL_CYCLE_MITOTIC,REACTOME_MITOTIC_M_M_G1_PHASES,REACTOME_MITOTIC_PROMETAPHASE	NA
MMS22L	MMS22-like, DNA repair protein	-1.59833	0.330258	5.9075	0.0181964	NA	NA	NA	NA
HMGXB4	HMG box domain containing 4	-1.60167	0.329496	8.9825	0.00499585	NA	NA	NA	NA
POLE4	polymerase (DNA-directed), epsilon 4 (p12 subunit)	-1.605	0.328736	9.05625	0.00610703	KEGG_BASE_EXCISION_REPAIR,KEGG_DNA_REPLICATION,KEGG_NUCLEOTIDE_EXCISION_REPAIR,KEGG_PURINE_METABOLISM,KEGG_PYRIMIDINE_METABOLISM	NA	NA	NA
STIL	SCL/TAL1 interrupting locus	-1.60667	0.328356	5.40313	0.0148763	NA	CELL_PROLIFERATION_GO_0008283	NA	NA
DEPDC1B	DEP domain containing 1B	-1.60667	0.328356	5.95	0.0214089	NA	NA	REACTOME_RHO_GTPASE_CYCLE	NA
PRC1	protein regulator of cytokinesis 1	-1.60833	0.327977	7.74	0.0163049	NA	CELL_CYCLE_GO_0007049,CELL_CYCLE_PROCESS,CELL_DIVISION,CYTOKINESIS,CYTOSKELETON_ORGANIZATION_AND_BIOGENESIS,MICROTUBULE_BASED_PROCESS,MICROTUBULE_CYTOSKELETON_ORGANIZATION_AND_BIOGENESIS,MITOTIC_CELL_CYCLE,MITOTIC_SPINDLE_ORGANIZATION_AND_BIOGENESIS,ORGANELLE_ORGANIZATION_AND_BIOGENESIS,SPINDLE_ORGANIZATION_AND_BIOGENESIS	NA	NA
APEX2	APEX nuclease (apurinic/apyrimidinic endonuclease) 2	-1.62167	0.32496	5.29812	0.0384224	NA	NA	NA	NA
C3orf26	chromosome 3 open reading frame 26	-1.625	0.32421	6.44	0.0404534	NA	NA	NA	NA
CDCA7	cell division cycle associated 7	-1.63167	0.322715	6.68562	0.0327205	NA	CELL_PROLIFERATION_GO_0008283,REGULATION_OF_CELL_PROLIFERATION	NA	NA
CTNNAL1	catenin (cadherin-associated protein), alpha-like 1	-1.65167	0.318272	6.11625	0.00438586	NA	NA	NA	NA
RFC3	replication factor C (activator 1) 3, 38kDa	-1.67	0.314253	6.72063	0.00638956	KEGG_DNA_REPLICATION,KEGG_MISMATCH_REPAIR,KEGG_NUCLEOTIDE_EXCISION_REPAIR	BIOPOLYMER_METABOLIC_PROCESS,DNA_DEPENDENT_DNA_REPLICATION,DNA_METABOLIC_PROCESS,DNA_REPAIR,DNA_REPLICATION,NUCLEOBASENUCLEOSIDENUCLEOTIDE_AND_NUCLEIC_ACID_METABOLIC_PROCESS,RESPONSE_TO_DNA_DAMAGE_STIMULUS,RESPONSE_TO_ENDOGENOUS_STIMULUS,RESPONSE_TO_STRESS	REACTOME_ACTIVATION_OF_ATR_IN_RESPONSE_TO_REPLICATION_STRESS,REACTOME_CELL_CYCLE_CHECKPOINTS,REACTOME_CELL_CYCLE_MITOTIC,REACTOME_DNA_REPAIR,REACTOME_DNA_STRAND_ELONGATION,REACTOME_EXTENSION_OF_TELOMERES,REACTOME_G2_M_CHECKPOINTS,REACTOME_GLOBAL_GENOMIC_NER,REACTOME_LAGGING_STRAND_SYNTHESIS,REACTOME_NUCLEOTIDE_EXCISION_REPAIR,REACTOME_POLYMERASE_SWITCHING,REACTOME_REPAIR_SYNTHESIS_OF_PATCH_27_30_…	NA
MAF	v-maf musculoaponeurotic fibrosarcoma oncogene homolog (avian)	-1.675	0.313166	6.34063	0.0148763	NA	BIOPOLYMER_METABOLIC_PROCESS,NUCLEOBASENUCLEOSIDENUCLEOTIDE_AND_NUCLEIC_ACID_METABOLIC_PROCESS	NA	BIOCARTA_GATA3_PATHWAY
THSD1P1	thrombospondin, type I, domain containing 1 pseudogene 1	-1.67833	0.312443	5.63687	0.0246907	NA	NA	NA	NA
TMEM2	transmembrane protein 2	-1.67833	0.312443	6.61313	0.0282847	NA	NA	NA	NA
PTTG1	pituitary tumor-transforming 1	-1.68167	0.311722	9.68	0.00438586	KEGG_CELL_CYCLE,KEGG_OOCYTE_MEIOSIS	BIOPOLYMER_METABOLIC_PROCESS,GAMETE_GENERATION,NUCLEOBASENUCLEOSIDENUCLEOTIDE_AND_NUCLEIC_ACID_METABOLIC_PROCESS,REPRODUCTION,SEXUAL_REPRODUCTION	REACTOME_CELL_CYCLE_MITOTIC	NA
PSMC3IP	PSMC3 interacting protein	-1.68833	0.310285	6.03375	0.0252277	NA	NA	NA	NA
KIF20B	kinesin family member 20B	-1.69333	0.309212	6.73313	0.0243233	NA	NA	NA	NA
MTBP	Mdm2, transformed 3T3 cell double minute 2, p53 binding protein (mouse) binding protein, 104kDa	-1.695	0.308855	5.1875	0.0148763	NA	NA	NA	NA
DHFR	dihydrofolate reductase	-1.695	0.308855	6.10813	0.0203423	KEGG_FOLATE_BIOSYNTHESIS,KEGG_ONE_CARBON_POOL_BY_FOLATE	NA	REACTOME_CELL_CYCLE_MITOTIC,REACTOME_E2F_MEDIATED_REGULATION_OF_DNA_REPLICATION,REACTOME_E2F_TRANSCRIPTIONAL_TARGETS_AT_G1_S,REACTOME_G1_S_TRANSITION,REACTOME_METABOLISM_OF_VITAMINS_AND_COFACTORS	BIOCARTA_G1_PATHWAY
C1orf21	chromosome 1 open reading frame 21	-1.69667	0.308498	9.41125	0.0169153	NA	NA	NA	NA
SUN1	Sad1 and UNC84 domain containing 1	-1.70833	0.306013	5.51562	0.00598184	NA	NA	NA	NA
FADS1	fatty acid desaturase 1	-1.71167	0.305307	8.01938	0.0282847	KEGG_BIOSYNTHESIS_OF_UNSATURATED_FATTY_ACIDS	BIOSYNTHETIC_PROCESS,CARBOXYLIC_ACID_METABOLIC_PROCESS,CELLULAR_BIOSYNTHETIC_PROCESS,CELLULAR_LIPID_METABOLIC_PROCESS,CELLULAR_RESPONSE_TO_EXTRACELLULAR_STIMULUS,CELLULAR_RESPONSE_TO_NUTRIENT_LEVELS,CELLULAR_RESPONSE_TO_STIMULUS,CELLULAR_RESPONSE_TO_STRESS,FATTY_ACID_BIOSYNTHETIC_PROCESS,FATTY_ACID_METABOLIC_PROCESS,ICOSANOID_METABOLIC_PROCESS,LIPID_BIOSYNTHETIC_PROCESS,MEMBRANE_LIPID_BIOSYNTHETI…	REACTOME_METABOLISM_OF_LIPIDS_AND_LIPOPROTEINS,REACTOME_REGULATION_OF_LIPID_METABOLISM_BY_PEROXISOME_PROLIFERATOR_ACTIVATED_RECEPTOR_ALPHA	NA
SLC16A7	solute carrier family 16, member 7 (monocarboxylic acid transporter 2)	-1.71833	0.3039	5.3625	0.0143114	NA	CARBOXYLIC_ACID_TRANSPORT,MONOCARBOXYLIC_ACID_TRANSPORT,ORGANIC_ACID_TRANSPORT	REACTOME_BILE_SALT_AND_ORGANIC_ANION_SLC_TRANSPORTERS,REACTOME_GLUCOSE_AND_OTHER_SUGAR_SLC_TRANSPORTERS,REACTOME_SLC_MEDIATED_TRANSMEMBRANE_TRANSPORT,REACTOME_TRANSMEMBRANE_TRANSPORT_OF_SMALL_MOLECULES	NA
MCM8	minichromosome maintenance complex component 8	-1.725	0.302499	6.52375	0.0336937	NA	NA	REACTOME_ACTIVATION_OF_ATR_IN_RESPONSE_TO_REPLICATION_STRESS,REACTOME_ACTIVATION_OF_THE_PRE_REPLICATIVE_COMPLEX,REACTOME_CDC6_ASSOCIATION_WITH_THE_ORC:ORIGIN_COMPLEX,REACTOME_CDT1_ASSOCIATION_WITH_THE_CDC6_ORC_ORIGIN_COMPLEX,REACTOME_CELL_CYCLE_CHECKPOINTS,REACTOME_CELL_CYCLE_MITOTIC,REACTOME_DNA_REPLICATION_PRE_INITIATION,REACTOME_DNA_STRAND_ELONGATION,REACTOME_E2F_ENABLED_INHIBITION_OF_PRE_REPL…	NA
NTAN1	N-terminal asparagine amidase	-1.72833	0.3018	7.70312	0.00616838	NA	NA	NA	NA
TRIP13	thyroid hormone receptor interactor 13	-1.72833	0.3018	5.41375	0.0428742	NA	BIOPOLYMER_METABOLIC_PROCESS,NUCLEOBASENUCLEOSIDENUCLEOTIDE_AND_NUCLEIC_ACID_METABOLIC_PROCESS	NA	NA
FANCD2	Fanconi anemia, complementation group D2	-1.73667	0.300062	6.045	0.0416088	NA	NA	REACTOME_DNA_REPAIR,REACTOME_FANCONI_ANEMIA_PATHWAY	BIOCARTA_ATRBRCA_PATHWAY
CDC42EP3	CDC42 effector protein (Rho GTPase binding) 3	-1.75333	0.296616	7.40188	0.00438586	NA	NA	NA	NA
MCM6	minichromosome maintenance complex component 6	-1.755	0.296273	7.76687	0.0181964	KEGG_CELL_CYCLE,KEGG_DNA_REPLICATION	NA	REACTOME_ACTIVATION_OF_ATR_IN_RESPONSE_TO_REPLICATION_STRESS,REACTOME_ACTIVATION_OF_THE_PRE_REPLICATIVE_COMPLEX,REACTOME_CELL_CYCLE_CHECKPOINTS,REACTOME_CELL_CYCLE_MITOTIC,REACTOME_DNA_REPLICATION_PRE_INITIATION,REACTOME_DNA_STRAND_ELONGATION,REACTOME_G1_S_TRANSITION,REACTOME_G2_M_CHECKPOINTS,REACTOME_MITOTIC_M_M_G1_PHASES,REACTOME_M_G1_TRANSITION,REACTOME_ORC1_REMOVAL_FROM_CHROMATIN,REACTOME_SYN…	BIOCARTA_MCM_PATHWAY
GPR109B		-1.755	0.296273	4.5975	0.0251064	NA	NA	NA	NA
BRCA1	breast cancer 1, early onset	-1.76333	0.294567	5.61062	0.0181964	KEGG_UBIQUITIN_MEDIATED_PROTEOLYSIS	BIOPOLYMER_METABOLIC_PROCESS,BIOSYNTHETIC_PROCESS,CARBOXYLIC_ACID_METABOLIC_PROCESS,CELLULAR_BIOSYNTHETIC_PROCESS,CELLULAR_LIPID_METABOLIC_PROCESS,CELL_PROLIFERATION_GO_0008283,CHROMOSOME_SEGREGATION,DNA_DAMAGE_RESPONSESIGNAL_TRANSDUCTION,DNA_DAMAGE_RESPONSESIGNAL_TRANSDUCTION_BY_P53_CLASS_MEDIATOR,DNA_DAMAGE_RESPONSESIGNAL_TRANSDUCTION_RESULTING_IN_INDUCTION_OF_APOPTOSIS,DNA_METABOLIC_PROCESS,DN…	REACTOME_DNA_REPAIR,REACTOME_DOUBLE_STRAND_BREAK_REPAIR,REACTOME_FANCONI_ANEMIA_PATHWAY,REACTOME_HOMOLOGOUS_RECOMBINATION_REPAIR	BIOCARTA_ATM_PATHWAY,BIOCARTA_ATRBRCA_PATHWAY,BIOCARTA_CARM_ER_PATHWAY,BIOCARTA_G2_PATHWAY
MAD2L1	MAD2 mitotic arrest deficient-like 1 (yeast)	-1.76333	0.294567	6.53125	0.0330957	KEGG_CELL_CYCLE,KEGG_OOCYTE_MEIOSIS,KEGG_PROGESTERONE_MEDIATED_OOCYTE_MATURATION	CELL_CYCLE_CHECKPOINT_GO_0000075,CELL_CYCLE_GO_0007049,CELL_CYCLE_PHASE,CELL_CYCLE_PROCESS,MITOSIS,MITOTIC_CELL_CYCLE,MITOTIC_CELL_CYCLE_CHECKPOINT,M_PHASE,M_PHASE_OF_MITOTIC_CELL_CYCLE,REGULATION_OF_CELL_CYCLE,REGULATION_OF_MITOSIS	REACTOME_CDC20_PHOSPHO_APC_MEDIATED_DEGRADATION_OF_CYCLIN_A,REACTOME_CELL_CYCLE_CHECKPOINTS,REACTOME_CELL_CYCLE_MITOTIC,REACTOME_INACTIVATION_OF_APC_VIA_DIRECT_INHIBITION_OF_THE_APCOMPLEX,REACTOME_MITOTIC_M_M_G1_PHASES,REACTOME_MITOTIC_PROMETAPHASE,REACTOME_REGULATION_OF_APC_ACTIVATORS_BETWEEN_G1_S_AND_EARLY_ANAPHASE	NA
HIST1H4I	histone cluster 1, H4i	-1.76667	0.293887	8.33938	0.0300701	KEGG_SYSTEMIC_LUPUS_ERYTHEMATOSUS	NA	REACTOME_PACKAGING_OF_TELOMERE_ENDS,REACTOME_RNA_POLYMERASE_I_III_AND_MITOCHONDRIAL_TRANSCRIPTION,REACTOME_RNA_POLYMERASE_I_PROMOTER_CLEARANCE,REACTOME_RNA_POLYMERASE_I_PROMOTER_OPENING,REACTOME_TELOMERE_MAINTENANCE,REACTOME_TRANSCRIPTION	NA
NETO2	neuropilin (NRP) and tolloid (TLL)-like 2	-1.77	0.293209	5.55563	0.00438586	NA	NA	NA	NA
ARHGAP11A	Rho GTPase activating protein 11A	-1.77167	0.29287	6.46063	0.0341761	NA	NA	REACTOME_RHO_GTPASE_CYCLE	NA
HIST1H4A	histone cluster 1, H4a	-1.77833	0.29152	4.6275	0.0282847	KEGG_SYSTEMIC_LUPUS_ERYTHEMATOSUS	NA	REACTOME_PACKAGING_OF_TELOMERE_ENDS,REACTOME_RNA_POLYMERASE_I_III_AND_MITOCHONDRIAL_TRANSCRIPTION,REACTOME_RNA_POLYMERASE_I_PROMOTER_CLEARANCE,REACTOME_RNA_POLYMERASE_I_PROMOTER_OPENING,REACTOME_TELOMERE_MAINTENANCE,REACTOME_TRANSCRIPTION	NA
TPX2	TPX2, microtubule-associated, homolog (Xenopus laevis)	-1.78167	0.290847	7.36875	0.0282847	NA	CELL_CYCLE_GO_0007049,CELL_CYCLE_PHASE,CELL_CYCLE_PROCESS,CELL_PROLIFERATION_GO_0008283,MITOSIS,MITOTIC_CELL_CYCLE,M_PHASE,M_PHASE_OF_MITOTIC_CELL_CYCLE	NA	BIOCARTA_RANMS_PATHWAY
HIST1H2AJ	histone cluster 1, H2aj	-1.80667	0.285851	6.69313	0.0415897	KEGG_SYSTEMIC_LUPUS_ERYTHEMATOSUS	NA	NA	NA
POLQ	polymerase (DNA directed), theta	-1.80833	0.285521	5.41375	0.0148763	NA	BIOPOLYMER_METABOLIC_PROCESS,DNA_METABOLIC_PROCESS,DNA_REPAIR,NUCLEOBASENUCLEOSIDENUCLEOTIDE_AND_NUCLEIC_ACID_METABOLIC_PROCESS,RESPONSE_TO_DNA_DAMAGE_STIMULUS,RESPONSE_TO_ENDOGENOUS_STIMULUS,RESPONSE_TO_STRESS	NA	NA
KIAA0101	KIAA0101	-1.81167	0.284862	8.08313	0.0301025	NA	NA	NA	NA
FBXO5	F-box protein 5	-1.815	0.284204	7.08688	0.0252277	KEGG_OOCYTE_MEIOSIS	CELL_CYCLE_GO_0007049,CELL_CYCLE_PROCESS,MITOTIC_CELL_CYCLE,NEGATIVE_REGULATION_OF_CATALYTIC_ACTIVITY,REGULATION_OF_CATALYTIC_ACTIVITY,REGULATION_OF_CELL_CYCLE,REGULATION_OF_MITOTIC_CELL_CYCLE,REGULATION_OF_MOLECULAR_FUNCTION	REACTOME_CELL_CYCLE_MITOTIC,REACTOME_E2F_MEDIATED_REGULATION_OF_DNA_REPLICATION,REACTOME_E2F_TRANSCRIPTIONAL_TARGETS_AT_G1_S,REACTOME_G1_S_TRANSITION,REACTOME_MITOTIC_M_M_G1_PHASES,REACTOME_REGULATION_OF_APC_ACTIVATORS_BETWEEN_G1_S_AND_EARLY_ANAPHASE,REACTOME_SCF_BETA_TRCP_MEDIATED_DEGRADATION_OF_EMI1	NA
TMEM106C	transmembrane protein 106C	-1.81833	0.283548	6.17687	0.0065689	NA	NA	NA	NA
EIF3CL	eukaryotic translation initiation factor 3, subunit C-like	-1.83333	0.280616	7.44	0.0181964	NA	NA	NA	NA
CCDC34	coiled-coil domain containing 34	-1.855	0.276433	5.52625	0.0243233	NA	NA	NA	NA
KIF11	kinesin family member 11	-1.87333	0.272942	7.12375	0.016762	NA	CELL_CYCLE_GO_0007049,CELL_CYCLE_PHASE,CELL_CYCLE_PROCESS,CYTOSKELETON_ORGANIZATION_AND_BIOGENESIS,MICROTUBULE_BASED_PROCESS,MICROTUBULE_CYTOSKELETON_ORGANIZATION_AND_BIOGENESIS,MICROTUBULE_ORGANIZING_CENTER_ORGANIZATION_AND_BIOGENESIS,MITOSIS,MITOTIC_CELL_CYCLE,MITOTIC_SPINDLE_ORGANIZATION_AND_BIOGENESIS,M_PHASE,M_PHASE_OF_MITOTIC_CELL_CYCLE,ORGANELLE_ORGANIZATION_AND_BIOGENESIS,SPINDLE_ORGANIZA…	NA	NA
MS4A4A	membrane-spanning 4-domains, subfamily A, member 4	-1.87667	0.272312	6.57688	0.0124609	NA	NA	NA	NA
BLM	Bloom syndrome, RecQ helicase-like	-1.89167	0.269496	7.60813	0.00171424	KEGG_HOMOLOGOUS_RECOMBINATION	BIOPOLYMER_METABOLIC_PROCESS,DNA_METABOLIC_PROCESS,DNA_RECOMBINATION,DNA_REPAIR,NUCLEOBASENUCLEOSIDENUCLEOTIDE_AND_NUCLEIC_ACID_METABOLIC_PROCESS,RESPONSE_TO_DNA_DAMAGE_STIMULUS,RESPONSE_TO_ENDOGENOUS_STIMULUS,RESPONSE_TO_STRESS	NA	NA
TMEM71	transmembrane protein 71	-1.89167	0.269496	5.81062	0.0282847	NA	NA	NA	NA
SPAG5	sperm associated antigen 5	-1.90667	0.266708	5.51938	0.0282847	NA	NA	NA	NA
DNA2	DNA replication helicase 2 homolog (yeast)	-1.91167	0.265785	5.96312	0.0369114	KEGG_DNA_REPLICATION	NA	REACTOME_CELL_CYCLE_MITOTIC,REACTOME_DNA_STRAND_ELONGATION,REACTOME_EXTENSION_OF_TELOMERES,REACTOME_LAGGING_STRAND_SYNTHESIS,REACTOME_REMOVAL_OF_THE_FLAP_INTERMEDIATE,REACTOME_REMOVAL_OF_THE_FLAP_INTERMEDIATE_FROM_THE_C_STRAND,REACTOME_SYNTHESIS_OF_DNA,REACTOME_S_PHASE,REACTOME_TELOMERE_MAINTENANCE	NA
CEP57L1	centrosomal protein 57kDa-like 1	-1.92167	0.263949	5.22813	0.0293002	NA	NA	NA	NA
HELLS	helicase, lymphoid-specific	-1.93167	0.262126	6.37688	0.028773	NA	BIOPOLYMER_METABOLIC_PROCESS,CELL_PROLIFERATION_GO_0008283,CHROMATIN_ASSEMBLY,CHROMATIN_ASSEMBLY_OR_DISASSEMBLY,CHROMATIN_MODIFICATION,CHROMATIN_REMODELING,CHROMOSOME_ORGANIZATION_AND_BIOGENESIS,COVALENT_CHROMATIN_MODIFICATION,DNA_METABOLIC_PROCESS,DNA_MODIFICATION,DNA_PACKAGING,ESTABLISHMENT_AND_OR_MAINTENANCE_OF_CHROMATIN_ARCHITECTURE,GENE_SILENCING,NEGATIVE_REGULATION_OF_BIOLOGICAL_PROCESS,NEG…	NA	NA
SMPDL3A	sphingomyelin phosphodiesterase, acid-like 3A	-1.94167	0.260316	7.39062	0.0282847	NA	NA	NA	NA
ORC6	origin recognition complex, subunit 6	-1.945	0.259715	7.455	0.0282847	NA	NA	NA	NA
KIF20A	kinesin family member 20A	-1.96333	0.256435	5.93625	0.0282847	NA	NA	REACTOME_CELL_CYCLE_MITOTIC,REACTOME_MITOTIC_M_M_G1_PHASES	NA
HSD11B1	hydroxysteroid (11-beta) dehydrogenase 1	-1.98167	0.253197	7.05375	0.0305904	KEGG_ALDOSTERONE_REGULATED_SODIUM_REABSORPTION	NA	REACTOME_HORMONE_BIOSYNTHESIS,REACTOME_METABOLISM_OF_LIPIDS_AND_LIPOPROTEINS,REACTOME_STEROID_HORMONES,REACTOME_STEROID_HORMONE_BIOSYNTHESIS,REACTOME_STEROID_METABOLISM	NA
TYMS	thymidylate synthetase	-1.985	0.252613	9.1325	0.016906	KEGG_ONE_CARBON_POOL_BY_FOLATE,KEGG_PYRIMIDINE_METABOLISM	BIOSYNTHETIC_PROCESS,CELLULAR_BIOSYNTHETIC_PROCESS,NUCLEOBASENUCLEOSIDENUCLEOTIDE_AND_NUCLEIC_ACID_METABOLIC_PROCESS,NUCLEOBASENUCLEOSIDE_AND_NUCLEOTIDE_METABOLIC_PROCESS,NUCLEOTIDE_BIOSYNTHETIC_PROCESS,NUCLEOTIDE_METABOLIC_PROCESS	REACTOME_CELL_CYCLE_MITOTIC,REACTOME_E2F_MEDIATED_REGULATION_OF_DNA_REPLICATION,REACTOME_E2F_TRANSCRIPTIONAL_TARGETS_AT_G1_S,REACTOME_G1_S_TRANSITION,REACTOME_METABLISM_OF_NUCLEOTIDES,REACTOME_PYRIMIDINE_METABOLISM	NA
NLRC4	NLR family, CARD domain containing 4	-2.02333	0.245989	6.00812	0.00458025	NA	APOPTOTIC_PROGRAM,DETECTION_OF_BIOTIC_STIMULUS,DETECTION_OF_EXTERNAL_STIMULUS,INTERLEUKIN_1_SECRETION,MULTI_ORGANISM_PROCESS,REGULATION_OF_CATALYTIC_ACTIVITY,REGULATION_OF_HYDROLASE_ACTIVITY,REGULATION_OF_MOLECULAR_FUNCTION,RESPONSE_TO_BACTERIUM,RESPONSE_TO_BIOTIC_STIMULUS,RESPONSE_TO_EXTERNAL_STIMULUS,RESPONSE_TO_OTHER_ORGANISM	NA	NA
HIST1H2AI	histone cluster 1, H2ai	-2.02333	0.245989	7.37563	0.0243233	KEGG_SYSTEMIC_LUPUS_ERYTHEMATOSUS	NA	NA	NA
GNG2	guanine nucleotide binding protein (G protein), gamma 2	-2.02333	0.245989	7.73562	0.0287056	NA	NA	REACTOME_ADP_SIGNALLING_THROUGH_P2Y_PURINOCEPTOR_1,REACTOME_ADP_SIGNALLING_THROUGH_P2Y_PURINOCEPTOR_12,REACTOME_GLUCAGON_SIGNALING_IN_METABOLIC_REGULATION,REACTOME_GLUCAGON_TYPE_LIGAND_RECEPTORS,REACTOME_GS_ALPHA_MEDIATED_EVENTS_IN_GLUCAGON_SIGNALLING,REACTOME_G_BETA_GAMMA_SIGNALLING_THROUGH_PI3KGAMMA,REACTOME_G_BETA_GAMMA_SIGNALLING_THROUGH_PLC_BETA,REACTOME_G_PROTEIN_ACTIVATION,REACTOME_G_PROTE…	NA
DIAPH3	diaphanous homolog 3 (Drosophila)	-2.03667	0.243726	5.235	0.0185746	NA	NA	NA	NA
CDC6	cell division cycle 6 homolog (S. cerevisiae)	-2.05167	0.241205	6.52187	0.0301025	KEGG_CELL_CYCLE	BIOPOLYMER_METABOLIC_PROCESS,CELL_CYCLE_CHECKPOINT_GO_0000075,CELL_CYCLE_GO_0007049,CELL_CYCLE_PHASE,CELL_CYCLE_PROCESS,CELL_PROLIFERATION_GO_0008283,DNA_DEPENDENT_DNA_REPLICATION,DNA_INTEGRITY_CHECKPOINT,DNA_METABOLIC_PROCESS,DNA_REPLICATION,DNA_REPLICATION_INITIATION,G1_PHASE,G1_PHASE_OF_MITOTIC_CELL_CYCLE,INTERPHASE,INTERPHASE_OF_MITOTIC_CELL_CYCLE,MITOTIC_CELL_CYCLE,NEGATIVE_REGULATION_OF_BIO…	REACTOME_ACTIVATION_OF_ATR_IN_RESPONSE_TO_REPLICATION_STRESS,REACTOME_ACTIVATION_OF_THE_PRE_REPLICATIVE_COMPLEX,REACTOME_ASSOCIATION_OF_LICENSING_FACTORS_WITH_THE_PREREPLICATIVE_COMPLEX,REACTOME_CDC6_ASSOCIATION_WITH_THE_ORC:ORIGIN_COMPLEX,REACTOME_CDT1_ASSOCIATION_WITH_THE_CDC6_ORC_ORIGIN_COMPLEX,REACTOME_CELL_CYCLE_CHECKPOINTS,REACTOME_CELL_CYCLE_MITOTIC,REACTOME_DNA_REPLICATION_PRE_INITIATION,…	BIOCARTA_MCM_PATHWAY
MCM10	minichromosome maintenance complex component 10	-2.05833	0.240093	6.10375	0.00610703	NA	NA	REACTOME_ACTIVATION_OF_ATR_IN_RESPONSE_TO_REPLICATION_STRESS,REACTOME_ACTIVATION_OF_THE_PRE_REPLICATIVE_COMPLEX,REACTOME_CELL_CYCLE_CHECKPOINTS,REACTOME_CELL_CYCLE_MITOTIC,REACTOME_DNA_REPLICATION_PRE_INITIATION,REACTOME_G1_S_TRANSITION,REACTOME_G2_M_CHECKPOINTS	NA
WDR76	WD repeat domain 76	-2.05833	0.240093	7.31625	0.00704079	NA	NA	NA	NA
PLK4	polo-like kinase 4	-2.08333	0.235969	6.37312	0.0148763	NA	BIOPOLYMER_METABOLIC_PROCESS	REACTOME_CELL_CYCLE_MITOTIC,REACTOME_CENTROSOME_MATURATION,REACTOME_G2_M_TRANSITION,REACTOME_LOSS_OF_NLP_FROM_MITOTIC_CENTROSOMES	NA
ANLN	anillin, actin binding protein	-2.125	0.229251	6.85	0.0218447	NA	CELLULAR_PROTEIN_COMPLEX_ASSEMBLY,CELL_CYCLE_GO_0007049,CELL_CYCLE_PHASE,CELL_CYCLE_PROCESS,CELL_DIVISION,CYTOKINESIS,CYTOSKELETON_ORGANIZATION_AND_BIOGENESIS,MITOSIS,MITOTIC_CELL_CYCLE,M_PHASE,M_PHASE_OF_MITOTIC_CELL_CYCLE,ORGANELLE_ORGANIZATION_AND_BIOGENESIS,PROTEIN_COMPLEX_ASSEMBLY,REGULATION_OF_CELL_CYCLE,REGULATION_OF_MITOSIS	NA	NA
WDHD1	WD repeat and HMG-box DNA binding protein 1	-2.12667	0.228986	7.18313	0.017425	NA	NA	NA	NA
CDC45	cell division cycle 45 homolog (S. cerevisiae)	-2.14833	0.225573	6.525	0.0169153	KEGG_CELL_CYCLE	NA	REACTOME_ACTIVATION_OF_ATR_IN_RESPONSE_TO_REPLICATION_STRESS,REACTOME_ACTIVATION_OF_THE_PRE_REPLICATIVE_COMPLEX,REACTOME_CELL_CYCLE_CHECKPOINTS,REACTOME_CELL_CYCLE_MITOTIC,REACTOME_DNA_REPLICATION_PRE_INITIATION,REACTOME_DNA_STRAND_ELONGATION,REACTOME_E2F_MEDIATED_REGULATION_OF_DNA_REPLICATION,REACTOME_E2F_TRANSCRIPTIONAL_TARGETS_AT_G1_S,REACTOME_G1_S_TRANSITION,REACTOME_G2_M_CHECKPOINTS,REACTOME…	NA
FANCI	Fanconi anemia, complementation group I	-2.15333	0.224793	6.65562	0.0163049	NA	NA	REACTOME_DNA_REPAIR,REACTOME_FANCONI_ANEMIA_PATHWAY	NA
CLSPN	claspin	-2.155	0.224533	6.75	0.00927868	NA	NA	REACTOME_ACTIVATION_OF_ATR_IN_RESPONSE_TO_REPLICATION_STRESS,REACTOME_APOPTOSIS,REACTOME_CELL_CYCLE_CHECKPOINTS,REACTOME_G2_M_CHECKPOINTS	NA
KIF4A	kinesin family member 4A	-2.17	0.222211	6.57562	0.0267062	NA	CYTOSKELETON_DEPENDENT_INTRACELLULAR_TRANSPORT,CYTOSKELETON_ORGANIZATION_AND_BIOGENESIS,MICROTUBULE_BASED_MOVEMENT,MICROTUBULE_BASED_PROCESS,ORGANELLE_ORGANIZATION_AND_BIOGENESIS	NA	NA
BUB1B	budding uninhibited by benzimidazoles 1 homolog beta (yeast)	-2.17333	0.221698	7.5225	0.0163049	KEGG_CELL_CYCLE	CELL_CYCLE_CHECKPOINT_GO_0000075,CELL_CYCLE_GO_0007049,CELL_CYCLE_PHASE,CELL_CYCLE_PROCESS,CELL_PROLIFERATION_GO_0008283,MITOSIS,MITOTIC_CELL_CYCLE,MITOTIC_CELL_CYCLE_CHECKPOINT,M_PHASE,M_PHASE_OF_MITOTIC_CELL_CYCLE,REGULATION_OF_CELL_CYCLE,REGULATION_OF_MITOSIS	REACTOME_CDC20_PHOSPHO_APC_MEDIATED_DEGRADATION_OF_CYCLIN_A,REACTOME_CELL_CYCLE_CHECKPOINTS,REACTOME_CELL_CYCLE_MITOTIC,REACTOME_INACTIVATION_OF_APC_VIA_DIRECT_INHIBITION_OF_THE_APCOMPLEX,REACTOME_MITOTIC_M_M_G1_PHASES,REACTOME_MITOTIC_PROMETAPHASE,REACTOME_REGULATION_OF_APC_ACTIVATORS_BETWEEN_G1_S_AND_EARLY_ANAPHASE	NA
S100A12	S100 calcium binding protein A12	-2.17833	0.220931	9.46187	0.0299803	NA	INFLAMMATORY_RESPONSE,MULTI_ORGANISM_PROCESS,RESPONSE_TO_BIOTIC_STIMULUS,RESPONSE_TO_EXTERNAL_STIMULUS,RESPONSE_TO_OTHER_ORGANISM,RESPONSE_TO_STRESS,RESPONSE_TO_WOUNDING	NA	NA
NCAPH	non-SMC condensin I complex, subunit H	-2.18	0.220676	6.17312	0.0384224	NA	CELL_CYCLE_GO_0007049,CELL_CYCLE_PHASE,CELL_CYCLE_PROCESS,CHROMOSOME_CONDENSATION,CHROMOSOME_ORGANIZATION_AND_BIOGENESIS,CHROMOSOME_SEGREGATION,DNA_PACKAGING,MITOSIS,MITOTIC_CELL_CYCLE,MITOTIC_SISTER_CHROMATID_SEGREGATION,M_PHASE,M_PHASE_OF_MITOTIC_CELL_CYCLE,ORGANELLE_ORGANIZATION_AND_BIOGENESIS,SISTER_CHROMATID_SEGREGATION	NA	NA
MTSS1	metastasis suppressor 1	-2.19333	0.218646	6.62125	0.044978	NA	CYTOSKELETON_ORGANIZATION_AND_BIOGENESIS,ENZYME_LINKED_RECEPTOR_PROTEIN_SIGNALING_PATHWAY,ORGANELLE_ORGANIZATION_AND_BIOGENESIS	NA	NA
EXO1	exonuclease 1	-2.195	0.218393	5.63687	0.0144546	KEGG_MISMATCH_REPAIR	BIOPOLYMER_METABOLIC_PROCESS,DNA_DEPENDENT_DNA_REPLICATION,DNA_METABOLIC_PROCESS,DNA_RECOMBINATION,DNA_REPAIR,DNA_REPLICATION,NUCLEOBASENUCLEOSIDENUCLEOTIDE_AND_NUCLEIC_ACID_METABOLIC_PROCESS,RESPONSE_TO_DNA_DAMAGE_STIMULUS,RESPONSE_TO_ENDOGENOUS_STIMULUS,RESPONSE_TO_STRESS	NA	NA
IL10	interleukin 10	-2.20833	0.216384	6.55375	0.0204585	KEGG_SYSTEMIC_LUPUS_ERYTHEMATOSUS	BIOSYNTHETIC_PROCESS,CELLULAR_BIOSYNTHETIC_PROCESS,HEMOPOIESIS,HEMOPOIETIC_OR_LYMPHOID_ORGAN_DEVELOPMENT,IMMUNE_SYSTEM_DEVELOPMENT,LEUKOCYTE_CHEMOTAXIS,LEUKOCYTE_MIGRATION,MULTI_ORGANISM_PROCESS,NEGATIVE_REGULATION_OF_BIOLOGICAL_PROCESS,NEGATIVE_REGULATION_OF_BIOSYNTHETIC_PROCESS,NEGATIVE_REGULATION_OF_CELLULAR_BIOSYNTHETIC_PROCESS,NEGATIVE_REGULATION_OF_CELLULAR_METABOLIC_PROCESS,NEGATIVE_REGULA…	NA	BIOCARTA_ASBCELL_PATHWAY,BIOCARTA_DC_PATHWAY,BIOCARTA_IL10_PATHWAY,BIOCARTA_INFLAM_PATHWAY
C15orf42	chromosome 15 open reading frame 42	-2.21333	0.215636	5.95937	0.00458025	NA	NA	NA	NA
MYC	v-myc myelocytomatosis viral oncogene homolog (avian)	-2.25667	0.209255	6.66312	0.00638956	KEGG_ACUTE_MYELOID_LEUKEMIA,KEGG_CELL_CYCLE,KEGG_CHRONIC_MYELOID_LEUKEMIA,KEGG_COLORECTAL_CANCER,KEGG_ENDOMETRIAL_CANCER,KEGG_ERBB_SIGNALING_PATHWAY,KEGG_MAPK_SIGNALING_PATHWAY,KEGG_SMALL_CELL_LUNG_CANCER,KEGG_WNT_SIGNALING_PATHWAY	BIOPOLYMER_METABOLIC_PROCESS,CELL_CYCLE_ARREST_GO_0007050,CELL_CYCLE_GO_0007049,CELL_PROLIFERATION_GO_0008283,NEGATIVE_REGULATION_OF_BIOLOGICAL_PROCESS,NEGATIVE_REGULATION_OF_CELLULAR_PROCESS,NEGATIVE_REGULATION_OF_CELL_CYCLE,NUCLEOBASENUCLEOSIDENUCLEOTIDE_AND_NUCLEIC_ACID_METABOLIC_PROCESS,REGULATION_OF_CELLULAR_METABOLIC_PROCESS,REGULATION_OF_CELL_CYCLE,REGULATION_OF_CELL_PROLIFERATION,REGULATI…	NA	BIOCARTA_ARF_PATHWAY,BIOCARTA_CARDIACEGF_PATHWAY,BIOCARTA_CDMAC_PATHWAY,BIOCARTA_CTCF_PATHWAY,BIOCARTA_ERK_PATHWAY,BIOCARTA_GLEEVEC_PATHWAY,BIOCARTA_IL2RB_PATHWAY,BIOCARTA_PPARA_PATHWAY,BIOCARTA_TEL_PATHWAY,BIOCARTA_WNT_PATHWAY
CKAP2L	cytoskeleton associated protein 2-like	-2.25833	0.209013	6.27625	0.0374002	NA	NA	NA	NA
EPHA4	EPH receptor A4	-2.275	0.206613	5.48187	0.0176884	NA	NA	NA	BIOCARTA_EPHA4_PATHWAY
NDC80	NDC80 homolog, kinetochore complex component (S. cerevisiae)	-2.275	0.206613	6.77	0.0492562	NA	CELL_CYCLE_GO_0007049,CELL_CYCLE_PHASE,CELL_CYCLE_PROCESS,CHROMOSOME_ORGANIZATION_AND_BIOGENESIS,CHROMOSOME_SEGREGATION,MITOSIS,MITOTIC_CELL_CYCLE,MITOTIC_SISTER_CHROMATID_SEGREGATION,M_PHASE,M_PHASE_OF_MITOTIC_CELL_CYCLE,ORGANELLE_ORGANIZATION_AND_BIOGENESIS,SISTER_CHROMATID_SEGREGATION	REACTOME_CELL_CYCLE_MITOTIC,REACTOME_MITOTIC_M_M_G1_PHASES,REACTOME_MITOTIC_PROMETAPHASE	NA
VNN1	vanin 1	-2.29833	0.203298	6.62812	0.0282847	KEGG_PANTOTHENATE_AND_COA_BIOSYNTHESIS	NA	NA	NA
SHCBP1	SHC SH2-domain binding protein 1	-2.31167	0.201428	6.88	0.0282847	NA	NA	NA	NA
TOP2A	topoisomerase (DNA) II alpha 170kDa	-2.31333	0.201195	8.94688	0.0361278	NA	APOPTOTIC_NUCLEAR_CHANGES,APOPTOTIC_PROGRAM,BIOPOLYMER_METABOLIC_PROCESS,CHROMOSOME_CONDENSATION,CHROMOSOME_ORGANIZATION_AND_BIOGENESIS,CHROMOSOME_SEGREGATION,DNA_METABOLIC_PROCESS,DNA_PACKAGING,NUCLEAR_ORGANIZATION_AND_BIOGENESIS,NUCLEOBASENUCLEOSIDENUCLEOTIDE_AND_NUCLEIC_ACID_METABOLIC_PROCESS,ORGANELLE_ORGANIZATION_AND_BIOGENESIS,REGULATION_OF_VIRAL_REPRODUCTION,REPRODUCTION,REPRODUCTIVE_PROCE…	NA	BIOCARTA_DNAFRAGMENT_PATHWAY
MKI67	antigen identified by monoclonal antibody Ki-67	-2.31833	0.200499	7.84938	0.0406415	NA	CELL_PROLIFERATION_GO_0008283	NA	NA
ARHGAP19	Rho GTPase activating protein 19	-2.34	0.19751	6.81	0.0065689	NA	NA	REACTOME_RHO_GTPASE_CYCLE	NA
DTL	denticleless homolog (Drosophila)	-2.37833	0.192331	7.24188	0.00438586	NA	NA	NA	NA
SPC25	SPC25, NDC80 kinetochore complex component, homolog (S. cerevisiae)	-2.38	0.192109	5.80125	0.0387568	NA	NA	REACTOME_CELL_CYCLE_MITOTIC,REACTOME_MITOTIC_M_M_G1_PHASES,REACTOME_MITOTIC_PROMETAPHASE	NA
MLF1IP	MLF1 interacting protein	-2.39	0.190782	6.695	0.0218447	NA	NA	REACTOME_CELL_CYCLE_MITOTIC,REACTOME_MITOTIC_M_M_G1_PHASES,REACTOME_MITOTIC_PROMETAPHASE	NA
LOC1720	dihydrofolate reductase pseudogene	-2.40667	0.188591	6.815	0.0204585	NA	NA	NA	NA
CDKN3	cyclin-dependent kinase inhibitor 3	-2.41333	0.187722	6.53188	0.0438497	NA	CELL_CYCLE_ARREST_GO_0007050,CELL_CYCLE_GO_0007049,CELL_CYCLE_PHASE,CELL_CYCLE_PROCESS,CELL_PROLIFERATION_GO_0008283,G1_S_TRANSITION_OF_MITOTIC_CELL_CYCLE,INTERPHASE,INTERPHASE_OF_MITOTIC_CELL_CYCLE,MITOTIC_CELL_CYCLE,NEGATIVE_REGULATION_OF_BIOLOGICAL_PROCESS,NEGATIVE_REGULATION_OF_CELLULAR_PROCESS,NEGATIVE_REGULATION_OF_CELL_CYCLE,REGULATION_OF_CATALYTIC_ACTIVITY,REGULATION_OF_CELL_CYCLE,REGULAT…	NA	NA
CASC5	cancer susceptibility candidate 5	-2.475	0.179867	7.1925	0.0229014	NA	NA	REACTOME_CELL_CYCLE_MITOTIC,REACTOME_MITOTIC_M_M_G1_PHASES,REACTOME_MITOTIC_PROMETAPHASE	NA
HIST1H3G	histone cluster 1, H3g	-2.49167	0.177801	5.73	0.00609326	KEGG_SYSTEMIC_LUPUS_ERYTHEMATOSUS	NA	REACTOME_RNA_POLYMERASE_I_CHAIN_ELONGATION,REACTOME_RNA_POLYMERASE_I_III_AND_MITOCHONDRIAL_TRANSCRIPTION,REACTOME_RNA_POLYMERASE_I_PROMOTER_CLEARANCE,REACTOME_RNA_POLYMERASE_I_PROMOTER_OPENING,REACTOME_TRANSCRIPTION	NA
NUF2	NUF2, NDC80 kinetochore complex component, homolog (S. cerevisiae)	-2.49667	0.177186	7.06562	0.0387568	NA	NA	REACTOME_CELL_CYCLE_MITOTIC,REACTOME_MITOTIC_M_M_G1_PHASES,REACTOME_MITOTIC_PROMETAPHASE	NA
EPR1		-2.505	0.176165	8.97625	0.0384224	NA	NA	NA	NA
MELK	maternal embryonic leucine zipper kinase	-2.52	0.174343	6.51875	0.00438586	NA	NA	NA	NA
CCNE2	cyclin E2	-2.54333	0.171546	6.60187	0.00704079	KEGG_CELL_CYCLE,KEGG_OOCYTE_MEIOSIS,KEGG_P53_SIGNALING_PATHWAY,KEGG_PROSTATE_CANCER,KEGG_SMALL_CELL_LUNG_CANCER	CELL_CYCLE_CHECKPOINT_GO_0000075,CELL_CYCLE_GO_0007049,REGULATION_OF_CATALYTIC_ACTIVITY,REGULATION_OF_CELL_CYCLE,REGULATION_OF_CYCLIN_DEPENDENT_PROTEIN_KINASE_ACTIVITY,REGULATION_OF_KINASE_ACTIVITY,REGULATION_OF_MOLECULAR_FUNCTION,REGULATION_OF_PROTEIN_KINASE_ACTIVITY,REGULATION_OF_TRANSFERASE_ACTIVITY	REACTOME_CELL_CYCLE_CHECKPOINTS,REACTOME_CELL_CYCLE_MITOTIC,REACTOME_CYCLIN_E_ASSOCIATED_EVENTS_DURING_G1_S_TRANSITION_,REACTOME_G1_S_TRANSITION,REACTOME_SCF_SKP2_MEDIATED_DEGRADATION_OF_P27_P21,REACTOME_S_PHASE	NA
S100A9	S100 calcium binding protein A9	-2.55333	0.170361	8.87625	0.00677133	NA	INFLAMMATORY_RESPONSE,RESPONSE_TO_EXTERNAL_STIMULUS,RESPONSE_TO_STRESS,RESPONSE_TO_WOUNDING	NA	NA
CR1	complement component (3b/4b) receptor 1 (Knops blood group)	-2.59	0.166086	5.1675	0.0440449	KEGG_COMPLEMENT_AND_COAGULATION_CASCADES	NA	NA	BIOCARTA_BLYMPHOCYTE_PATHWAY
CENPK	centromere protein K	-2.61167	0.16361	6.56062	0.00778592	NA	NA	REACTOME_CELL_CYCLE_MITOTIC,REACTOME_MITOTIC_M_M_G1_PHASES,REACTOME_MITOTIC_PROMETAPHASE	NA
SLC39A8	solute carrier family 39 (zinc transporter), member 8	-2.63333	0.161171	9.3325	0.0060536	NA	NA	REACTOME_GLUCOSE_AND_OTHER_SUGAR_SLC_TRANSPORTERS,REACTOME_METAL_ION_SLC_TRANSPORTERS,REACTOME_SLC_MEDIATED_TRANSMEMBRANE_TRANSPORT,REACTOME_TRANSMEMBRANE_TRANSPORT_OF_SMALL_MOLECULES,REACTOME_ZINC_INFLUX_INTO_CELLS_BY_THE_SLC39_GENES_FAMILY,REACTOME_ZINC_TRANSPORTATION	NA
VNN2	vanin 2	-2.66667	0.15749	7.25687	0.0269462	NA	NA	NA	NA
MMP12	matrix metallopeptidase 12 (macrophage elastase)	-2.69	0.154963	5.83437	0.0148763	NA	PROTEOLYSIS	NA	NA
STEAP4	STEAP family member 4	-2.74667	0.148995	5.11813	0.0305904	NA	NA	NA	NA
HIST1H2BI	histone cluster 1, H2bi	-2.815	0.142102	7.97938	0.0345576	KEGG_SYSTEMIC_LUPUS_ERYTHEMATOSUS	NA	REACTOME_PACKAGING_OF_TELOMERE_ENDS,REACTOME_RNA_POLYMERASE_I_III_AND_MITOCHONDRIAL_TRANSCRIPTION,REACTOME_RNA_POLYMERASE_I_PROMOTER_CLEARANCE,REACTOME_RNA_POLYMERASE_I_PROMOTER_OPENING,REACTOME_TELOMERE_MAINTENANCE,REACTOME_TRANSCRIPTION	NA
KIF15	kinesin family member 15	-2.81833	0.141774	6.06438	0.0181964	NA	CELL_CYCLE_GO_0007049,CELL_CYCLE_PHASE,CELL_CYCLE_PROCESS,CELL_PROLIFERATION_GO_0008283,MITOSIS,MITOTIC_CELL_CYCLE,M_PHASE,M_PHASE_OF_MITOTIC_CELL_CYCLE	NA	BIOCARTA_RANMS_PATHWAY
CD163	CD163 molecule	-2.82333	0.141284	7.92063	0.0243233	NA	NA	NA	NA
KIF23	kinesin family member 23	-2.84833	0.138857	6.81062	0.0224656	NA	CELL_CYCLE_GO_0007049,CELL_CYCLE_PROCESS,CYTOSKELETON_ORGANIZATION_AND_BIOGENESIS,MICROTUBULE_BASED_PROCESS,MICROTUBULE_CYTOSKELETON_ORGANIZATION_AND_BIOGENESIS,MITOTIC_CELL_CYCLE,MITOTIC_SPINDLE_ORGANIZATION_AND_BIOGENESIS,ORGANELLE_ORGANIZATION_AND_BIOGENESIS,SPINDLE_ORGANIZATION_AND_BIOGENESIS	REACTOME_CELL_CYCLE_MITOTIC,REACTOME_MITOTIC_M_M_G1_PHASES	NA
NCAPG	non-SMC condensin I complex, subunit G	-3	0.125	8.14375	0.0409065	NA	NA	NA	NA
CEP55	centrosomal protein 55kDa	-3.02833	0.122569	7.55687	0.0209041	NA	NA	NA	NA
VCAN	versican	-3.22667	0.106826	8.97813	0.0256959	NA	NA	NA	NA

## Sheet: ANG2TGF-NT UNIQUE
symbol	description			log2_foldchange	foldchange	average_expression	fdr	kegg	go_desc	reactome	biocarta
RGS1	regulator of G-protein signaling 1	IMMUNE RESPONSE AND DC DIFF	Innate immunity	3.77833	13.7212	5.55875	0.0178355	NA	CAMP_MEDIATED_SIGNALING,CELL_SURFACE_RECEPTOR_LINKED_SIGNAL_TRANSDUCTION_GO_0007166,CYCLIC_NUCLEOTIDE_MEDIATED_SIGNALING,G_PROTEIN_COUPLED_RECEPTOR_PROTEIN_SIGNALING_PATHWAY,G_PROTEIN_SIGNALING_ADENYLATE_CYCLASE_INHIBITING_PATHWAY,G_PROTEIN_SIGNALING_COUPLED_TO_CAMP_NUCLEOTIDE_SECOND_MESSENGER,G_PROTEIN_SIGNALING_COUPLED_TO_CYCLIC_NUCLEOTIDE_SECOND_MESSENGER,IMMUNE_RESPONSE,IMMUNE_SYSTEM_PROCESS,…	NA	NA
C3	complement component 3	Differentiation	macrophage	3.575	11.9174	8.01938	0.0185746	KEGG_LEISHMANIA_INFECTION	CELL_SURFACE_RECEPTOR_LINKED_SIGNAL_TRANSDUCTION_GO_0007166,G_PROTEIN_COUPLED_RECEPTOR_PROTEIN_SIGNALING_PATHWAY,SIGNAL_TRANSDUCTION	REACTOME_CLASS_A1_RHODOPSIN_LIKE_RECEPTORS,REACTOME_COMPLEMENT_CASCADE,REACTOME_DOWNSTREAM_EVENTS_IN_GPCR_SIGNALING,REACTOME_GPCR_LIGAND_BINDING,REACTOME_G_ALPHA_I_SIGNALLING_EVENTS,REACTOME_IMMUNOREGULATORY_INTERACTIONS_BETWEEN_A_LYMPHOID_AND_A_NON_LYMPHOID_CELL,REACTOME_INITIAL_TRIGGERING_OF_COMPLEMENT,REACTOME_INNATE_IMMUNITY_SIGNALING,REACTOME_PEPTIDE_LIGAND_BINDING_RECEPTORS,REACTOME_SIGNALI…	BIOCARTA_CLASSIC_PATHWAY,BIOCARTA_COMP_PATHWAY,BIOCARTA_LAIR_PATHWAY,BIOCARTA_LECTIN_PATHWAY
BHLHE41	basic helix-loop-helix family, member e41	Cell cycle		2.55	5.85634	7.315	0.0210936	KEGG_CIRCADIAN_RHYTHM_MAMMAL	NA	NA	NA
SSPN	sarcospan (Kras oncogene-associated gene)	Differentiation	macrophage	2.38333	5.21741	4.62437	0.00677133	NA	SYSTEM_PROCESS	NA	NA
CXCL11	chemokine (C-X-C motif) ligand 11	IMMUNE RESPONSE	T cell activation	2.37667	5.19335	3.77687	0.0351555	NA	NA	NA	NA
HERC5	hect domain and RLD 5	IMMUNE RESPONSE	others inflammatory molecules	2.21667	4.64818	7.25375	0.0387568	NA	NA	NA	NA
CXCL9	chemokine (C-X-C motif) ligand 9	IMMUNE RESPONSE	T cell activation	2.17	4.50023	3.33438	0.0144452	NA	NA	NA	NA
P2RY10	purinergic receptor P2Y, G-protein coupled, 10	IMMUNE RESPONSE	Inflammatory lipids and others molecules	2.16333	4.47949	4.855	0.00932224	KEGG_NEUROACTIVE_LIGAND_RECEPTOR_INTERACTION	NA	REACTOME_CLASS_A1_RHODOPSIN_LIKE_RECEPTORS,REACTOME_DOWNSTREAM_EVENTS_IN_GPCR_SIGNALING,REACTOME_GPCR_LIGAND_BINDING,REACTOME_G_ALPHA_Q_SIGNALLING_EVENTS,REACTOME_NUCLEOTIDE_LIKE_PURINERGIC_RECEPTORS,REACTOME_P2Y_RECEPTORS	NA
ITGAE	integrin, alpha E (antigen CD103, human mucosal lymphocyte antigen 1; alpha polypeptide)	ADHESION; MOTILITY	Adhesion	2.15333	4.44854	4.93562	0.0148763	KEGG_REGULATION_OF_ACTIN_CYTOSKELETON	NA	REACTOME_INTEGRIN_CELL_SURFACE_INTERACTIONS	NA
MX2	myxovirus (influenza virus) resistance 2 (mouse)	IMMUNE RESPONSE	others inflammatory molecules	2.14667	4.42804	6.69125	0.0203423	NA	DEFENSE_RESPONSE	NA	NA
TNFRSF11B	tumor necrosis factor receptor superfamily, member 11b	ADHESION; MOTILITY	Migration	2.115	4.3319	3.045	0.00438586	KEGG_CYTOKINE_CYTOKINE_RECEPTOR_INTERACTION	ANATOMICAL_STRUCTURE_DEVELOPMENT,MULTICELLULAR_ORGANISMAL_DEVELOPMENT,ORGAN_DEVELOPMENT,SIGNAL_TRANSDUCTION,SKELETAL_DEVELOPMENT,SYSTEM_DEVELOPMENT	NA	NA
SKIL	SKI-like oncogene	Signaling		2.115	4.3319	8.35688	0.0218447	NA	RNA_BIOSYNTHETIC_PROCESS,RNA_METABOLIC_PROCESS,SIGNAL_TRANSDUCTION,TRANSCRIPTION,TRANSCRIPTION_DNA_DEPENDENT,TRANSCRIPTION_FROM_RNA_POLYMERASE_II_PROMOTER	NA	BIOCARTA_TGFB_PATHWAY
SNORA25	small nucleolar RNA, H/ACA box 25	Cell cycle		2.045	4.12673	3.13437	0.0210936	NA	NA	NA	NA
CDH1	cadherin 1, type 1, E-cadherin (epithelial)	Differentiation	other myeloid subset	2.045	4.12673	4.95	0.0387568	KEGG_ADHERENS_JUNCTION,KEGG_BLADDER_CANCER,KEGG_CELL_ADHESION_MOLECULES_CAMS,KEGG_MELANOMA,KEGG_PATHOGENIC_ESCHERICHIA_COLI_INFECTION,KEGG_PATHWAYS_IN_CANCER,KEGG_THYROID_CANCER	CELLULAR_LOCALIZATION,ESTABLISHMENT_OF_CELLULAR_LOCALIZATION,ESTABLISHMENT_OF_LOCALIZATION,ESTABLISHMENT_OF_PROTEIN_LOCALIZATION,INTRACELLULAR_PROTEIN_TRANSPORT,INTRACELLULAR_TRANSPORT,MACROMOLECULE_LOCALIZATION,NUCLEAR_IMPORT,NUCLEAR_TRANSPORT,NUCLEOCYTOPLASMIC_TRANSPORT,POSITIVE_REGULATION_OF_BIOLOGICAL_PROCESS,POSITIVE_REGULATION_OF_CELLULAR_PROCESS,POSITIVE_REGULATION_OF_TRANSPORT,PROTEIN_IMP…	REACTOME_ADHERENS_JUNCTIONS_INTERACTIONS,REACTOME_APOPTOTIC_CLEAVAGE_OF_CELL_ADHESION_PROTEINS,REACTOME_APOPTOTIC_EXECUTION_PHASE,REACTOME_CELL_CELL_ADHESION_SYSTEMS,REACTOME_CELL_JUNCTION_ORGANIZATION,REACTOME_GENES_INVOLVED_IN_APOPTOTIC_CLEAVAGE_OF_CELLULAR_PROTEINS,REACTOME_IMMUNOREGULATORY_INTERACTIONS_BETWEEN_A_LYMPHOID_AND_A_NON_LYMPHOID_CELL,REACTOME_INTEGRIN_CELL_SURFACE_INTERACTIONS,REAC…	BIOCARTA_MTA3_PATHWAY,BIOCARTA_TGFB_PATHWAY
DDX60L	DEAD (Asp-Glu-Ala-Asp) box polypeptide 60-like			2.025	4.06992	6.5675	0.0388373	NA	NA	NA	NA
STAT1	signal transducer and activator of transcription 1, 91kDa	Signaling		1.80667	3.49833	9.13937	0.0465787	KEGG_CHEMOKINE_SIGNALING_PATHWAY,KEGG_JAK_STAT_SIGNALING_PATHWAY,KEGG_LEISHMANIA_INFECTION,KEGG_PANCREATIC_CANCER,KEGG_PATHWAYS_IN_CANCER,KEGG_TOLL_LIKE_RECEPTOR_SIGNALING_PATHWAY	APOPTOSIS_GO,BIOPOLYMER_MODIFICATION,CASPASE_ACTIVATION,CELLULAR_MACROMOLECULE_METABOLIC_PROCESS,CELLULAR_PROTEIN_METABOLIC_PROCESS,CELL_DEVELOPMENT,INTRACELLULAR_SIGNALING_CASCADE,I_KAPPAB_KINASE_NF_KAPPAB_CASCADE,JAK_STAT_CASCADE,PEPTIDYL_AMINO_ACID_MODIFICATION,PEPTIDYL_TYROSINE_MODIFICATION,PEPTIDYL_TYROSINE_PHOSPHORYLATION,PHOSPHORYLATION,POSITIVE_REGULATION_OF_CASPASE_ACTIVITY,POSITIVE_REGU…	REACTOME_DOWN_STREAM_SIGNAL_TRANSDUCTION,REACTOME_SIGNALING_BY_PDGF	BIOCARTA_BIOPEPTIDES_PATHWAY,BIOCARTA_CHEMICAL_PATHWAY,BIOCARTA_EGF_PATHWAY,BIOCARTA_IL22BP_PATHWAY,BIOCARTA_MAPK_PATHWAY,BIOCARTA_P38MAPK_PATHWAY,BIOCARTA_PDGF_PATHWAY,BIOCARTA_TPO_PATHWAY
MIR147B	microRNA 147b	IMMUNE RESPONSE	Innate immunity	1.80167	3.48623	8.74	0.0163049	NA	NA	NA	NA
C11orf52	chromosome 11 open reading frame 52			1.765	3.39874	3.81562	0.00677133	NA	NA	NA	NA
GLYATL2	glycine-N-acyltransferase-like 2	IMMUNE RESPONSE	others inflammatory molecules	1.75667	3.37916	4.03	0.0299803	NA	NA	NA	NA
GNAL	guanine nucleotide binding protein (G protein), alpha activating activity polypeptide, olfactory type	signaling		1.72	3.29436	3.43438	0.0310876	KEGG_CALCIUM_SIGNALING_PATHWAY,KEGG_OLFACTORY_TRANSDUCTION	SIGNAL_TRANSDUCTION	REACTOME_ADENYLATE_CYCLASE_ACTIVATING_PATHWAY,REACTOME_OLFACTORY_SIGNALING_PATHWAY,REACTOME_OPIOID_SIGNALLING	NA
EIF2AK2	eukaryotic translation initiation factor 2-alpha kinase 2	Cell cycle		1.71667	3.28676	8.13562	0.0384224	NA	NEGATIVE_REGULATION_OF_CELL_PROLIFERATION	NA	BIOCARTA_EIF2_PATHWAY,BIOCARTA_GSK3_PATHWAY,BIOCARTA_RANKL_PATHWAY,BIOCARTA_RNA_PATHWAY,BIOCARTA_TOLL_PATHWAY
CALCRL	calcitonin receptor-like	Differentiation	macrophage	1.70333	3.25653	6.395	0.0305904	KEGG_NEUROACTIVE_LIGAND_RECEPTOR_INTERACTION,KEGG_VASCULAR_SMOOTH_MUSCLE_CONTRACTION	CELL_SURFACE_RECEPTOR_LINKED_SIGNAL_TRANSDUCTION_GO_0007166,CYCLIC_NUCLEOTIDE_MEDIATED_SIGNALING,G_PROTEIN_COUPLED_RECEPTOR_PROTEIN_SIGNALING_PATHWAY,G_PROTEIN_SIGNALING_COUPLED_TO_CYCLIC_NUCLEOTIDE_SECOND_MESSENGER,INTRACELLULAR_SIGNALING_CASCADE,SECOND_MESSENGER_MEDIATED_SIGNALING,SIGNAL_TRANSDUCTION	REACTOME_CALCITONIN_LIKE_LIGAND_RECEPTORS,REACTOME_CLASS_B2_SECRETIN_FAMILY_RECEPTORS,REACTOME_DOWNSTREAM_EVENTS_IN_GPCR_SIGNALING,REACTOME_GPCR_LIGAND_BINDING,REACTOME_G_ALPHA_S_SIGNALLING_EVENTS	NA
TAGAP	T-cell activation RhoGTPase activating protein	IMMUNE RESPONSE	others inflammatory molecules	1.69	3.22657	5.56687	0.00610703	NA	NA	NA	NA
IFIH1	interferon induced with helicase C domain 1	IMMUNE RESPONSE	others inflammatory molecules	1.67833	3.20058	8.83938	0.015745	KEGG_RIG_I_LIKE_RECEPTOR_SIGNALING_PATHWAY	NA	NA	NA
PLS3	plastin 3	ADHESION; MOTILITY	Adhesion	1.60333	3.03845	5.22125	0.0178355	NA	NA	NA	NA
ISG20	interferon stimulated exonuclease gene 20kDa			1.54667	2.92141	5.39125	0.0475272	NA	NA	NA	NA
UGT1A6	UDP glucuronosyltransferase 1 family, polypeptide A6	Metabolism		1.53833	2.90459	3.52375	0.00618732	KEGG_ASCORBATE_AND_ALDARATE_METABOLISM,KEGG_DRUG_METABOLISM_CYTOCHROME_P450,KEGG_DRUG_METABOLISM_OTHER_ENZYMES,KEGG_METABOLISM_OF_XENOBIOTICS_BY_CYTOCHROME_P450,KEGG_PENTOSE_AND_GLUCURONATE_INTERCONVERSIONS,KEGG_PORPHYRIN_AND_CHLOROPHYLL_METABOLISM,KEGG_RETINOL_METABOLISM,KEGG_STARCH_AND_SUCROSE_METABOLISM,KEGG_STEROID_HORMONE_BIOSYNTHESIS	RESPONSE_TO_CHEMICAL_STIMULUS,RESPONSE_TO_XENOBIOTIC_STIMULUS,XENOBIOTIC_METABOLIC_PROCESS	REACTOME_BIOLOGICAL_OXIDATIONS,REACTOME_GLUCURONIDATION,REACTOME_PHASE_II_CONJUGATION	NA
PALLD	palladin, cytoskeletal associated protein	Differentiation	other myeloid subset	1.515	2.85799	4.40562	0.0163049	NA	NA	NA	NA
NT5C3	5-nucleotidase, cytosolic III	Differentiation	macrophage	1.50833	2.84481	6.1	0.042071	NA	NA	NA	NA
GAS1	growth arrest-specific 1	IMMUNE RESPONSE	Inflammatory cytokines	1.5	2.82843	3.74313	0.0282847	KEGG_HEDGEHOG_SIGNALING_PATHWAY	NA	NA	NA
SLC30A4	solute carrier family 30 (zinc transporter), member 4	Metabolism		1.48833	2.80565	4.84312	0.0210995	NA	NA	NA	NA
C15orf21				1.465	2.76063	4.63	0.0269462	NA	NA	NA	NA
PPM1K	protein phosphatase, Mg2+/Mn2+ dependent, 1K	Metabolism		1.45333	2.7384	6.29437	0.0181964	NA	NA	NA	NA
CXCL17	chemokine (C-X-C motif) ligand 17	IMMUNE RESPONSE	Inflammatory cytokines	1.44667	2.72578	4.045	0.0178355	NA	NA	NA	NA
TMEM156	transmembrane protein 156			1.445	2.72263	5.95937	0.0345576	NA	NA	NA	NA
P2RY12	purinergic receptor P2Y, G-protein coupled, 12	IMMUNE RESPONSE	other myeloid subset	1.375	2.59368	3.03375	0.0468454	NA	NA	NA	NA
ADC	arginine decarboxylase	Adhesion**	other myeloid subset	1.36167	2.56982	4.19	0.0301025	KEGG_ARGININE_AND_PROLINE_METABOLISM	NA	REACTOME_METABOLISM_OF_AMINO_ACIDS	NA
TMCC3	transmembrane and coiled-coil domain family 3	Metabolism		1.32667	2.50822	4.00125	0.0300982	NA	NA	NA	NA
CLDN1	claudin 1	ADHESION and MOTILITY	Adhesion	1.30167	2.46514	3.485	0.0204585	KEGG_CELL_ADHESION_MOLECULES_CAMS,KEGG_LEUKOCYTE_TRANSENDOTHELIAL_MIGRATION,KEGG_PATHOGENIC_ESCHERICHIA_COLI_INFECTION,KEGG_TIGHT_JUNCTION	CALCIUM_INDEPENDENT_CELL_CELL_ADHESION,CELL_CELL_ADHESION	REACTOME_CELL_CELL_ADHESION_SYSTEMS,REACTOME_CELL_JUNCTION_ORGANIZATION,REACTOME_TIGHT_JUNCTION_INTERACTIONS	NA
PDGFRL	platelet-derived growth factor receptor-like			1.29167	2.44811	4.73438	0.0468454	NA	NA	NA	NA
AKR7L	aldo-keto reductase family 7-like	Metabolism		1.285	2.43682	3.75188	0.0463234	NA	NA	NA	NA
IKZF2	IKAROS family zinc finger 2 (Helios)			1.28333	2.43401	5.15813	0.0415276	NA	NA	NA	NA
CTNND1	catenin (cadherin-associated protein), delta 1	ADHESION and MOTILITY	Adhesion	1.27833	2.42559	9.71125	0.0148763	KEGG_ADHERENS_JUNCTION,KEGG_LEUKOCYTE_TRANSENDOTHELIAL_MIGRATION	NA	REACTOME_ADHERENS_JUNCTIONS_INTERACTIONS,REACTOME_CELL_CELL_ADHESION_SYSTEMS,REACTOME_CELL_JUNCTION_ORGANIZATION	NA
RNF213	ring finger protein 213	Metabolism		1.26333	2.4005	7.61688	0.0318169	NA	NA	NA	NA
ACAD11	acyl-CoA dehydrogenase family, member 11	Metabolism		1.26167	2.39773	4.40875	0.0252277	NA	NA	NA	NA
FCHSD2	FCH and double SH3 domains 2			1.25833	2.39219	8.88063	0.0077648	NA	NA	NA	NA
LOC440570	hypothetical LOC440570			1.25167	2.38116	6.07125	0.0218447	NA	NA	NA	NA
KRTAP9-2	keratin associated protein 9-2			1.24833	2.37567	2.70438	0.015745	NA	NA	NA	NA
TNFSF12	tumor necrosis factor (ligand) superfamily, member 12	IMMUNE RESPONSE	others inflammatory molecules	1.23833	2.35926	4.92375	0.0388373	KEGG_CYTOKINE_CYTOKINE_RECEPTOR_INTERACTION	ANATOMICAL_STRUCTURE_DEVELOPMENT,ANATOMICAL_STRUCTURE_FORMATION,ANATOMICAL_STRUCTURE_MORPHOGENESIS,ANGIOGENESIS,APOPTOSIS_GO,CELL_DEVELOPMENT,CELL_MIGRATION,ENDOTHELIAL_CELL_MIGRATION,ENDOTHELIAL_CELL_PROLIFERATION,MULTICELLULAR_ORGANISMAL_DEVELOPMENT,ORGAN_DEVELOPMENT,ORGAN_MORPHOGENESIS,POSITIVE_REGULATION_OF_ANGIOGENESIS,POSITIVE_REGULATION_OF_BIOLOGICAL_PROCESS,POSITIVE_REGULATION_OF_CELLULAR…	NA	BIOCARTA_DEATH_PATHWAY
SP110	SP110 nuclear body protein	Cell differentiation	macrophage	1.22167	2.33216	8.655	0.0384224	NA	NA	NA	NA
ACCN2	amiloride-sensitive cation channel 2, neuronal	Differentiation	other myeloid subset	1.215	2.32141	3.63937	0.022301	NA	NA	NA	NA
NUPR1	nuclear protein, transcriptional regulator, 1	ADHESION and MOTILITY	migration	1.21	2.31338	4.65562	0.0477844	NA	GROWTH,REGULATION_OF_BIOLOGICAL_QUALITY	NA	NA
VASH1	vasohibin 1	Angiogenesis	Anti-angiogenic	1.19667	2.29209	6.19125	0.0299803	NA	NA	NA	NA
CMPK2	cytidine monophosphate (UMP-CMP) kinase 2, mitochondrial	Metabolism		1.19167	2.28416	6.09875	0.0163049	NA	NA	NA	NA
SLC2A13	solute carrier family 2 (facilitated glucose transporter), member 13	Metabolism		1.18333	2.27101	5.07	0.0387568	NA	NA	NA	NA
LSP1	lymphocyte-specific protein 1	ADHESION and MOTILITY	Adhesion	1.18	2.26577	7.37563	0.0282847	NA	NA	NA	NA
C12orf59	chromosome 12 open reading frame 59			1.14333	2.20891	3.86937	0.0410363	NA	NA	NA	NA
CITED1	Cbp/p300-interacting transactivator, with Glu/Asp-rich carboxy-terminal domain, 1	Cell cycle		1.14167	2.20636	4.36062	0.0305784	NA	REGULATION_OF_GENE_EXPRESSION,REGULATION_OF_RNA_METABOLIC_PROCESS,REGULATION_OF_TRANSCRIPTION,REGULATION_OF_TRANSCRIPTIONDNA_DEPENDENT,RNA_BIOSYNTHETIC_PROCESS,RNA_METABOLIC_PROCESS,TRANSCRIPTION,TRANSCRIPTION_DNA_DEPENDENT,TRANSCRIPTION_FROM_RNA_POLYMERASE_II_PROMOTER	NA	NA
TBX2	T-box 2			1.11667	2.16845	4.45625	0.0140583	NA	AGING,NEGATIVE_REGULATION_OF_RNA_METABOLIC_PROCESS,NEGATIVE_REGULATION_OF_TRANSCRIPTION_DNA_DEPENDENT,POSITIVE_REGULATION_OF_BIOLOGICAL_PROCESS,POSITIVE_REGULATION_OF_CELLULAR_PROCESS,POSITIVE_REGULATION_OF_CELL_PROLIFERATION,REGULATION_OF_GENE_EXPRESSION,REGULATION_OF_RNA_METABOLIC_PROCESS,REGULATION_OF_TRANSCRIPTION,REGULATION_OF_TRANSCRIPTIONDNA_DEPENDENT,RNA_BIOSYNTHETIC_PROCESS,RNA_METABOLIC…	NA	NA
CNPY1	canopy 1 homolog (zebrafish)			1.11333	2.16345	3.01562	0.0302512	NA	NA	NA	NA
TRANK1	tetratricopeptide repeat and ankyrin repeat containing 1	VESICLE TRAFFIKING		1.09	2.12874	7.44062	0.0299803	NA	NA	NA	NA
ASB18	ankyrin repeat and SOCS box containing 18	Cell cycle		1.09	2.12874	5.0925	0.0472648	NA	NA	NA	NA
IFIT5	interferon-induced protein with tetratricopeptide repeats 5	Differentiation	other myeloid subset	1.08	2.11404	5.80687	0.0333784	NA	NA	NA	NA
CUL1	cullin 1	Cell cycle		1.055	2.07772	9.0525	0.0387568	NA	NA	NA	NA
C10orf131	chromosome 10 open reading frame 131			0.998333	1.99769	2.6475	0.0302693	NA	NA	NA	NA
ZFP14	zinc finger protein 14 homolog (mouse)	Cell differentiation	macrophage	0.995	1.99308	3.10312	0.0301025	NA	NA	NA	NA
CXCR1	chemokine (C-X-C motif) receptor 1	Angiogenesis, inflammatory cytokines	Inflammatory cytokines	0.991667	1.98848	3.20938	0.0282847	NA	NA	NA	NA
CCDC102B	coiled-coil domain containing 102B			0.98	1.97247	3.60625	0.0388373	NA	NA	NA	NA
PSG1	pregnancy specific beta-1-glycoprotein 1	Angiogenesis	Angiogenic	0.98	1.97247	2.83125	0.0305784	NA	NA	NA	NA
CABP5	calcium binding protein 5			0.973333	1.96337	2.90813	0.0305784	NA	NA	NA	NA
RNF217	ring finger protein 217			0.97	1.95884	5.65875	0.0327773	NA	NA	NA	NA
C21orf91	chromosome 21 open reading frame 91	Angiogenesis	Angiogenic	0.968333	1.95658	8.315	0.0330957	NA	NA	NA	NA
KCNJ16	potassium inwardly-rectifying channel, subfamily J, member 16			0.96	1.94531	3.3725	0.0282847	NA	NA	NA	NA
ARMCX2	armadillo repeat containing, X-linked 2			0.96	1.94531	3.49313	0.0307755	NA	NA	NA	NA
FAM135A	family with sequence similarity 135, member A			0.958333	1.94306	6.46125	0.0465787	NA	NA	NA	NA
UCN	urocortin	Angiogenesis	Anti-angiogenic	0.951667	1.93411	4.37063	0.0299803	NA	CELL_SURFACE_RECEPTOR_LINKED_SIGNAL_TRANSDUCTION_GO_0007166,G_PROTEIN_COUPLED_RECEPTOR_PROTEIN_SIGNALING_PATHWAY,SIGNAL_TRANSDUCTION	NA	NA
FLJ45256	hypothetical LOC400511			0.943333	1.92297	4.655	0.0305904	NA	NA	NA	NA
THAP8	THAP domain containing 8	Angiogenesis	Angiogenic	0.923333	1.89649	4.94625	0.0348781	NA	NA	NA	NA
H6PD	hexose-6-phosphate dehydrogenase (glucose 1-dehydrogenase)	Metabolism		0.918333	1.88993	4.25188	0.044978	NA	NA	NA	NA
FBXO32	F-box protein 32			0.916667	1.88775	3.47063	0.0318169	NA	NA	NA	NA
LOC645166	lymphocyte-specific protein 1 pseudogene	ADHESION; Migration		0.911667	1.88122	7.4675	0.0282847	NA	NA	NA	NA
RAB11FIP4	RAB11 family interacting protein 4 (class II)	VESICLE TRAFFIKING		0.906667	1.87471	5.18438	0.0269462	KEGG_ENDOCYTOSIS	NA	NA	NA
CHMP5	chromatin modifying protein 5	VESICLE TRAFFIKING		0.901667	1.86822	9.25313	0.0467991	KEGG_ENDOCYTOSIS	NA	NA	NA
RGS10	regulator of G-protein signaling 10	IMMUNE RESPONSE	Innate immunity	0.896667	1.86176	9.47625	0.0384224	NA	NA	NA	NA
EPHX4	epoxide hydrolase 4	IMMUNE RESPONSE	Inflammatory lipids and others molecules	0.881667	1.8425	3.05125	0.0204585	NA	NA	NA	NA
SSX3	synovial sarcoma, X breakpoint 3			0.87	1.82766	2.875	0.0336703	NA	NA	NA	NA
NEK8	NIMA (never in mitosis gene a)- related kinase 8	Cell cycle		0.861667	1.81714	4.75	0.0305904	NA	NA	NA	NA
GPR39	G protein-coupled receptor 39	signaling		0.858333	1.81294	2.82437	0.0468741	NA	CELL_SURFACE_RECEPTOR_LINKED_SIGNAL_TRANSDUCTION_GO_0007166,G_PROTEIN_COUPLED_RECEPTOR_PROTEIN_SIGNALING_PATHWAY,SIGNAL_TRANSDUCTION	NA	NA
PABPC1L2A	poly(A) binding protein, cytoplasmic 1-like 2A	Cell cycle		0.846667	1.79834	3.24125	0.0275096	NA	NA	NA	NA
SLC25A31	solute carrier family 25 (mitochondrial carrier; adenine nucleotide translocator), member 31			0.843333	1.79419	2.77813	0.0278197	NA	NA	NA	NA
SPATA13	spermatogenesis associated 13			0.83	1.77769	4.99625	0.0463534	NA	NA	NA	NA
TNFSF11	tumor necrosis factor (ligand) superfamily, member 11	Differentiation	other myeloid subset	0.828333	1.77563	3.50375	0.042071	KEGG_CYTOKINE_CYTOKINE_RECEPTOR_INTERACTION	NA	NA	BIOCARTA_RANKL_PATHWAY
LRRC15	leucine rich repeat containing 15	VESICLE TRAFFIKING		0.818333	1.76337	4.97938	0.0432833	NA	NA	NA	NA
IRGC	immunity-related GTPase family, cinema	IMMUNE RESPONSE	others inflammatory molecules	0.81	1.75321	3.39188	0.0432833	NA	NA	NA	NA
SCG3	secretogranin III	IMMUNE RESPONSE	others inflammatory molecules	0.768333	1.7033	2.74437	0.0402663	NA	NA	REACTOME_FORMATION_OF_PLATELET_PLUG,REACTOME_FURTHER_PLATELET_RELEASATE,REACTOME_HEMOSTASIS,REACTOME_PLATELET_DEGRANULATION	NA
C9orf4	chromosome 9 open reading frame 4	Angiogenesis	Angiogenic	0.743333	1.67404	3.10812	0.0369114	NA	NA	NA	NA
ELAVL1	ELAV (embryonic lethal, abnormal vision, Drosophila)-like 1 (Hu antigen R)	Cell cycle	Cell cycle	-0.695	0.617709	8.19063	0.0472648	NA	NA	NA	NA
C12orf75	chromosome 12 open reading frame 75			-0.701667	0.614861	7.37812	0.0387568	NA	NA	NA	NA
SHANK3	SH3 and multiple ankyrin repeat domains 3	Angiogenesis	Angiogenic	-0.703333	0.614152	4.48688	0.0472648	NA	NA	NA	NA
RAI2	retinoic acid induced 2	Differentiation	macrophage	-0.723333	0.605696	4.54875	0.0304892	NA	NA	NA	NA
NNT	nicotinamide nucleotide transhydrogenase	Metabolism	Metabolism	-0.741667	0.598048	7.65437	0.0428742	KEGG_NICOTINATE_AND_NICOTINAMIDE_METABOLISM	AEROBIC_RESPIRATION,CARBOHYDRATE_METABOLIC_PROCESS,CATABOLIC_PROCESS,CATION_TRANSPORT,CELLULAR_CARBOHYDRATE_METABOLIC_PROCESS,CELLULAR_CATABOLIC_PROCESS,CELLULAR_RESPIRATION,COENZYME_METABOLIC_PROCESS,COFACTOR_CATABOLIC_PROCESS,COFACTOR_METABOLIC_PROCESS,ELECTRON_TRANSPORT_GO_0006118,ENERGY_DERIVATION_BY_OXIDATION_OF_ORGANIC_COMPOUNDS,ESTABLISHMENT_OF_LOCALIZATION,GENERATION_OF_PRECURSOR_METABOLI…	REACTOME_CITRIC_ACID_CYCLE,REACTOME_DIABETES_PATHWAYS,REACTOME_GLUCOSE_REGULATION_OF_INSULIN_SECRETION,REACTOME_INTEGRATION_OF_ENERGY_METABOLISM,REACTOME_PYRUVATE_METABOLISM_AND_TCA_CYCLE,REACTOME_REGULATION_OF_INSULIN_SECRETION	NA
PDX1	pancreatic and duodenal homeobox 1	Cell cycle	Cell cycle	-0.75	0.594604	4.20125	0.0308524	NA	NA	NA	NA
CNOT6	CCR4-NOT transcription complex, subunit 6	Cell cycle	Cell cycle	-0.763333	0.589134	7.80063	0.0475272	KEGG_RNA_DEGRADATION	NA	REACTOME_DEADENYLATION_OF_MRNA,REACTOME_METABOLISM_OF_MRNA,REACTOME_METABOLISM_OF_RNA	NA
ILVBL	ilvB (bacterial acetolactate synthase)-like	Cell cycle	Cell cycle	-0.766667	0.587774	5.1775	0.0492562	NA	NA	NA	NA
HNRNPUL1	heterogeneous nuclear ribonucleoprotein U-like 1	IMMUNE RESPONSE	others inflammatory molecules	-0.79	0.578344	8.72063	0.0463234	NA	NA	NA	NA
GANAB	glucosidase, alpha; neutral AB	ADHESION and MOTILITY	migration	-0.795	0.576343	7.28188	0.0463534	NA	NA	NA	NA
RASA1	RAS p21 protein activator (GTPase activating protein) 1	Signaling		-0.805	0.572362	7.8025	0.0384224	KEGG_AXON_GUIDANCE,KEGG_MAPK_SIGNALING_PATHWAY	ACTIN_CYTOSKELETON_ORGANIZATION_AND_BIOGENESIS,ACTIN_FILAMENT_BASED_PROCESS,ACTIN_FILAMENT_POLYMERIZATION,ACTIN_POLYMERIZATION_AND_OR_DEPOLYMERIZATION,ANATOMICAL_STRUCTURE_DEVELOPMENT,ANATOMICAL_STRUCTURE_MORPHOGENESIS,ANTI_APOPTOSIS,APOPTOSIS_GO,CELLULAR_MACROMOLECULE_METABOLIC_PROCESS,CELLULAR_PROTEIN_METABOLIC_PROCESS,CELL_CELL_ADHESION,CELL_DEVELOPMENT,CELL_MATRIX_ADHESION,CELL_SUBSTRATE_ADHE…	REACTOME_DOWN_STREAM_SIGNAL_TRANSDUCTION	BIOCARTA_HIVNEF_PATHWAY,BIOCARTA_IGF1_PATHWAY,BIOCARTA_INSULIN_PATHWAY,BIOCARTA_MET_PATHWAY,BIOCARTA_SPRY_PATHWAY,BIOCARTA_TCR_PATHWAY
NPDC1	neural proliferation, differentiation and control, 1	Differentiation	other myeloid subset	-0.808333	0.571041	5.69313	0.0282847	NA	NA	NA	NA
MAZ	MYC-associated zinc finger protein (purine-binding transcription factor)	IMMUNE RESPONSE	Inflammatory cytokines	-0.815	0.568408	6.14562	0.0472648	NA	NA	NA	NA
PRPS1	phosphoribosyl pyrophosphate synthetase 1	Metabolism	Metabolism	-0.826667	0.56383	7.965	0.0428742	NA	NA	NA	NA
DCAF12	DDB1 and CUL4 associated factor 12	Cell cycle	Cell cycle	-0.835	0.560583	7.07625	0.0218447	NA	NA	NA	NA
G6PD	glucose-6-phosphate dehydrogenase	Metabolism	Metabolism	-0.838333	0.559289	6.89875	0.0456698	NA	NA	NA	NA
CYFIP2	cytoplasmic FMR1 interacting protein 2	IMMUNE RESPONSE	Survival	-0.853333	0.553504	6.57875	0.0345576	KEGG_REGULATION_OF_ACTIN_CYTOSKELETON	APOPTOSIS_GO,CELL_CELL_ADHESION,CELL_DEVELOPMENT,PROGRAMMED_CELL_DEATH	NA	NA
SLIT1	slit homolog 1 (Drosophila)	ADHESION and MOTILITY	Migration	-0.863333	0.549681	4.07375	0.0218447	NA	NA	NA	NA
STXBP2	syntaxin binding protein 2	VESICLE TRAFFIKING		-0.87	0.547147	6.74188	0.0369114	NA	NA	NA	NA
RNF167	ring finger protein 167			-0.876667	0.544624	6.97375	0.0387568	NA	NA	NA	NA
VWA5B2	von Willebrand factor A domain containing 5B2	ADHESION and MOTILITY	Migration	-0.88	0.543367	4.54125	0.0348368	NA	NA	NA	NA
TRAF3IP3	TRAF3 interacting protein 3	Cell cycle	Cell cycle	-0.89	0.539614	7.28937	0.0252277	NA	NA	NA	NA
PMS1	PMS1 postmeiotic segregation increased 1 (S. cerevisiae)	Cell cycle	Cell cycle	-0.895	0.537747	6.28313	0.0384224	NA	BIOPOLYMER_METABOLIC_PROCESS,DNA_METABOLIC_PROCESS,DNA_REPAIR,NUCLEOBASENUCLEOSIDENUCLEOTIDE_AND_NUCLEIC_ACID_METABOLIC_PROCESS	NA	NA
TXLNA	taxilin alpha	VESICLE TRAFFIKING		-0.895	0.537747	7.68562	0.0428742	NA	NA	NA	NA
SNX12	sorting nexin 12	VESICLE TRAFFIKING		-0.898333	0.536506	6.18	0.0361278	NA	NA	NA	NA
KCTD2	potassium channel tetramerisation domain containing 2			-0.906667	0.533416	5.95937	0.0428742	NA	NA	NA	NA
CCND3	cyclin D3	Cell cycle	Cell cycle	-0.915	0.530344	7.00125	0.0475272	KEGG_FOCAL_ADHESION,KEGG_WNT_SIGNALING_PATHWAY	BIOPOLYMER_METABOLIC_PROCESS,BIOPOLYMER_MODIFICATION,CELLULAR_MACROMOLECULE_METABOLIC_PROCESS,CELLULAR_PROTEIN_METABOLIC_PROCESS,PHOSPHORYLATION,POSITIVE_REGULATION_OF_CATALYTIC_ACTIVITY,POSITIVE_REGULATION_OF_CELLULAR_METABOLIC_PROCESS,POSITIVE_REGULATION_OF_CELLULAR_PROTEIN_METABOLIC_PROCESS,POSITIVE_REGULATION_OF_CELL_CYCLE,POSITIVE_REGULATION_OF_METABOLIC_PROCESS,POSITIVE_REGULATION_OF_PHOSPH…	REACTOME_G1_PHASE	BIOCARTA_CELLCYCLE_PATHWAY
DCLRE1B	DNA cross-link repair 1B	Cell cycle	Cell cycle	-0.918333	0.52912	8.0875	0.0393661	NA	NA	NA	NA
HIST2H2BC	histone cluster 2, H2bc	Cell cycle	Cell cycle	-0.921667	0.527899	8.88	0.0384224	NA	NA	NA	NA
IKBKAP	inhibitor of kappa light polypeptide gene enhancer in B-cells, kinase complex-associated protein	signaling		-0.925	0.526681	6.51187	0.0486027	NA	BIOPOLYMER_METABOLIC_PROCESS,BIOPOLYMER_MODIFICATION,CELLULAR_COMPONENT_ASSEMBLY,CELLULAR_MACROMOLECULE_METABOLIC_PROCESS,CELLULAR_PROTEIN_METABOLIC_PROCESS,MACROMOLECULAR_COMPLEX_ASSEMBLY,NUCLEOBASENUCLEOSIDENUCLEOTIDE_AND_NUCLEIC_ACID_METABOLIC_PROCESS,PHOSPHORYLATION,POST_TRANSLATIONAL_PROTEIN_MODIFICATION,PROTEIN_AMINO_ACID_PHOSPHORYLATION,PROTEIN_COMPLEX_ASSEMBLY,PROTEIN_METABOLIC_PROCESS,PR…	NA	BIOCARTA_CD40_PATHWAY,BIOCARTA_TNFR2_PATHWAY
PPP2R1B	protein phosphatase 2, regulatory subunit A, beta	signaling		-0.935	0.523042	6.19813	0.046137	KEGG_LONG_TERM_DEPRESSION,KEGG_TGF_BETA_SIGNALING_PATHWAY,KEGG_TIGHT_JUNCTION,KEGG_WNT_SIGNALING_PATHWAY	NA	REACTOME_BETACATENIN_PHOSPHORYLATION_CASCADE,REACTOME_COSTIMULATION_BY_THE_CD28_FAMILY,REACTOME_CTLA4_INHIBITORY_SIGNALING,REACTOME_DARPP32_EVENTS,REACTOME_ERKS_ARE_INACTIVATED,REACTOME_ERK_MAPK_TARGETS,REACTOME_INNATE_IMMUNITY_SIGNALING,REACTOME_INTEGRATION_OF_ENERGY_METABOLISM,REACTOME_MAPK_TARGETS_NUCLEAR_EVENTS_MEDIATED_BY_MAP_KINASES,REACTOME_MAP_KINASES_ACTIVATION_IN_TLR_CASCADE,REACTOME_MI…	BIOCARTA_CHREBP2_PATHWAY
RAD23A	RAD23 homolog A (S. cerevisiae)	Cell cycle	Cell cycle	-0.938333	0.521835	6.47813	0.0218447	NA	NA	NA	NA
NUP88	nucleoporin 88kDa			-0.943333	0.52003	8.10375	0.0416088	NA	NA	REACTOME_GENE_EXPRESSION,REACTOME_GLUCOSE_TRANSPORT,REACTOME_HIV_INFECTION,REACTOME_HIV_LIFE_CYCLE,REACTOME_HOST_INTERACTIONS_OF_HIV_FACTORS,REACTOME_INFLUENZA_LIFE_CYCLE,REACTOME_LATE_PHASE_OF_HIV_LIFE_CYCLE,REACTOME_METABOLISM_OF_CARBOHYDRATES,REACTOME_METABOLISM_OF_RNA,REACTOME_NEP_NS2_INTERACTS_WITH_THE_CELLULAR_EXPORT_MACHINERY,REACTOME_NUCLEAR_IMPORT_OF_REV_PROTEIN,REACTOME_PROCESSING_OF_CA…	NA
SFXN1	sideroflexin 1	Metabolism	Metabolism	-0.953333	0.516438	7.28062	0.0323255	NA	NA	NA	NA
SKA2	spindle and kinetochore associated complex subunit 2	Cell cycle	Cell cycle	-0.956667	0.515246	9.54438	0.0388373	NA	NA	REACTOME_CELL_CYCLE_MITOTIC,REACTOME_MITOTIC_M_M_G1_PHASES,REACTOME_MITOTIC_PROMETAPHASE	NA
MED19	mediator complex subunit 19	Cell cycle	Cell cycle	-0.96	0.514057	6.07562	0.0282847	NA	NA	NA	NA
NBEAL2	neurobeachin-like 2	VESICLE TRAFFIKING		-0.96	0.514057	5.15375	0.0318169	NA	NA	NA	NA
TUBB	tubulin, beta	ADHESION and MOTILITY	Adhesion	-0.96	0.514057	10.0475	0.0282847	KEGG_GAP_JUNCTION,KEGG_PATHOGENIC_ESCHERICHIA_COLI_INFECTION	NA	REACTOME_CELL_CYCLE_MITOTIC,REACTOME_CENTROSOME_MATURATION,REACTOME_G2_M_TRANSITION,REACTOME_LOSS_OF_NLP_FROM_MITOTIC_CENTROSOMES	NA
NUCB1	nucleobindin 1	Metabolism	Metabolism	-0.966667	0.511687	6.87125	0.0486027	NA	NA	NA	NA
HYAL1	hyaluronoglucosaminidase 1	ADHESION and MOTILITY	Adhesion	-0.968333	0.511096	4.66563	0.0373305	NA	NA	NA	NA
FKBP4	FK506 binding protein 4, 59kDa	Immune Response and differentiation		-0.976667	0.508152	8.02875	0.0384224	NA	CELLULAR_MACROMOLECULE_METABOLIC_PROCESS,CELLULAR_PROTEIN_METABOLIC_PROCESS,PROTEIN_FOLDING,PROTEIN_METABOLIC_PROCESS	NA	NA
WNK1	WNK lysine deficient protein kinase 1	Metabolism	Metabolism	-0.986667	0.504642	8.51125	0.0492979	NA	NA	NA	NA
SLC5A3	solute carrier family 5 (sodium/myo-inositol cotransporter), member 3	Metabolism		-0.986667	0.504642	6.97	0.0384224	NA	NA	REACTOME_GLUCOSE_AND_OTHER_SUGAR_SLC_TRANSPORTERS,REACTOME_SLC_MEDIATED_TRANSMEMBRANE_TRANSPORT,REACTOME_TRANSMEMBRANE_TRANSPORT_OF_SMALL_MOLECULES	NA
PPP2R4	protein phosphatase 2A activator, regulatory subunit 4	Cell cycle		-0.991667	0.502896	5.54063	0.0384224	NA	BIOPOLYMER_METABOLIC_PROCESS,BIOPOLYMER_MODIFICATION,CELLULAR_MACROMOLECULE_METABOLIC_PROCESS,CELLULAR_PROTEIN_METABOLIC_PROCESS,DEPHOSPHORYLATION,NEGATIVE_REGULATION_OF_CATALYTIC_ACTIVITY,NEGATIVE_REGULATION_OF_CELLULAR_METABOLIC_PROCESS,NEGATIVE_REGULATION_OF_CELLULAR_PROTEIN_METABOLIC_PROCESS,NEGATIVE_REGULATION_OF_HYDROLASE_ACTIVITY,NEGATIVE_REGULATION_OF_METABOLIC_PROCESS,NEGATIVE_REGULATION…	NA	BIOCARTA_CHREBP2_PATHWAY
DTD1	D-tyrosyl-tRNA deacylase 1 homolog (S. cerevisiae)	Cell cycle	Cell cycle	-0.991667	0.502896	7.5725	0.0282847	NA	NA	NA	NA
MBTPS1	membrane-bound transcription factor peptidase, site 1	Metabolism	Metabolism	-0.993333	0.502316	6.39687	0.00831756	NA	CELLULAR_MACROMOLECULE_METABOLIC_PROCESS,CELLULAR_PROTEIN_METABOLIC_PROCESS,PROTEIN_METABOLIC_PROCESS,PROTEOLYSIS	REACTOME_DIABETES_PATHWAYS,REACTOME_UNFOLDED_PROTEIN_RESPONSE	NA
GYG1	glycogenin 1	Metabolism	Metabolism	-1	0.5	8.26625	0.0218447	NA	NA	NA	NA
IFFO1	intermediate filament family orphan 1	ADHESION and MOTILITY	Adhesion	-1.00333	0.498846	5.23375	0.0318169	NA	NA	NA	NA
UBASH3B	ubiquitin associated and SH3 domain containing B	Immune response	others inflammatory molecules	-1.005	0.49827	6.14875	0.0305784	NA	NA	NA	NA
ACOT7	acyl-CoA thioesterase 7	Immune response	others inflammatory molecules	-1.015	0.494828	5.67438	0.0428742	NA	NA	NA	NA
AP1S1	adaptor-related protein complex 1, sigma 1 subunit	VESICLE TRAFFIKING		-1.03667	0.487452	5.77875	0.047868	NA	NA	NA	NA
CDCA7L	cell division cycle associated 7-like	Apoptosis/Survival	Apoptosis	-1.04333	0.485205	8.09313	0.0209041	NA	NA	NA	NA
HAT1	histone acetyltransferase 1	Cell cycle	Cell cycle	-1.045	0.484645	8.83563	0.0402663	NA	BIOPOLYMER_METABOLIC_PROCESS,BIOPOLYMER_MODIFICATION,CELLULAR_MACROMOLECULE_METABOLIC_PROCESS,CELLULAR_PROTEIN_METABOLIC_PROCESS,PROTEIN_METABOLIC_PROCESS,PROTEIN_MODIFICATION_PROCESS	NA	NA
TMCO3	transmembrane and coiled-coil domains 3			-1.05	0.482968	6.93438	0.0242033	NA	NA	NA	NA
CKAP5	cytoskeleton associated protein 5	Cell cycle	Cell cycle	-1.05833	0.480186	8.29312	0.0144546	NA	CELL_CYCLE_GO_0007049,CELL_CYCLE_PROCESS,CENTROSOME_ORGANIZATION_AND_BIOGENESIS,ESTABLISHMENT_OF_LOCALIZATION,MACROMOLECULE_LOCALIZATION,MICROTUBULE_CYTOSKELETON_ORGANIZATION_AND_BIOGENESIS,MICROTUBULE_ORGANIZING_CENTER_ORGANIZATION_AND_BIOGENESIS,NUCLEOBASENUCLEOSIDENUCLEOTIDE_AND_NUCLEIC_ACID_TRANSPORT,ORGANELLE_ORGANIZATION_AND_BIOGENESIS,TRANSPORT	REACTOME_CELL_CYCLE_MITOTIC,REACTOME_CENTROSOME_MATURATION,REACTOME_G2_M_TRANSITION,REACTOME_LOSS_OF_NLP_FROM_MITOTIC_CENTROSOMES,REACTOME_MITOTIC_M_M_G1_PHASES,REACTOME_MITOTIC_PROMETAPHASE	NA
CKS1B	CDC28 protein kinase regulatory subunit 1B	Cell cycle	Cell cycle	-1.05833	0.480186	10.0969	0.0388563	KEGG_SMALL_CELL_LUNG_CANCER	CELL_CYCLE_GO_0007049,CELL_PROLIFERATION_GO_0008283,REGULATION_OF_CATALYTIC_ACTIVITY,REGULATION_OF_CELL_CYCLE,REGULATION_OF_CYCLIN_DEPENDENT_PROTEIN_KINASE_ACTIVITY,REGULATION_OF_KINASE_ACTIVITY,REGULATION_OF_MOLECULAR_FUNCTION,REGULATION_OF_PROTEIN_KINASE_ACTIVITY,REGULATION_OF_TRANSFERASE_ACTIVITY	REACTOME_CELL_CYCLE_MITOTIC,REACTOME_CYCLIN_E_ASSOCIATED_EVENTS_DURING_G1_S_TRANSITION_,REACTOME_G1_S_TRANSITION,REACTOME_SCF_SKP2_MEDIATED_DEGRADATION_OF_P27_P21,REACTOME_S_PHASE	BIOCARTA_P27_PATHWAY
LAPTM4B	lysosomal protein transmembrane 4 beta	VESICLE TRAFFIKING		-1.07	0.476319	6.88687	0.0468454	KEGG_LYSOSOME	NA	NA	NA
PSMB5	proteasome (prosome, macropain) subunit, beta type, 5			-1.09167	0.469219	7.36062	0.0203423	KEGG_PROTEASOME	NA	REACTOME_APOPTOSIS,REACTOME_AUTODEGRADATION_OF_CDH1_BY_CDH1_APC,REACTOME_CDC20_PHOSPHO_APC_MEDIATED_DEGRADATION_OF_CYCLIN_A,REACTOME_CDT1_ASSOCIATION_WITH_THE_CDC6_ORC_ORIGIN_COMPLEX,REACTOME_CELL_CYCLE_CHECKPOINTS,REACTOME_CELL_CYCLE_MITOTIC,REACTOME_CYCLIN_E_ASSOCIATED_EVENTS_DURING_G1_S_TRANSITION_,REACTOME_DNA_REPLICATION_PRE_INITIATION,REACTOME_G1_S_TRANSITION,REACTOME_HIV_INFECTION,REACTOME…	BIOCARTA_PROTEASOME_PATHWAY
GRPEL2	GrpE-like 2, mitochondrial (E. coli)	Cell cycle	Cell cycle	-1.09167	0.469219	6.11688	0.0251064	NA	NA	NA	NA
MTHFD1	methylenetetrahydrofolate dehydrogenase (NADP+ dependent) 1, methenyltetrahydrofolate cyclohydrolase, formyltetrahydrofolate synthetase	Metabolism	Metabolism	-1.1	0.466516	6.88063	0.0484465	KEGG_GLYOXYLATE_AND_DICARBOXYLATE_METABOLISM,KEGG_ONE_CARBON_POOL_BY_FOLATE	NA	REACTOME_METABOLISM_OF_VITAMINS_AND_COFACTORS	NA
DDX23	DEAD (Asp-Glu-Ala-Asp) box polypeptide 23	Cell cycle	Cell cycle	-1.10167	0.465978	7.445	0.0173746	KEGG_SPLICEOSOME	BIOPOLYMER_METABOLIC_PROCESS,NUCLEOBASENUCLEOSIDENUCLEOTIDE_AND_NUCLEIC_ACID_METABOLIC_PROCESS,RNA_METABOLIC_PROCESS,RNA_PROCESSING,RNA_SPLICING	REACTOME_ELONGATION_AND_PROCESSING_OF_CAPPED_TRANSCRIPTS,REACTOME_FORMATION_AND_MATURATION_OF_MRNA_TRANSCRIPT,REACTOME_GENE_EXPRESSION,REACTOME_MRNA_SPLICING,REACTOME_MRNA_SPLICING_MINOR_PATHWAY,REACTOME_PROCESSING_OF_CAPPED_INTRON_CONTAINING_PRE_MRNA	NA
HIST1H3B	histone cluster 1, H3b	Cell cycle	Cell cycle	-1.10667	0.464366	4.89062	0.0422394	KEGG_SYSTEMIC_LUPUS_ERYTHEMATOSUS	NA	REACTOME_RNA_POLYMERASE_I_CHAIN_ELONGATION,REACTOME_RNA_POLYMERASE_I_III_AND_MITOCHONDRIAL_TRANSCRIPTION,REACTOME_RNA_POLYMERASE_I_PROMOTER_CLEARANCE,REACTOME_RNA_POLYMERASE_I_PROMOTER_OPENING,REACTOME_TRANSCRIPTION	NA
SIGLECP3	sialic acid binding Ig-like lectin, pseudogene 3			-1.10833	0.46383	4.63563	0.0384224	NA	NA	NA	NA
SMC2	structural maintenance of chromosomes 2	Cell cycle	Cell cycle	-1.10833	0.46383	8.81438	0.0384224	NA	NA	NA	NA
CA5B	carbonic anhydrase VB, mitochondrial	Metabolism	Metabolism	-1.11333	0.462225	7.00875	0.0428742	KEGG_NITROGEN_METABOLISM	NA	NA	NA
HIST1H4C	histone cluster 1, H4c	Cell cycle	Cell cycle	-1.11833	0.460626	11.2056	0.0301025	KEGG_SYSTEMIC_LUPUS_ERYTHEMATOSUS	NA	REACTOME_PACKAGING_OF_TELOMERE_ENDS,REACTOME_RNA_POLYMERASE_I_III_AND_MITOCHONDRIAL_TRANSCRIPTION,REACTOME_RNA_POLYMERASE_I_PROMOTER_CLEARANCE,REACTOME_RNA_POLYMERASE_I_PROMOTER_OPENING,REACTOME_TELOMERE_MAINTENANCE,REACTOME_TRANSCRIPTION	NA
E2F2	E2F transcription factor 2	Cell cycle	Cell cycle	-1.12333	0.459032	4.93938	0.0302512	KEGG_CELL_CYCLE,KEGG_CHRONIC_MYELOID_LEUKEMIA,KEGG_GLIOMA,KEGG_MELANOMA,KEGG_NON_SMALL_CELL_LUNG_CANCER,KEGG_PANCREATIC_CANCER,KEGG_PROSTATE_CANCER,KEGG_SMALL_CELL_LUNG_CANCER	BIOPOLYMER_METABOLIC_PROCESS,CELLULAR_COMPONENT_ASSEMBLY,MACROMOLECULAR_COMPLEX_ASSEMBLY,NUCLEOBASENUCLEOSIDENUCLEOTIDE_AND_NUCLEIC_ACID_METABOLIC_PROCESS,PROTEIN_DNA_COMPLEX_ASSEMBLY,RNA_BIOSYNTHETIC_PROCESS,RNA_METABOLIC_PROCESS,TRANSCRIPTION,TRANSCRIPTION_DNA_DEPENDENT,TRANSCRIPTION_FROM_RNA_POLYMERASE_II_PROMOTER,TRANSCRIPTION_INITIATION,TRANSCRIPTION_INITIATION_FROM_RNA_POLYMERASE_II_PROMOTER	REACTOME_ASSOCIATION_OF_LICENSING_FACTORS_WITH_THE_PREREPLICATIVE_COMPLEX,REACTOME_CELL_CYCLE_MITOTIC,REACTOME_DNA_REPLICATION_PRE_INITIATION,REACTOME_E2F_MEDIATED_REGULATION_OF_DNA_REPLICATION,REACTOME_E2F_TRANSCRIPTIONAL_TARGETS_AT_G1_S,REACTOME_G1_PHASE,REACTOME_G1_S_TRANSITION,REACTOME_MITOTIC_M_M_G1_PHASES,REACTOME_M_G1_TRANSITION	NA
HIST2H2BA	histone cluster 2, H2ba	Cell cycle	Cell cycle	-1.12333	0.459032	8.87625	0.0357394	NA	NA	NA	NA
PRKACA	protein kinase, cAMP-dependent, catalytic, alpha	Metabolism	Metabolism	-1.12833	0.457444	6.47312	0.0210936	KEGG_APOPTOSIS,KEGG_CALCIUM_SIGNALING_PATHWAY,KEGG_DILATED_CARDIOMYOPATHY,KEGG_GAP_JUNCTION,KEGG_INSULIN_SIGNALING_PATHWAY,KEGG_LONG_TERM_POTENTIATION,KEGG_MAPK_SIGNALING_PATHWAY,KEGG_PRION_DISEASES,KEGG_PROGESTERONE_MEDIATED_OOCYTE_MATURATION,KEGG_TASTE_TRANSDUCTION,KEGG_VASOPRESSIN_REGULATED_WATER_REABSORPTION,KEGG_VIBRIO_CHOLERAE_INFECTION,KEGG_WNT_SIGNALING_PATHWAY	NA	REACTOME_CAM_PATHWAY,REACTOME_CELL_CYCLE_MITOTIC,REACTOME_CENTROSOME_MATURATION,REACTOME_G2_M_TRANSITION,REACTOME_GLUCAGON_SIGNALING_IN_METABOLIC_REGULATION,REACTOME_GLUCOSE_REGULATION_OF_INSULIN_SECRETION,REACTOME_HORMONE_SENSITIVE_LIPASE_HSL_MEDIATED_TRIACYLGLYCEROL_HYDROLYSIS,REACTOME_INTEGRATION_OF_ENERGY_METABOLISM,REACTOME_LOSS_OF_NLP_FROM_MITOTIC_CENTROSOMES,REACTOME_METABOLISM_OF_LIPIDS_A…	BIOCARTA_CHREBP2_PATHWAY
MLH1	mutL homolog 1, colon cancer, nonpolyposis type 2 (E. coli)	Cell cycle	Cell cycle	-1.135	0.455335	7.525	0.0181964	KEGG_COLORECTAL_CANCER,KEGG_ENDOMETRIAL_CANCER,KEGG_MISMATCH_REPAIR	BIOPOLYMER_METABOLIC_PROCESS,DNA_DEPENDENT_DNA_REPLICATION,DNA_METABOLIC_PROCESS,DNA_REPAIR,DNA_REPLICATION,NUCLEOBASENUCLEOSIDENUCLEOTIDE_AND_NUCLEIC_ACID_METABOLIC_PROCESS,RESPONSE_TO_DNA_DAMAGE_STIMULUS,RESPONSE_TO_ENDOGENOUS_STIMULUS,RESPONSE_TO_STRESS	NA	NA
FANCB	Fanconi anemia, complementation group B	Apoptosis/Survival	Apoptosis	-1.135	0.455335	4.625	0.028773	NA	NA	REACTOME_DNA_REPAIR,REACTOME_FANCONI_ANEMIA_PATHWAY	NA
HIST1H4B	histone cluster 1, H4b	Cell cycle	Cell cycle	-1.14333	0.452712	6.47938	0.0477553	KEGG_SYSTEMIC_LUPUS_ERYTHEMATOSUS	NA	REACTOME_PACKAGING_OF_TELOMERE_ENDS,REACTOME_RNA_POLYMERASE_I_III_AND_MITOCHONDRIAL_TRANSCRIPTION,REACTOME_RNA_POLYMERASE_I_PROMOTER_CLEARANCE,REACTOME_RNA_POLYMERASE_I_PROMOTER_OPENING,REACTOME_TELOMERE_MAINTENANCE,REACTOME_TRANSCRIPTION	NA
HACE1	HECT domain and ankyrin repeat containing, E3 ubiquitin protein ligase 1	Metabolism	Metabolism	-1.145	0.45219	6.06375	0.0301025	NA	NA	NA	NA
LIMK2	LIM domain kinase 2			-1.145	0.45219	6.00687	0.042071	KEGG_FC_GAMMA_R_MEDIATED_PHAGOCYTOSIS,KEGG_REGULATION_OF_ACTIN_CYTOSKELETON	NA	REACTOME_SEMA4D_INDUCED_CELL_MIGRATION_AND_GROWTH_CONE_COLLAPSE,REACTOME_SEMA4D_IN_SEMAPHORIN_SIGNALING,REACTOME_SEMAPHORIN_INTERACTIONS	NA
PRKDC	protein kinase, DNA-activated, catalytic polypeptide	Cell cycle	Cell cycle	-1.14833	0.451146	7.76187	0.0282847	KEGG_CELL_CYCLE,KEGG_NON_HOMOLOGOUS_END_JOINING	BIOPOLYMER_METABOLIC_PROCESS	REACTOME_DNA_REPAIR,REACTOME_DOUBLE_STRAND_BREAK_REPAIR	BIOCARTA_FAS_PATHWAY,BIOCARTA_G2_PATHWAY,BIOCARTA_HIVNEF_PATHWAY,BIOCARTA_TNFR1_PATHWAY
TUBGCP4	tubulin, gamma complex associated protein 4	ADHESION and MOTILITY	Adhesion	-1.15	0.450625	5.59063	0.00815733	NA	NA	REACTOME_CELL_CYCLE_MITOTIC,REACTOME_CENTROSOME_MATURATION,REACTOME_G2_M_TRANSITION,REACTOME_RECRUITMENT_OF_NUMA_TO_MITOTIC_CENTROSOMES	NA
ZDHHC20	zinc finger, DHHC-type containing 20	Metabolism	Metabolism	-1.15333	0.449585	6.28562	0.0140583	NA	NA	NA	NA
PSMD9	proteasome (prosome, macropain) 26S subunit, non-ATPase, 9	VESICLE TRAFFIKING		-1.15833	0.44803	6.2725	0.00678586	NA	NA	REACTOME_APOPTOSIS,REACTOME_AUTODEGRADATION_OF_CDH1_BY_CDH1_APC,REACTOME_CDC20_PHOSPHO_APC_MEDIATED_DEGRADATION_OF_CYCLIN_A,REACTOME_CDT1_ASSOCIATION_WITH_THE_CDC6_ORC_ORIGIN_COMPLEX,REACTOME_CELL_CYCLE_CHECKPOINTS,REACTOME_CELL_CYCLE_MITOTIC,REACTOME_CYCLIN_E_ASSOCIATED_EVENTS_DURING_G1_S_TRANSITION_,REACTOME_DNA_REPLICATION_PRE_INITIATION,REACTOME_G1_S_TRANSITION,REACTOME_HIV_INFECTION,REACTOME…	NA
SLC4A7	solute carrier family 4, sodium bicarbonate cotransporter, member 7	Metabolism	Metabolism	-1.16667	0.445449	6.5375	0.0493859	NA	NA	NA	NA
SNRPA	small nuclear ribonucleoprotein polypeptide A	Cell cycle	Cell cycle	-1.18	0.441351	6.68562	0.0213335	NA	NA	NA	NA
CIDEB	cell death-inducing DFFA-like effector b	Apoptosis/Survival	Apoptosis	-1.18167	0.440842	6.89625	0.0116782	NA	DNA_DAMAGE_RESPONSESIGNAL_TRANSDUCTION,DNA_DAMAGE_RESPONSESIGNAL_TRANSDUCTION_RESULTING_IN_INDUCTION_OF_APOPTOSIS,INDUCTION_OF_APOPTOSIS_BY_INTRACELLULAR_SIGNALS,RESPONSE_TO_DNA_DAMAGE_STIMULUS,RESPONSE_TO_ENDOGENOUS_STIMULUS,RESPONSE_TO_STRESS	NA	NA
ZNF341	zinc finger protein 341	Cell cycle	Cell cycle	-1.18333	0.440333	5.09563	0.0314316	NA	NA	NA	NA
PRIM1	primase, DNA, polypeptide 1 (49kDa)	Cell cycle	Cell cycle	-1.19333	0.437291	7.6	0.0243233	KEGG_DNA_REPLICATION,KEGG_PURINE_METABOLISM,KEGG_PYRIMIDINE_METABOLISM	BIOPOLYMER_METABOLIC_PROCESS,DNA_DEPENDENT_DNA_REPLICATION,DNA_METABOLIC_PROCESS,DNA_REPLICATION,NUCLEOBASENUCLEOSIDENUCLEOTIDE_AND_NUCLEIC_ACID_METABOLIC_PROCESS	REACTOME_ACTIVATION_OF_THE_PRE_REPLICATIVE_COMPLEX,REACTOME_CELL_CYCLE_MITOTIC,REACTOME_DNA_REPLICATION_PRE_INITIATION,REACTOME_DNA_STRAND_ELONGATION,REACTOME_E2F_MEDIATED_REGULATION_OF_DNA_REPLICATION,REACTOME_EXTENSION_OF_TELOMERES,REACTOME_G1_S_TRANSITION,REACTOME_LAGGING_STRAND_SYNTHESIS,REACTOME_POLYMERASE_SWITCHING,REACTOME_REMOVAL_OF_THE_FLAP_INTERMEDIATE,REACTOME_SYNTHESIS_OF_DNA,REACTOME…	NA
AMOTL1	angiomotin like 1	Angiogenesis, adhesion and migration		-1.2	0.435275	5.42687	0.0305904	NA	NA	NA	NA
C18orf54	chromosome 18 open reading frame 54			-1.205	0.433769	4.81125	0.0468454	NA	NA	NA	NA
CKS2	CDC28 protein kinase regulatory subunit 2	Cell cycle	Cell cycle	-1.20667	0.433269	8.41	0.0384224	NA	CELL_CYCLE_GO_0007049,CELL_PROLIFERATION_GO_0008283,REGULATION_OF_CATALYTIC_ACTIVITY,REGULATION_OF_CELL_CYCLE,REGULATION_OF_CYCLIN_DEPENDENT_PROTEIN_KINASE_ACTIVITY,REGULATION_OF_KINASE_ACTIVITY,REGULATION_OF_MOLECULAR_FUNCTION,REGULATION_OF_PROTEIN_KINASE_ACTIVITY,REGULATION_OF_TRANSFERASE_ACTIVITY	NA	NA
HIST1H2BK	histone cluster 1, H2bk	Cell cycle		-1.20833	0.432768	9.18437	0.0338602	KEGG_SYSTEMIC_LUPUS_ERYTHEMATOSUS	NA	REACTOME_PACKAGING_OF_TELOMERE_ENDS,REACTOME_RNA_POLYMERASE_I_III_AND_MITOCHONDRIAL_TRANSCRIPTION,REACTOME_RNA_POLYMERASE_I_PROMOTER_CLEARANCE,REACTOME_RNA_POLYMERASE_I_PROMOTER_OPENING,REACTOME_TELOMERE_MAINTENANCE,REACTOME_TRANSCRIPTION	NA
MSTO2P	misato homolog 2 pseudogene			-1.215	0.430773	5.95125	0.0301025	NA	NA	NA	NA
HMGB2	high mobility group box 2	Cell cycle	Cell cycle	-1.22333	0.428292	10.91	0.0251064	NA	BASE_EXCISION_REPAIR,BIOPOLYMER_METABOLIC_PROCESS,DNA_DEPENDENT_DNA_REPLICATION,DNA_METABOLIC_PROCESS,DNA_REPAIR,DNA_REPLICATION,NUCLEOBASENUCLEOSIDENUCLEOTIDE_AND_NUCLEIC_ACID_METABOLIC_PROCESS,REGULATION_OF_CELLULAR_METABOLIC_PROCESS,REGULATION_OF_METABOLIC_PROCESS,REGULATION_OF_NUCLEOBASENUCLEOSIDENUCLEOTIDE_AND_NUCLEIC_ACID_METABOLIC_PROCESS,REGULATION_OF_TRANSCRIPTION_FROM_RNA_POLYMERASE_II_…	NA	BIOCARTA_DNAFRAGMENT_PATHWAY,BIOCARTA_SET_PATHWAY
IDH3G	isocitrate dehydrogenase 3 (NAD+) gamma	Metabolism	Metabolism	-1.23	0.426317	7.36875	0.0148763	KEGG_CITRATE_CYCLE_TCA_CYCLE	NA	REACTOME_CITRIC_ACID_CYCLE,REACTOME_DIABETES_PATHWAYS,REACTOME_GLUCOSE_REGULATION_OF_INSULIN_SECRETION,REACTOME_INTEGRATION_OF_ENERGY_METABOLISM,REACTOME_PYRUVATE_METABOLISM_AND_TCA_CYCLE,REACTOME_REGULATION_OF_INSULIN_SECRETION	NA
HIST1H2AM	histone cluster 1, H2am	Cell cycle	Cell cycle	-1.235	0.424842	6.46812	0.0300982	KEGG_SYSTEMIC_LUPUS_ERYTHEMATOSUS	NA	NA	NA
HIST1H2AE	histone cluster 1, H2ae	Cell cycle	Cell cycle	-1.235	0.424842	9.53313	0.0373307	KEGG_SYSTEMIC_LUPUS_ERYTHEMATOSUS	NA	REACTOME_PACKAGING_OF_TELOMERE_ENDS,REACTOME_RNA_POLYMERASE_I_III_AND_MITOCHONDRIAL_TRANSCRIPTION,REACTOME_RNA_POLYMERASE_I_PROMOTER_CLEARANCE,REACTOME_RNA_POLYMERASE_I_PROMOTER_OPENING,REACTOME_TELOMERE_MAINTENANCE,REACTOME_TRANSCRIPTION	NA
ESPL1	extra spindle pole bodies homolog 1 (S. cerevisiae)	Cell cycle	Cell cycle	-1.23833	0.423862	4.73438	0.0149879	NA	APOPTOSIS_GO,CELL_DEVELOPMENT,CHROMOSOME_ORGANIZATION_AND_BIOGENESIS,CHROMOSOME_SEGREGATION,MITOTIC_SISTER_CHROMATID_SEGREGATION,PROGRAMMED_CELL_DEATH,SISTER_CHROMATID_SEGREGATION	NA	NA
KIF18A	kinesin family member 18A	ADHESION and MOTILITY	migration	-1.23833	0.423862	5.68125	0.0323255	NA	NA	REACTOME_CELL_CYCLE_MITOTIC,REACTOME_MITOTIC_M_M_G1_PHASES,REACTOME_MITOTIC_PROMETAPHASE	NA
NSFL1C	NSFL1 (p97) cofactor (p47)	VESICLE TRAFFIKING		-1.24	0.423373	7.35	0.0486027	NA	NA	NA	NA
TMEM87A	transmembrane protein 87A			-1.24333	0.422396	7.47875	0.0148763	NA	NA	NA	NA
NCAPD3	non-SMC condensin II complex, subunit D3	Cell cycle	Cell cycle	-1.245	0.421908	6.8	0.0428074	NA	NA	NA	NA
PCNA	proliferating cell nuclear antigen	Apoptosis/Survival	Apoptosis	-1.24833	0.420934	7.02062	0.0181964	KEGG_BASE_EXCISION_REPAIR,KEGG_CELL_CYCLE,KEGG_DNA_REPLICATION,KEGG_MISMATCH_REPAIR,KEGG_NUCLEOTIDE_EXCISION_REPAIR	CELL_PROLIFERATION_GO_0008283	REACTOME_CELL_CYCLE_MITOTIC,REACTOME_DNA_REPAIR,REACTOME_DNA_STRAND_ELONGATION,REACTOME_E2F_MEDIATED_REGULATION_OF_DNA_REPLICATION,REACTOME_E2F_TRANSCRIPTIONAL_TARGETS_AT_G1_S,REACTOME_EXTENSION_OF_TELOMERES,REACTOME_G1_S_TRANSITION,REACTOME_GLOBAL_GENOMIC_NER,REACTOME_LAGGING_STRAND_SYNTHESIS,REACTOME_NUCLEOTIDE_EXCISION_REPAIR,REACTOME_POLYMERASE_SWITCHING,REACTOME_REMOVAL_OF_THE_FLAP_INTERMEDI…	BIOCARTA_P53_PATHWAY
ARHGAP11B	Rho GTPase activating protein 11B	signaling		-1.26	0.417544	6.84812	0.0163049	NA	NA	NA	NA
CEP152	centrosomal protein 152kDa	Cell cycle	Cell cycle	-1.26	0.417544	5.99313	0.0203423	NA	NA	REACTOME_CELL_CYCLE_MITOTIC,REACTOME_CENTROSOME_MATURATION,REACTOME_G2_M_TRANSITION,REACTOME_LOSS_OF_NLP_FROM_MITOTIC_CENTROSOMES	NA
C4orf21	chromosome 4 open reading frame 21	Metabolism	Metabolism	-1.26	0.417544	5.56313	0.0318169	NA	NA	NA	NA
LOC81691	exonuclease NEF-sp			-1.265	0.416099	6.21625	0.00609326	NA	NA	NA	NA
FAM35B2	family with sequence similarity 35, member A pseudogene			-1.26667	0.415619	4.09812	0.046137	NA	NA	NA	NA
APOBEC3A	apolipoprotein B mRNA editing enzyme, catalytic polypeptide-like 3A	Immune response	Innate immunity	-1.27	0.41466	5.3975	0.0384224	NA	NA	NA	NA
DAPK2	death-associated protein kinase 2	Differentiation and apoptosis		-1.275	0.413225	4.76875	0.00662512	NA	NA	NA	NA
LPCAT3	lysophosphatidylcholine acyltransferase 3	Immune response	others inflammatory molecules	-1.275	0.413225	8.09187	0.0163049	KEGG_GLYCEROPHOSPHOLIPID_METABOLISM	NA	NA	NA
UBR7	ubiquitin protein ligase E3 component n-recognin 7 (putative)	Metabolism	Metabolism	-1.27833	0.412272	6.175	0.0178355	NA	NA	NA	NA
SURF6	surfeit 6	Cell cycle	Cell cycle	-1.27833	0.412272	5.86125	0.0203423	NA	NA	NA	NA
IQSEC1	IQ motif and Sec7 domain 1			-1.28167	0.41132	6.14	0.0334772	NA	NA	NA	NA
IMPA2	inositol(myo)-1(or 4)-monophosphatase 2	signaling		-1.28167	0.41132	6.18063	0.0384224	NA	NA	NA	NA
SESTD1	SEC14 and spectrin domains 1	Metabolism	Metabolism	-1.28833	0.409424	7.87875	0.0218447	NA	NA	NA	NA
FCGR1A	Fc fragment of IgG, high affinity Ia, receptor (CD64)	Differentiation	macrophage	-1.29	0.408951	8.06875	0.0395802	KEGG_FC_GAMMA_R_MEDIATED_PHAGOCYTOSIS,KEGG_SYSTEMIC_LUPUS_ERYTHEMATOSUS	PHAGOCYTOSIS	NA	NA
PYGL	phosphorylase, glycogen, liver	Metabolism	Metabolism	-1.31	0.403321	8.5075	0.0299803	NA	NA	NA	NA
MTFR1	mitochondrial fission regulator 1	Cell cycle	Cell cycle	-1.32333	0.399611	5.16062	0.0224656	NA	NA	NA	NA
SMC4	structural maintenance of chromosomes 4			-1.33667	0.395934	8.81438	0.0282847	NA	CELL_CYCLE_GO_0007049,CELL_CYCLE_PHASE,CELL_CYCLE_PROCESS,CHROMOSOME_CONDENSATION,CHROMOSOME_ORGANIZATION_AND_BIOGENESIS,CHROMOSOME_SEGREGATION,DNA_PACKAGING,MITOSIS,MITOTIC_CELL_CYCLE,MITOTIC_SISTER_CHROMATID_SEGREGATION,M_PHASE,M_PHASE_OF_MITOTIC_CELL_CYCLE,ORGANELLE_ORGANIZATION_AND_BIOGENESIS,SISTER_CHROMATID_SEGREGATION	NA	NA
NCAPG2	non-SMC condensin II complex, subunit G2	Cell cycle	Cell cycle	-1.35167	0.391839	5.82	0.0486027	NA	NA	NA	NA
RASA2	RAS p21 protein activator 2	signaling		-1.37167	0.386445	5.6125	0.0203423	KEGG_MAPK_SIGNALING_PATHWAY	NA	NA	NA
NPL	N-acetylneuraminate pyruvate lyase (dihydrodipicolinate synthase)	Metabolism	Metabolism	-1.37333	0.385998	6.20625	0.0416111	NA	NA	NA	NA
CASP5	caspase 5, apoptosis-related cysteine peptidase	Apoptosis/Survival	Apoptosis	-1.38167	0.383775	7.29063	0.0415276	NA	PROTEOLYSIS	NA	NA
RNASE2	ribonuclease, RNase A family, 2 (liver, eosinophil-derived neurotoxin)	Immune response	Innate immunity	-1.38333	0.383332	8.80312	0.033827	NA	BIOPOLYMER_CATABOLIC_PROCESS,BIOPOLYMER_METABOLIC_PROCESS,CATABOLIC_PROCESS,CELLULAR_CATABOLIC_PROCESS,CELLULAR_MACROMOLECULE_CATABOLIC_PROCESS,MACROMOLECULE_CATABOLIC_PROCESS,NUCLEOBASENUCLEOSIDENUCLEOTIDE_AND_NUCLEIC_ACID_METABOLIC_PROCESS,RNA_CATABOLIC_PROCESS	NA	NA
HIST1H1D	histone cluster 1, H1d	Cell cycle	Cell cycle	-1.38333	0.383332	7.52438	0.042071	NA	NA	REACTOME_APOPTOSIS,REACTOME_APOPTOSIS_INDUCED_DNA_FRAGMENTATION	NA
PCID2	PCI domain containing 2	Cell cycle	Cell cycle	-1.39	0.381565	6.54437	0.0299803	NA	NA	NA	NA
AIP	aryl hydrocarbon receptor interacting protein	Metabolism	Metabolism	-1.39333	0.380684	6.615	0.0218447	NA	NA	NA	NA
CPNE8	copine VIII	VESICLE TRAFFIKING		-1.4	0.378929	6.61562	0.0299803	NA	NA	NA	NA
C1orf135	chromosome 1 open reading frame 135			-1.40167	0.378492	5.91875	0.0149553	NA	NA	NA	NA
BIRC5	baculoviral IAP repeat containing 5	Apoptosis/Survival	Apoptosis is increased!!!!	-1.435	0.369847	6.48	0.0148763	KEGG_COLORECTAL_CANCER	CELL_CYCLE_CHECKPOINT_GO_0000075,CELL_CYCLE_GO_0007049,CELL_CYCLE_PHASE,CELL_CYCLE_PROCESS,CELL_DIVISION,CYTOKINESIS,ESTABLISHMENT_OF_ORGANELLE_LOCALIZATION,G2_M_TRANSITION_OF_MITOTIC_CELL_CYCLE,INTERPHASE,INTERPHASE_OF_MITOTIC_CELL_CYCLE,MITOSIS,MITOTIC_CELL_CYCLE,M_PHASE,M_PHASE_OF_MITOTIC_CELL_CYCLE,NEGATIVE_REGULATION_OF_BIOLOGICAL_PROCESS,NEGATIVE_REGULATION_OF_CATALYTIC_ACTIVITY,NEGATIVE_RE…	REACTOME_CELL_CYCLE_MITOTIC,REACTOME_MITOTIC_M_M_G1_PHASES,REACTOME_MITOTIC_PROMETAPHASE	BIOCARTA_BCELLSURVIVAL_PATHWAY
THAP1	THAP domain containing, apoptosis associated protein 1	Cell cycle	Cell cycle	-1.45167	0.365599	7.12125	0.0252277	NA	NA	NA	NA
ZNF184	zinc finger protein 184	Cell cycle	Cell cycle	-1.46	0.363493	5.65313	0.0148763	NA	NA	NA	NA
CD163L1	CD163 molecule-like 1	Differentiation	macrophage	-1.46	0.363493	5.7275	0.0468454	NA	NA	NA	NA
FOXM1	forkhead box M1	Cell cycle	Cell cycle	-1.47	0.360982	6.26125	0.0384224	NA	NA	NA	NA
ATAD2	ATPase family, AAA domain containing 2			-1.48167	0.358075	7.74313	0.0213335	NA	NA	NA	NA
ECT2	epithelial cell transforming sequence 2 oncogene	Cell cycle	Cell cycle	-1.485	0.357249	6.45875	0.0218447	NA	NA	REACTOME_CELL_DEATH_SIGNALLING_VIA_NRAGE_NRIF_AND_NADE,REACTOME_NRAGE_SIGNALS_DEATH_THROUGH_JNK,REACTOME_P75_NTR_RECEPTOR_MEDIATED_SIGNALLING,REACTOME_RHO_GTPASE_CYCLE	NA
TMEM55A	transmembrane protein 55A	Metabolism	Metabolism	-1.48833	0.356424	6.61313	0.0384224	NA	NA	NA	NA
CHEK1	CHK1 checkpoint homolog (S. pombe)	Cell cycle	Cell cycle	-1.48833	0.356424	6.97	0.0468741	KEGG_CELL_CYCLE,KEGG_P53_SIGNALING_PATHWAY	BIOPOLYMER_METABOLIC_PROCESS,CELL_CYCLE_CHECKPOINT_GO_0000075,CELL_CYCLE_GO_0007049,CELL_CYCLE_PHASE,CELL_CYCLE_PROCESS,CELL_PROLIFERATION_GO_0008283,DNA_DAMAGE_CHECKPOINT,DNA_DAMAGE_RESPONSESIGNAL_TRANSDUCTION,DNA_INTEGRITY_CHECKPOINT,DNA_METABOLIC_PROCESS,DNA_RECOMBINATION,GAMETE_GENERATION,MEIOSIS_I,MEIOTIC_CELL_CYCLE,MEIOTIC_RECOMBINATION,M_PHASE,NEGATIVE_REGULATION_OF_BIOLOGICAL_PROCESS,NEGA…	REACTOME_ACTIVATION_OF_ATR_IN_RESPONSE_TO_REPLICATION_STRESS,REACTOME_CELL_CYCLE_CHECKPOINTS,REACTOME_G2_M_CHECKPOINTS	BIOCARTA_ATM_PATHWAY,BIOCARTA_ATRBRCA_PATHWAY,BIOCARTA_G2_PATHWAY,BIOCARTA_RB_PATHWAY
SLC28A3	solute carrier family 28 (sodium-coupled nucleoside transporter), member 3	Metabolism	Metabolism	-1.49667	0.354371	6.02375	0.00910374	NA	NA	REACTOME_METABLISM_OF_NUCLEOTIDES,REACTOME_TRANSMEMBRANE_TRANSPORT_OF_SMALL_MOLECULES	NA
RRM1	ribonucleotide reductase M1	Cell cycle	Cell cycle	-1.49833	0.353962	7.52562	0.00778592	KEGG_GLUTATHIONE_METABOLISM,KEGG_PURINE_METABOLISM,KEGG_PYRIMIDINE_METABOLISM	NA	REACTOME_METABLISM_OF_NUCLEOTIDES,REACTOME_SYNTHESIS_AND_INTERCONVERSION_OF_NUCLEOTIDE_DI_AND_TRIPHOSPHATES	NA
EMB	embigin	Cell cycle	Cell cycle	-1.525	0.34748	6.68187	0.00579229	NA	NA	NA	NA
POLE3	polymerase (DNA directed), epsilon 3 (p17 subunit)	Cell cycle	Cell cycle	-1.525	0.34748	5.64562	0.00831756	KEGG_BASE_EXCISION_REPAIR,KEGG_DNA_REPLICATION,KEGG_NUCLEOTIDE_EXCISION_REPAIR,KEGG_PURINE_METABOLISM,KEGG_PYRIMIDINE_METABOLISM	BIOPOLYMER_METABOLIC_PROCESS,DNA_METABOLIC_PROCESS,DNA_REPLICATION,NUCLEOBASENUCLEOSIDENUCLEOTIDE_AND_NUCLEIC_ACID_METABOLIC_PROCESS	NA	NA
ATAD5	ATPase family, AAA domain containing 5	Cell cycle	Cell cycle	-1.53333	0.345478	6.91188	0.0218447	NA	NA	NA	NA
BST1	bone marrow stromal cell antigen 1	ADHESION AND MOTILITY	Migration	-1.535	0.345079	6.91312	0.0428742	KEGG_CALCIUM_SIGNALING_PATHWAY,KEGG_NICOTINATE_AND_NICOTINAMIDE_METABOLISM	HUMORAL_IMMUNE_RESPONSE	NA	NA
S100A8	S100 calcium binding protein A8	Differentiation	other myeloid subset	-1.54	0.343885	10.7294	0.00815733	NA	INFLAMMATORY_RESPONSE,RESPONSE_TO_STRESS,RESPONSE_TO_WOUNDING	NA	NA
RACGAP1	Rac GTPase activating protein 1	Cell cycle	Cell cycle	-1.54833	0.341905	7.41625	0.0282847	NA	CELL_CYCLE_GO_0007049,CELL_CYCLE_PROCESS,CELL_DIVISION,CELL_PROLIFERATION_GO_0008283,CYTOKINESIS,CYTOSKELETON_ORGANIZATION_AND_BIOGENESIS,GAMETE_GENERATION,ORGANELLE_ORGANIZATION_AND_BIOGENESIS,REPRODUCTION,SEXUAL_REPRODUCTION	REACTOME_RHO_GTPASE_CYCLE	NA
KNTC1	kinetochore associated 1	Cell cycle	Cell cycle	-1.575	0.335643	6.1125	0.0163049	NA	CELL_CYCLE_CHECKPOINT_GO_0000075,CELL_CYCLE_GO_0007049,CELL_CYCLE_PHASE,CELL_CYCLE_PROCESS,MITOSIS,MITOTIC_CELL_CYCLE,MITOTIC_CELL_CYCLE_CHECKPOINT,M_PHASE,M_PHASE_OF_MITOTIC_CELL_CYCLE,REGULATION_OF_CELL_CYCLE,REGULATION_OF_MITOSIS	REACTOME_CELL_CYCLE_MITOTIC,REACTOME_MITOTIC_M_M_G1_PHASES,REACTOME_MITOTIC_PROMETAPHASE	NA
MMS22L	MMS22-like, DNA repair protein	Cell cycle	Cell cycle	-1.59833	0.330258	5.9075	0.0181964	NA	NA	NA	NA
HMGXB4	HMG box domain containing 4	Cell cycle	Cell cycle	-1.60167	0.329496	8.9825	0.00499585	NA	NA	NA	NA
STIL	SCL/TAL1 interrupting locus	Cell cycle	Cell cycle	-1.60667	0.328356	5.40313	0.0148763	NA	CELL_PROLIFERATION_GO_0008283	NA	NA
DEPDC1B	DEP domain containing 1B			-1.60667	0.328356	5.95	0.0214089	NA	NA	REACTOME_RHO_GTPASE_CYCLE	NA
APEX2	APEX nuclease (apurinic/apyrimidinic endonuclease) 2	Cell cycle	Cell cycle	-1.62167	0.32496	5.29812	0.0384224	NA	NA	NA	NA
C3orf26	chromosome 3 open reading frame 26	Metabolism	Metabolism	-1.625	0.32421	6.44	0.0404534	NA	NA	NA	NA
CDCA7	cell division cycle associated 7	Cell cycle	Cell cycle	-1.63167	0.322715	6.68562	0.0327205	NA	CELL_PROLIFERATION_GO_0008283,REGULATION_OF_CELL_PROLIFERATION	NA	NA
MAF	v-maf musculoaponeurotic fibrosarcoma oncogene homolog (avian)	Differentiation and immune response		-1.675	0.313166	6.34063	0.0148763	NA	BIOPOLYMER_METABOLIC_PROCESS,NUCLEOBASENUCLEOSIDENUCLEOTIDE_AND_NUCLEIC_ACID_METABOLIC_PROCESS	NA	BIOCARTA_GATA3_PATHWAY
THSD1P1	thrombospondin, type I, domain containing 1 pseudogene 1	Angiogenesis, adhesion and motility		-1.67833	0.312443	5.63687	0.0246907	NA	NA	NA	NA
TMEM2	transmembrane protein 2	Immune response	Innate immunity	-1.67833	0.312443	6.61313	0.0282847	NA	NA	NA	NA
PTTG1	pituitary tumor-transforming 1			-1.68167	0.311722	9.68	0.00438586	KEGG_CELL_CYCLE,KEGG_OOCYTE_MEIOSIS	BIOPOLYMER_METABOLIC_PROCESS,GAMETE_GENERATION,NUCLEOBASENUCLEOSIDENUCLEOTIDE_AND_NUCLEIC_ACID_METABOLIC_PROCESS,REPRODUCTION,SEXUAL_REPRODUCTION	REACTOME_CELL_CYCLE_MITOTIC	NA
PSMC3IP	PSMC3 interacting protein	Metabolism	Cell cycle	-1.68833	0.310285	6.03375	0.0252277	NA	NA	NA	NA
KIF20B	kinesin family member 20B	ADHESION and MOTILITY	migration	-1.69333	0.309212	6.73313	0.0243233	NA	NA	NA	NA
MTBP	Mdm2, transformed 3T3 cell double minute 2, p53 binding protein (mouse) binding protein, 104kDa			-1.695	0.308855	5.1875	0.0148763	NA	NA	NA	NA
DHFR	dihydrofolate reductase	Metabolism	Cell cycle	-1.695	0.308855	6.10813	0.0203423	KEGG_FOLATE_BIOSYNTHESIS,KEGG_ONE_CARBON_POOL_BY_FOLATE	NA	REACTOME_CELL_CYCLE_MITOTIC,REACTOME_E2F_MEDIATED_REGULATION_OF_DNA_REPLICATION,REACTOME_E2F_TRANSCRIPTIONAL_TARGETS_AT_G1_S,REACTOME_G1_S_TRANSITION,REACTOME_METABOLISM_OF_VITAMINS_AND_COFACTORS	BIOCARTA_G1_PATHWAY
C1orf21	chromosome 1 open reading frame 21			-1.69667	0.308498	9.41125	0.0169153	NA	NA	NA	NA
SUN1	Sad1 and UNC84 domain containing 1			-1.70833	0.306013	5.51562	0.00598184	NA	NA	NA	NA
FADS1	fatty acid desaturase 1	Metabolism	Metabolism	-1.71167	0.305307	8.01938	0.0282847	KEGG_BIOSYNTHESIS_OF_UNSATURATED_FATTY_ACIDS	BIOSYNTHETIC_PROCESS,CARBOXYLIC_ACID_METABOLIC_PROCESS,CELLULAR_BIOSYNTHETIC_PROCESS,CELLULAR_LIPID_METABOLIC_PROCESS,CELLULAR_RESPONSE_TO_EXTRACELLULAR_STIMULUS,CELLULAR_RESPONSE_TO_NUTRIENT_LEVELS,CELLULAR_RESPONSE_TO_STIMULUS,CELLULAR_RESPONSE_TO_STRESS,FATTY_ACID_BIOSYNTHETIC_PROCESS,FATTY_ACID_METABOLIC_PROCESS,ICOSANOID_METABOLIC_PROCESS,LIPID_BIOSYNTHETIC_PROCESS,MEMBRANE_LIPID_BIOSYNTHETI…	REACTOME_METABOLISM_OF_LIPIDS_AND_LIPOPROTEINS,REACTOME_REGULATION_OF_LIPID_METABOLISM_BY_PEROXISOME_PROLIFERATOR_ACTIVATED_RECEPTOR_ALPHA	NA
MCM8	minichromosome maintenance complex component 8	Cell cycle	Cell cycle	-1.725	0.302499	6.52375	0.0336937	NA	NA	REACTOME_ACTIVATION_OF_ATR_IN_RESPONSE_TO_REPLICATION_STRESS,REACTOME_ACTIVATION_OF_THE_PRE_REPLICATIVE_COMPLEX,REACTOME_CDC6_ASSOCIATION_WITH_THE_ORC:ORIGIN_COMPLEX,REACTOME_CDT1_ASSOCIATION_WITH_THE_CDC6_ORC_ORIGIN_COMPLEX,REACTOME_CELL_CYCLE_CHECKPOINTS,REACTOME_CELL_CYCLE_MITOTIC,REACTOME_DNA_REPLICATION_PRE_INITIATION,REACTOME_DNA_STRAND_ELONGATION,REACTOME_E2F_ENABLED_INHIBITION_OF_PRE_REPL…	NA
NTAN1	N-terminal asparagine amidase	Metabolism	Metabolism	-1.72833	0.3018	7.70312	0.00616838	NA	NA	NA	NA
TRIP13	thyroid hormone receptor interactor 13	Metabolism	Metabolism	-1.72833	0.3018	5.41375	0.0428742	NA	BIOPOLYMER_METABOLIC_PROCESS,NUCLEOBASENUCLEOSIDENUCLEOTIDE_AND_NUCLEIC_ACID_METABOLIC_PROCESS	NA	NA
FANCD2	Fanconi anemia, complementation group D2	Apoptosis/Survival	Apoptosis	-1.73667	0.300062	6.045	0.0416088	NA	NA	REACTOME_DNA_REPAIR,REACTOME_FANCONI_ANEMIA_PATHWAY	BIOCARTA_ATRBRCA_PATHWAY
MCM6	minichromosome maintenance complex component 6	Cell cycle	Cell cycle	-1.755	0.296273	7.76687	0.0181964	KEGG_CELL_CYCLE,KEGG_DNA_REPLICATION	NA	REACTOME_ACTIVATION_OF_ATR_IN_RESPONSE_TO_REPLICATION_STRESS,REACTOME_ACTIVATION_OF_THE_PRE_REPLICATIVE_COMPLEX,REACTOME_CELL_CYCLE_CHECKPOINTS,REACTOME_CELL_CYCLE_MITOTIC,REACTOME_DNA_REPLICATION_PRE_INITIATION,REACTOME_DNA_STRAND_ELONGATION,REACTOME_G1_S_TRANSITION,REACTOME_G2_M_CHECKPOINTS,REACTOME_MITOTIC_M_M_G1_PHASES,REACTOME_M_G1_TRANSITION,REACTOME_ORC1_REMOVAL_FROM_CHROMATIN,REACTOME_SYN…	BIOCARTA_MCM_PATHWAY
GPR109B		IMMUNE RESPONSE	others inflammatory molecules	-1.755	0.296273	4.5975	0.0251064	NA	NA	NA	NA
BRCA1	breast cancer 1, early onset	Cell cycle	Cell cycle	-1.76333	0.294567	5.61062	0.0181964	KEGG_UBIQUITIN_MEDIATED_PROTEOLYSIS	BIOPOLYMER_METABOLIC_PROCESS,BIOSYNTHETIC_PROCESS,CARBOXYLIC_ACID_METABOLIC_PROCESS,CELLULAR_BIOSYNTHETIC_PROCESS,CELLULAR_LIPID_METABOLIC_PROCESS,CELL_PROLIFERATION_GO_0008283,CHROMOSOME_SEGREGATION,DNA_DAMAGE_RESPONSESIGNAL_TRANSDUCTION,DNA_DAMAGE_RESPONSESIGNAL_TRANSDUCTION_BY_P53_CLASS_MEDIATOR,DNA_DAMAGE_RESPONSESIGNAL_TRANSDUCTION_RESULTING_IN_INDUCTION_OF_APOPTOSIS,DNA_METABOLIC_PROCESS,DN…	REACTOME_DNA_REPAIR,REACTOME_DOUBLE_STRAND_BREAK_REPAIR,REACTOME_FANCONI_ANEMIA_PATHWAY,REACTOME_HOMOLOGOUS_RECOMBINATION_REPAIR	BIOCARTA_ATM_PATHWAY,BIOCARTA_ATRBRCA_PATHWAY,BIOCARTA_CARM_ER_PATHWAY,BIOCARTA_G2_PATHWAY
MAD2L1	MAD2 mitotic arrest deficient-like 1 (yeast)	Cell cycle	Cell cycle	-1.76333	0.294567	6.53125	0.0330957	KEGG_CELL_CYCLE,KEGG_OOCYTE_MEIOSIS,KEGG_PROGESTERONE_MEDIATED_OOCYTE_MATURATION	CELL_CYCLE_CHECKPOINT_GO_0000075,CELL_CYCLE_GO_0007049,CELL_CYCLE_PHASE,CELL_CYCLE_PROCESS,MITOSIS,MITOTIC_CELL_CYCLE,MITOTIC_CELL_CYCLE_CHECKPOINT,M_PHASE,M_PHASE_OF_MITOTIC_CELL_CYCLE,REGULATION_OF_CELL_CYCLE,REGULATION_OF_MITOSIS	REACTOME_CDC20_PHOSPHO_APC_MEDIATED_DEGRADATION_OF_CYCLIN_A,REACTOME_CELL_CYCLE_CHECKPOINTS,REACTOME_CELL_CYCLE_MITOTIC,REACTOME_INACTIVATION_OF_APC_VIA_DIRECT_INHIBITION_OF_THE_APCOMPLEX,REACTOME_MITOTIC_M_M_G1_PHASES,REACTOME_MITOTIC_PROMETAPHASE,REACTOME_REGULATION_OF_APC_ACTIVATORS_BETWEEN_G1_S_AND_EARLY_ANAPHASE	NA
HIST1H4I	histone cluster 1, H4i	Cell cycle	Cell cycle	-1.76667	0.293887	8.33938	0.0300701	KEGG_SYSTEMIC_LUPUS_ERYTHEMATOSUS	NA	REACTOME_PACKAGING_OF_TELOMERE_ENDS,REACTOME_RNA_POLYMERASE_I_III_AND_MITOCHONDRIAL_TRANSCRIPTION,REACTOME_RNA_POLYMERASE_I_PROMOTER_CLEARANCE,REACTOME_RNA_POLYMERASE_I_PROMOTER_OPENING,REACTOME_TELOMERE_MAINTENANCE,REACTOME_TRANSCRIPTION	NA
ARHGAP11A	Rho GTPase activating protein 11A	signaling		-1.77167	0.29287	6.46063	0.0341761	NA	NA	REACTOME_RHO_GTPASE_CYCLE	NA
HIST1H4A	histone cluster 1, H4a	Cell cycle	Cell cycle	-1.77833	0.29152	4.6275	0.0282847	KEGG_SYSTEMIC_LUPUS_ERYTHEMATOSUS	NA	REACTOME_PACKAGING_OF_TELOMERE_ENDS,REACTOME_RNA_POLYMERASE_I_III_AND_MITOCHONDRIAL_TRANSCRIPTION,REACTOME_RNA_POLYMERASE_I_PROMOTER_CLEARANCE,REACTOME_RNA_POLYMERASE_I_PROMOTER_OPENING,REACTOME_TELOMERE_MAINTENANCE,REACTOME_TRANSCRIPTION	NA
TPX2	TPX2, microtubule-associated, homolog (Xenopus laevis)			-1.78167	0.290847	7.36875	0.0282847	NA	CELL_CYCLE_GO_0007049,CELL_CYCLE_PHASE,CELL_CYCLE_PROCESS,CELL_PROLIFERATION_GO_0008283,MITOSIS,MITOTIC_CELL_CYCLE,M_PHASE,M_PHASE_OF_MITOTIC_CELL_CYCLE	NA	BIOCARTA_RANMS_PATHWAY
HIST1H2AJ	histone cluster 1, H2aj	Cell cycle	Cell cycle	-1.80667	0.285851	6.69313	0.0415897	KEGG_SYSTEMIC_LUPUS_ERYTHEMATOSUS	NA	NA	NA
KIAA0101	KIAA0101	Cell cycle	Cell cycle	-1.81167	0.284862	8.08313	0.0301025	NA	NA	NA	NA
FBXO5	F-box protein 5	Cell cycle	Cell cycle	-1.815	0.284204	7.08688	0.0252277	KEGG_OOCYTE_MEIOSIS	CELL_CYCLE_GO_0007049,CELL_CYCLE_PROCESS,MITOTIC_CELL_CYCLE,NEGATIVE_REGULATION_OF_CATALYTIC_ACTIVITY,REGULATION_OF_CATALYTIC_ACTIVITY,REGULATION_OF_CELL_CYCLE,REGULATION_OF_MITOTIC_CELL_CYCLE,REGULATION_OF_MOLECULAR_FUNCTION	REACTOME_CELL_CYCLE_MITOTIC,REACTOME_E2F_MEDIATED_REGULATION_OF_DNA_REPLICATION,REACTOME_E2F_TRANSCRIPTIONAL_TARGETS_AT_G1_S,REACTOME_G1_S_TRANSITION,REACTOME_MITOTIC_M_M_G1_PHASES,REACTOME_REGULATION_OF_APC_ACTIVATORS_BETWEEN_G1_S_AND_EARLY_ANAPHASE,REACTOME_SCF_BETA_TRCP_MEDIATED_DEGRADATION_OF_EMI1	NA
EIF3CL	eukaryotic translation initiation factor 3, subunit C-like	Cell cycle	Cell cycle	-1.83333	0.280616	7.44	0.0181964	NA	NA	NA	NA
CCDC34	coiled-coil domain containing 34	Cell cycle	Cell cycle	-1.855	0.276433	5.52625	0.0243233	NA	NA	NA	NA
KIF11	kinesin family member 11	ADHESION and MOTILITY	migration	-1.87333	0.272942	7.12375	0.016762	NA	CELL_CYCLE_GO_0007049,CELL_CYCLE_PHASE,CELL_CYCLE_PROCESS,CYTOSKELETON_ORGANIZATION_AND_BIOGENESIS,MICROTUBULE_BASED_PROCESS,MICROTUBULE_CYTOSKELETON_ORGANIZATION_AND_BIOGENESIS,MICROTUBULE_ORGANIZING_CENTER_ORGANIZATION_AND_BIOGENESIS,MITOSIS,MITOTIC_CELL_CYCLE,MITOTIC_SPINDLE_ORGANIZATION_AND_BIOGENESIS,M_PHASE,M_PHASE_OF_MITOTIC_CELL_CYCLE,ORGANELLE_ORGANIZATION_AND_BIOGENESIS,SPINDLE_ORGANIZA…	NA	NA
TMEM71	transmembrane protein 71	VESICLE TRAFFIKING		-1.89167	0.269496	5.81062	0.0282847	NA	NA	NA	NA
SPAG5	sperm associated antigen 5	Cell cycle	Cell cycle	-1.90667	0.266708	5.51938	0.0282847	NA	NA	NA	NA
DNA2	DNA replication helicase 2 homolog (yeast)	Cell cycle	Cell cycle	-1.91167	0.265785	5.96312	0.0369114	KEGG_DNA_REPLICATION	NA	REACTOME_CELL_CYCLE_MITOTIC,REACTOME_DNA_STRAND_ELONGATION,REACTOME_EXTENSION_OF_TELOMERES,REACTOME_LAGGING_STRAND_SYNTHESIS,REACTOME_REMOVAL_OF_THE_FLAP_INTERMEDIATE,REACTOME_REMOVAL_OF_THE_FLAP_INTERMEDIATE_FROM_THE_C_STRAND,REACTOME_SYNTHESIS_OF_DNA,REACTOME_S_PHASE,REACTOME_TELOMERE_MAINTENANCE	NA
CEP57L1	centrosomal protein 57kDa-like 1			-1.92167	0.263949	5.22813	0.0293002	NA	NA	NA	NA
HELLS	helicase, lymphoid-specific	Cell cycle	Cell cycle	-1.93167	0.262126	6.37688	0.028773	NA	BIOPOLYMER_METABOLIC_PROCESS,CELL_PROLIFERATION_GO_0008283,CHROMATIN_ASSEMBLY,CHROMATIN_ASSEMBLY_OR_DISASSEMBLY,CHROMATIN_MODIFICATION,CHROMATIN_REMODELING,CHROMOSOME_ORGANIZATION_AND_BIOGENESIS,COVALENT_CHROMATIN_MODIFICATION,DNA_METABOLIC_PROCESS,DNA_MODIFICATION,DNA_PACKAGING,ESTABLISHMENT_AND_OR_MAINTENANCE_OF_CHROMATIN_ARCHITECTURE,GENE_SILENCING,NEGATIVE_REGULATION_OF_BIOLOGICAL_PROCESS,NEG…	NA	NA
SMPDL3A	sphingomyelin phosphodiesterase, acid-like 3A	Cell differentiation	macrophage	-1.94167	0.260316	7.39062	0.0282847	NA	NA	NA	NA
ORC6	origin recognition complex, subunit 6			-1.945	0.259715	7.455	0.0282847	NA	NA	NA	NA
KIF20A	kinesin family member 20A	ADHESION and MOTILITY	migration	-1.96333	0.256435	5.93625	0.0282847	NA	NA	REACTOME_CELL_CYCLE_MITOTIC,REACTOME_MITOTIC_M_M_G1_PHASES	NA
HSD11B1	hydroxysteroid (11-beta) dehydrogenase 1	IMMUNE RESPONSE	Inflammatory cytokines	-1.98167	0.253197	7.05375	0.0305904	KEGG_ALDOSTERONE_REGULATED_SODIUM_REABSORPTION	NA	REACTOME_HORMONE_BIOSYNTHESIS,REACTOME_METABOLISM_OF_LIPIDS_AND_LIPOPROTEINS,REACTOME_STEROID_HORMONES,REACTOME_STEROID_HORMONE_BIOSYNTHESIS,REACTOME_STEROID_METABOLISM	NA
NLRC4	NLR family, CARD domain containing 4	Apoptosis/Survival	Apoptosis	-2.02333	0.245989	6.00812	0.00458025	NA	APOPTOTIC_PROGRAM,DETECTION_OF_BIOTIC_STIMULUS,DETECTION_OF_EXTERNAL_STIMULUS,INTERLEUKIN_1_SECRETION,MULTI_ORGANISM_PROCESS,REGULATION_OF_CATALYTIC_ACTIVITY,REGULATION_OF_HYDROLASE_ACTIVITY,REGULATION_OF_MOLECULAR_FUNCTION,RESPONSE_TO_BACTERIUM,RESPONSE_TO_BIOTIC_STIMULUS,RESPONSE_TO_EXTERNAL_STIMULUS,RESPONSE_TO_OTHER_ORGANISM	NA	NA
HIST1H2AI	histone cluster 1, H2ai	Cell cycle	Cell cycle	-2.02333	0.245989	7.37563	0.0243233	KEGG_SYSTEMIC_LUPUS_ERYTHEMATOSUS	NA	NA	NA
GNG2	guanine nucleotide binding protein (G protein), gamma 2	signaling		-2.02333	0.245989	7.73562	0.0287056	NA	NA	REACTOME_ADP_SIGNALLING_THROUGH_P2Y_PURINOCEPTOR_1,REACTOME_ADP_SIGNALLING_THROUGH_P2Y_PURINOCEPTOR_12,REACTOME_GLUCAGON_SIGNALING_IN_METABOLIC_REGULATION,REACTOME_GLUCAGON_TYPE_LIGAND_RECEPTORS,REACTOME_GS_ALPHA_MEDIATED_EVENTS_IN_GLUCAGON_SIGNALLING,REACTOME_G_BETA_GAMMA_SIGNALLING_THROUGH_PI3KGAMMA,REACTOME_G_BETA_GAMMA_SIGNALLING_THROUGH_PLC_BETA,REACTOME_G_PROTEIN_ACTIVATION,REACTOME_G_PROTE…	NA
CDC6	cell division cycle 6 homolog (S. cerevisiae)	Cell cycle	Cell cycle	-2.05167	0.241205	6.52187	0.0301025	KEGG_CELL_CYCLE	BIOPOLYMER_METABOLIC_PROCESS,CELL_CYCLE_CHECKPOINT_GO_0000075,CELL_CYCLE_GO_0007049,CELL_CYCLE_PHASE,CELL_CYCLE_PROCESS,CELL_PROLIFERATION_GO_0008283,DNA_DEPENDENT_DNA_REPLICATION,DNA_INTEGRITY_CHECKPOINT,DNA_METABOLIC_PROCESS,DNA_REPLICATION,DNA_REPLICATION_INITIATION,G1_PHASE,G1_PHASE_OF_MITOTIC_CELL_CYCLE,INTERPHASE,INTERPHASE_OF_MITOTIC_CELL_CYCLE,MITOTIC_CELL_CYCLE,NEGATIVE_REGULATION_OF_BIO…	REACTOME_ACTIVATION_OF_ATR_IN_RESPONSE_TO_REPLICATION_STRESS,REACTOME_ACTIVATION_OF_THE_PRE_REPLICATIVE_COMPLEX,REACTOME_ASSOCIATION_OF_LICENSING_FACTORS_WITH_THE_PREREPLICATIVE_COMPLEX,REACTOME_CDC6_ASSOCIATION_WITH_THE_ORC:ORIGIN_COMPLEX,REACTOME_CDT1_ASSOCIATION_WITH_THE_CDC6_ORC_ORIGIN_COMPLEX,REACTOME_CELL_CYCLE_CHECKPOINTS,REACTOME_CELL_CYCLE_MITOTIC,REACTOME_DNA_REPLICATION_PRE_INITIATION,…	BIOCARTA_MCM_PATHWAY
ANLN	anillin, actin binding protein	ADHESION and MOTILITY	Migration	-2.125	0.229251	6.85	0.0218447	NA	CELLULAR_PROTEIN_COMPLEX_ASSEMBLY,CELL_CYCLE_GO_0007049,CELL_CYCLE_PHASE,CELL_CYCLE_PROCESS,CELL_DIVISION,CYTOKINESIS,CYTOSKELETON_ORGANIZATION_AND_BIOGENESIS,MITOSIS,MITOTIC_CELL_CYCLE,M_PHASE,M_PHASE_OF_MITOTIC_CELL_CYCLE,ORGANELLE_ORGANIZATION_AND_BIOGENESIS,PROTEIN_COMPLEX_ASSEMBLY,REGULATION_OF_CELL_CYCLE,REGULATION_OF_MITOSIS	NA	NA
WDHD1	WD repeat and HMG-box DNA binding protein 1	Cell cycle	Cell cycle	-2.12667	0.228986	7.18313	0.017425	NA	NA	NA	NA
FANCI	Fanconi anemia, complementation group I	Cell cycle	Cell cycle	-2.15333	0.224793	6.65562	0.0163049	NA	NA	REACTOME_DNA_REPAIR,REACTOME_FANCONI_ANEMIA_PATHWAY	NA
KIF4A	kinesin family member 4A	ADHESION and MOTILITY	migration	-2.17	0.222211	6.57562	0.0267062	NA	CYTOSKELETON_DEPENDENT_INTRACELLULAR_TRANSPORT,CYTOSKELETON_ORGANIZATION_AND_BIOGENESIS,MICROTUBULE_BASED_MOVEMENT,MICROTUBULE_BASED_PROCESS,ORGANELLE_ORGANIZATION_AND_BIOGENESIS	NA	NA
BUB1B	budding uninhibited by benzimidazoles 1 homolog beta (yeast)	Cell cycle	Cell cycle	-2.17333	0.221698	7.5225	0.0163049	KEGG_CELL_CYCLE	CELL_CYCLE_CHECKPOINT_GO_0000075,CELL_CYCLE_GO_0007049,CELL_CYCLE_PHASE,CELL_CYCLE_PROCESS,CELL_PROLIFERATION_GO_0008283,MITOSIS,MITOTIC_CELL_CYCLE,MITOTIC_CELL_CYCLE_CHECKPOINT,M_PHASE,M_PHASE_OF_MITOTIC_CELL_CYCLE,REGULATION_OF_CELL_CYCLE,REGULATION_OF_MITOSIS	REACTOME_CDC20_PHOSPHO_APC_MEDIATED_DEGRADATION_OF_CYCLIN_A,REACTOME_CELL_CYCLE_CHECKPOINTS,REACTOME_CELL_CYCLE_MITOTIC,REACTOME_INACTIVATION_OF_APC_VIA_DIRECT_INHIBITION_OF_THE_APCOMPLEX,REACTOME_MITOTIC_M_M_G1_PHASES,REACTOME_MITOTIC_PROMETAPHASE,REACTOME_REGULATION_OF_APC_ACTIVATORS_BETWEEN_G1_S_AND_EARLY_ANAPHASE	NA
S100A12	S100 calcium binding protein A12	Cell cycle	Cell cycle	-2.17833	0.220931	9.46187	0.0299803	NA	INFLAMMATORY_RESPONSE,MULTI_ORGANISM_PROCESS,RESPONSE_TO_BIOTIC_STIMULUS,RESPONSE_TO_EXTERNAL_STIMULUS,RESPONSE_TO_OTHER_ORGANISM,RESPONSE_TO_STRESS,RESPONSE_TO_WOUNDING	NA	NA
NCAPH	non-SMC condensin I complex, subunit H	Cell cycle	Cell cycle	-2.18	0.220676	6.17312	0.0384224	NA	CELL_CYCLE_GO_0007049,CELL_CYCLE_PHASE,CELL_CYCLE_PROCESS,CHROMOSOME_CONDENSATION,CHROMOSOME_ORGANIZATION_AND_BIOGENESIS,CHROMOSOME_SEGREGATION,DNA_PACKAGING,MITOSIS,MITOTIC_CELL_CYCLE,MITOTIC_SISTER_CHROMATID_SEGREGATION,M_PHASE,M_PHASE_OF_MITOTIC_CELL_CYCLE,ORGANELLE_ORGANIZATION_AND_BIOGENESIS,SISTER_CHROMATID_SEGREGATION	NA	NA
MTSS1	metastasis suppressor 1	IMMUNE RESPONSE, ADHESION AND MOTILITY		-2.19333	0.218646	6.62125	0.044978	NA	CYTOSKELETON_ORGANIZATION_AND_BIOGENESIS,ENZYME_LINKED_RECEPTOR_PROTEIN_SIGNALING_PATHWAY,ORGANELLE_ORGANIZATION_AND_BIOGENESIS	NA	NA
IL10	interleukin 10	IMMUNE RESPONSE	Inflammatory cytokines	-2.20833	0.216384	6.55375	0.0204585	KEGG_SYSTEMIC_LUPUS_ERYTHEMATOSUS	BIOSYNTHETIC_PROCESS,CELLULAR_BIOSYNTHETIC_PROCESS,HEMOPOIESIS,HEMOPOIETIC_OR_LYMPHOID_ORGAN_DEVELOPMENT,IMMUNE_SYSTEM_DEVELOPMENT,LEUKOCYTE_CHEMOTAXIS,LEUKOCYTE_MIGRATION,MULTI_ORGANISM_PROCESS,NEGATIVE_REGULATION_OF_BIOLOGICAL_PROCESS,NEGATIVE_REGULATION_OF_BIOSYNTHETIC_PROCESS,NEGATIVE_REGULATION_OF_CELLULAR_BIOSYNTHETIC_PROCESS,NEGATIVE_REGULATION_OF_CELLULAR_METABOLIC_PROCESS,NEGATIVE_REGULA…	NA	BIOCARTA_ASBCELL_PATHWAY,BIOCARTA_DC_PATHWAY,BIOCARTA_IL10_PATHWAY,BIOCARTA_INFLAM_PATHWAY
MYC	v-myc myelocytomatosis viral oncogene homolog (avian)	Cell cycle	Cell cycle	-2.25667	0.209255	6.66312	0.00638956	KEGG_ACUTE_MYELOID_LEUKEMIA,KEGG_CELL_CYCLE,KEGG_CHRONIC_MYELOID_LEUKEMIA,KEGG_COLORECTAL_CANCER,KEGG_ENDOMETRIAL_CANCER,KEGG_ERBB_SIGNALING_PATHWAY,KEGG_MAPK_SIGNALING_PATHWAY,KEGG_SMALL_CELL_LUNG_CANCER,KEGG_WNT_SIGNALING_PATHWAY	BIOPOLYMER_METABOLIC_PROCESS,CELL_CYCLE_ARREST_GO_0007050,CELL_CYCLE_GO_0007049,CELL_PROLIFERATION_GO_0008283,NEGATIVE_REGULATION_OF_BIOLOGICAL_PROCESS,NEGATIVE_REGULATION_OF_CELLULAR_PROCESS,NEGATIVE_REGULATION_OF_CELL_CYCLE,NUCLEOBASENUCLEOSIDENUCLEOTIDE_AND_NUCLEIC_ACID_METABOLIC_PROCESS,REGULATION_OF_CELLULAR_METABOLIC_PROCESS,REGULATION_OF_CELL_CYCLE,REGULATION_OF_CELL_PROLIFERATION,REGULATI…	NA	BIOCARTA_ARF_PATHWAY,BIOCARTA_CARDIACEGF_PATHWAY,BIOCARTA_CDMAC_PATHWAY,BIOCARTA_CTCF_PATHWAY,BIOCARTA_ERK_PATHWAY,BIOCARTA_GLEEVEC_PATHWAY,BIOCARTA_IL2RB_PATHWAY,BIOCARTA_PPARA_PATHWAY,BIOCARTA_TEL_PATHWAY,BIOCARTA_WNT_PATHWAY
CKAP2L	cytoskeleton associated protein 2-like			-2.25833	0.209013	6.27625	0.0374002	NA	NA	NA	NA
EPHA4	EPH receptor A4	IMMUNE RESPONSE	Other inflammatory factors	-2.275	0.206613	5.48187	0.0176884	NA	NA	NA	BIOCARTA_EPHA4_PATHWAY
NDC80	NDC80 homolog, kinetochore complex component (S. cerevisiae)	Cell cycle	Cell cycle	-2.275	0.206613	6.77	0.0492562	NA	CELL_CYCLE_GO_0007049,CELL_CYCLE_PHASE,CELL_CYCLE_PROCESS,CHROMOSOME_ORGANIZATION_AND_BIOGENESIS,CHROMOSOME_SEGREGATION,MITOSIS,MITOTIC_CELL_CYCLE,MITOTIC_SISTER_CHROMATID_SEGREGATION,M_PHASE,M_PHASE_OF_MITOTIC_CELL_CYCLE,ORGANELLE_ORGANIZATION_AND_BIOGENESIS,SISTER_CHROMATID_SEGREGATION	REACTOME_CELL_CYCLE_MITOTIC,REACTOME_MITOTIC_M_M_G1_PHASES,REACTOME_MITOTIC_PROMETAPHASE	NA
VNN1	vanin 1	Differentiation	macrophage	-2.29833	0.203298	6.62812	0.0282847	KEGG_PANTOTHENATE_AND_COA_BIOSYNTHESIS	NA	NA	NA
SHCBP1	SHC SH2-domain binding protein 1	Cell cycle	Cell cycle	-2.31167	0.201428	6.88	0.0282847	NA	NA	NA	NA
TOP2A	topoisomerase (DNA) II alpha 170kDa	Cell cycle	Cell cycle	-2.31333	0.201195	8.94688	0.0361278	NA	APOPTOTIC_NUCLEAR_CHANGES,APOPTOTIC_PROGRAM,BIOPOLYMER_METABOLIC_PROCESS,CHROMOSOME_CONDENSATION,CHROMOSOME_ORGANIZATION_AND_BIOGENESIS,CHROMOSOME_SEGREGATION,DNA_METABOLIC_PROCESS,DNA_PACKAGING,NUCLEAR_ORGANIZATION_AND_BIOGENESIS,NUCLEOBASENUCLEOSIDENUCLEOTIDE_AND_NUCLEIC_ACID_METABOLIC_PROCESS,ORGANELLE_ORGANIZATION_AND_BIOGENESIS,REGULATION_OF_VIRAL_REPRODUCTION,REPRODUCTION,REPRODUCTIVE_PROCE…	NA	BIOCARTA_DNAFRAGMENT_PATHWAY
MKI67	antigen identified by monoclonal antibody Ki-67	Cell cycle	Cell cycle	-2.31833	0.200499	7.84938	0.0406415	NA	CELL_PROLIFERATION_GO_0008283	NA	NA
ARHGAP19	Rho GTPase activating protein 19	Cell cycle	Cell cycle	-2.34	0.19751	6.81	0.0065689	NA	NA	REACTOME_RHO_GTPASE_CYCLE	NA
SPC25	SPC25, NDC80 kinetochore complex component, homolog (S. cerevisiae)	Cell cycle	Cell cycle	-2.38	0.192109	5.80125	0.0387568	NA	NA	REACTOME_CELL_CYCLE_MITOTIC,REACTOME_MITOTIC_M_M_G1_PHASES,REACTOME_MITOTIC_PROMETAPHASE	NA
LOC1720	dihydrofolate reductase pseudogene			-2.40667	0.188591	6.815	0.0204585	NA	NA	NA	NA
CDKN3	cyclin-dependent kinase inhibitor 3	Cell cycle	Cell cycle	-2.41333	0.187722	6.53188	0.0438497	NA	CELL_CYCLE_ARREST_GO_0007050,CELL_CYCLE_GO_0007049,CELL_CYCLE_PHASE,CELL_CYCLE_PROCESS,CELL_PROLIFERATION_GO_0008283,G1_S_TRANSITION_OF_MITOTIC_CELL_CYCLE,INTERPHASE,INTERPHASE_OF_MITOTIC_CELL_CYCLE,MITOTIC_CELL_CYCLE,NEGATIVE_REGULATION_OF_BIOLOGICAL_PROCESS,NEGATIVE_REGULATION_OF_CELLULAR_PROCESS,NEGATIVE_REGULATION_OF_CELL_CYCLE,REGULATION_OF_CATALYTIC_ACTIVITY,REGULATION_OF_CELL_CYCLE,REGULAT…	NA	NA
CASC5	cancer susceptibility candidate 5	Cell cycle	Cell cycle	-2.475	0.179867	7.1925	0.0229014	NA	NA	REACTOME_CELL_CYCLE_MITOTIC,REACTOME_MITOTIC_M_M_G1_PHASES,REACTOME_MITOTIC_PROMETAPHASE	NA
NUF2	NUF2, NDC80 kinetochore complex component, homolog (S. cerevisiae)	Cell cycle	Cell cycle	-2.49667	0.177186	7.06562	0.0387568	NA	NA	REACTOME_CELL_CYCLE_MITOTIC,REACTOME_MITOTIC_M_M_G1_PHASES,REACTOME_MITOTIC_PROMETAPHASE	NA
EPR1		Apoptosis	Apoptosis	-2.505	0.176165	8.97625	0.0384224	NA	NA	NA	NA
CCNE2	cyclin E2	Cell cycle	Cell cycle	-2.54333	0.171546	6.60187	0.00704079	KEGG_CELL_CYCLE,KEGG_OOCYTE_MEIOSIS,KEGG_P53_SIGNALING_PATHWAY,KEGG_PROSTATE_CANCER,KEGG_SMALL_CELL_LUNG_CANCER	CELL_CYCLE_CHECKPOINT_GO_0000075,CELL_CYCLE_GO_0007049,REGULATION_OF_CATALYTIC_ACTIVITY,REGULATION_OF_CELL_CYCLE,REGULATION_OF_CYCLIN_DEPENDENT_PROTEIN_KINASE_ACTIVITY,REGULATION_OF_KINASE_ACTIVITY,REGULATION_OF_MOLECULAR_FUNCTION,REGULATION_OF_PROTEIN_KINASE_ACTIVITY,REGULATION_OF_TRANSFERASE_ACTIVITY	REACTOME_CELL_CYCLE_CHECKPOINTS,REACTOME_CELL_CYCLE_MITOTIC,REACTOME_CYCLIN_E_ASSOCIATED_EVENTS_DURING_G1_S_TRANSITION_,REACTOME_G1_S_TRANSITION,REACTOME_SCF_SKP2_MEDIATED_DEGRADATION_OF_P27_P21,REACTOME_S_PHASE	NA
S100A9	S100 calcium binding protein A9	IMMUNE RESPONSE	others inflammatory molecules	-2.55333	0.170361	8.87625	0.00677133	NA	INFLAMMATORY_RESPONSE,RESPONSE_TO_EXTERNAL_STIMULUS,RESPONSE_TO_STRESS,RESPONSE_TO_WOUNDING	NA	NA
CR1	complement component (3b/4b) receptor 1 (Knops blood group)	Differentiation	other myeloid subset	-2.59	0.166086	5.1675	0.0440449	KEGG_COMPLEMENT_AND_COAGULATION_CASCADES	NA	NA	BIOCARTA_BLYMPHOCYTE_PATHWAY
CENPK	centromere protein K	Cell cycle	Cell cycle	-2.61167	0.16361	6.56062	0.00778592	NA	NA	REACTOME_CELL_CYCLE_MITOTIC,REACTOME_MITOTIC_M_M_G1_PHASES,REACTOME_MITOTIC_PROMETAPHASE	NA
SLC39A8	solute carrier family 39 (zinc transporter), member 8			-2.63333	0.161171	9.3325	0.0060536	NA	NA	REACTOME_GLUCOSE_AND_OTHER_SUGAR_SLC_TRANSPORTERS,REACTOME_METAL_ION_SLC_TRANSPORTERS,REACTOME_SLC_MEDIATED_TRANSMEMBRANE_TRANSPORT,REACTOME_TRANSMEMBRANE_TRANSPORT_OF_SMALL_MOLECULES,REACTOME_ZINC_INFLUX_INTO_CELLS_BY_THE_SLC39_GENES_FAMILY,REACTOME_ZINC_TRANSPORTATION	NA
VNN2	vanin 2	Differentiation	mature monocytes	-2.66667	0.15749	7.25687	0.0269462	NA	NA	NA	NA
MMP12	matrix metallopeptidase 12 (macrophage elastase)	ADHESION; MOTILITY	Adhesion	-2.69	0.154963	5.83437	0.0148763	NA	PROTEOLYSIS	NA	NA
HIST1H2BI	histone cluster 1, H2bi	Cell cycle	Cell cycle	-2.815	0.142102	7.97938	0.0345576	KEGG_SYSTEMIC_LUPUS_ERYTHEMATOSUS	NA	REACTOME_PACKAGING_OF_TELOMERE_ENDS,REACTOME_RNA_POLYMERASE_I_III_AND_MITOCHONDRIAL_TRANSCRIPTION,REACTOME_RNA_POLYMERASE_I_PROMOTER_CLEARANCE,REACTOME_RNA_POLYMERASE_I_PROMOTER_OPENING,REACTOME_TELOMERE_MAINTENANCE,REACTOME_TRANSCRIPTION	NA
KIF15	kinesin family member 15	ADHESION and MOTILITY	migration	-2.81833	0.141774	6.06438	0.0181964	NA	CELL_CYCLE_GO_0007049,CELL_CYCLE_PHASE,CELL_CYCLE_PROCESS,CELL_PROLIFERATION_GO_0008283,MITOSIS,MITOTIC_CELL_CYCLE,M_PHASE,M_PHASE_OF_MITOTIC_CELL_CYCLE	NA	BIOCARTA_RANMS_PATHWAY
CD163	CD163 molecule	Differentiation	mature monocytes	-2.82333	0.141284	7.92063	0.0243233	NA	NA	NA	NA
KIF23	kinesin family member 23	ADHESION and MOTILITY	migration	-2.84833	0.138857	6.81062	0.0224656	NA	CELL_CYCLE_GO_0007049,CELL_CYCLE_PROCESS,CYTOSKELETON_ORGANIZATION_AND_BIOGENESIS,MICROTUBULE_BASED_PROCESS,MICROTUBULE_CYTOSKELETON_ORGANIZATION_AND_BIOGENESIS,MITOTIC_CELL_CYCLE,MITOTIC_SPINDLE_ORGANIZATION_AND_BIOGENESIS,ORGANELLE_ORGANIZATION_AND_BIOGENESIS,SPINDLE_ORGANIZATION_AND_BIOGENESIS	REACTOME_CELL_CYCLE_MITOTIC,REACTOME_MITOTIC_M_M_G1_PHASES	NA
NCAPG	non-SMC condensin I complex, subunit G	Cell cycle	Cell cycle	-3	0.125	8.14375	0.0409065	NA	NA	NA	NA
CEP55	centrosomal protein 55kDa	Cell cycle	Cell cycle	-3.02833	0.122569	7.55687	0.0209041	NA	NA	NA	NA
VCAN	versican	IMMUNE RESPONSE	Innate immunity	-3.22667	0.106826	8.97813	0.0256959	NA	NA	NA	NA

## Sheet: PLGFTGF-NT
symbol	description	log2_foldchange	foldchange	average_expression	fdr	kegg	go_desc	reactome	biocarta
OLR1	oxidized low density lipoprotein (lectin-like) receptor 1	5.23833	37.7481	6.15937	0.0115296	KEGG_PPAR_SIGNALING_PATHWAY	CELLULAR_MACROMOLECULE_METABOLIC_PROCESS,CELLULAR_PROTEIN_METABOLIC_PROCESS,PROTEIN_METABOLIC_PROCESS,SYSTEM_PROCESS	REACTOME_CELL_SURFACE_INTERACTIONS_AT_THE_VASCULAR_WALL,REACTOME_HEMOSTASIS,REACTOME_SIGNALING_IN_IMMUNE_SYSTEM	NA
A2M	alpha-2-macroglobulin	1.93	3.81055	5.9925	0.093245	NA	NA	REACTOME_FORMATION_OF_PLATELET_PLUG,REACTOME_HDL_MEDIATED_LIPID_TRANSPORT,REACTOME_HEMOSTASIS,REACTOME_INTRINSIC_PATHWAY,REACTOME_LIPOPROTEIN_METABOLISM,REACTOME_PLATELET_DEGRANULATION	NA
ODF1	outer dense fiber of sperm tails 1	1.63167	3.09871	3.24125	0.093245	NA	NA	NA	NA
AXL	AXL receptor tyrosine kinase	1.52167	2.87123	4.89187	0.0631722	NA	SIGNAL_TRANSDUCTION	NA	NA
MGAT4A	mannosyl (alpha-1,3-)-glycoprotein beta-1,4-N-acetylglucosaminyltransferase, isozyme A	1.45167	2.73524	7.66875	0.0542447	KEGG_N_GLYCAN_BIOSYNTHESIS	BIOPOLYMER_MODIFICATION,CELLULAR_MACROMOLECULE_METABOLIC_PROCESS,CELLULAR_PROTEIN_METABOLIC_PROCESS,GLYCOPROTEIN_BIOSYNTHETIC_PROCESS,GLYCOPROTEIN_METABOLIC_PROCESS,MACROMOLECULE_BIOSYNTHETIC_PROCESS,PROTEIN_AMINO_ACID_N_LINKED_GLYCOSYLATION,PROTEIN_METABOLIC_PROCESS,PROTEIN_MODIFICATION_PROCESS	NA	NA
TMEM86A	transmembrane protein 86A	1.42	2.67586	4.8975	0.0520598	NA	NA	NA	NA
PLXDC2	plexin domain containing 2	1.38833	2.61776	8.35375	0.0787766	NA	NA	NA	NA
C1orf213	chromosome 1 open reading frame 213	1.32833	2.51112	4.54812	0.093245	NA	NA	NA	NA
ITGAV	integrin, alpha V (vitronectin receptor, alpha polypeptide, antigen CD51)	1.27333	2.41719	6.74	0.093245	KEGG_ARRHYTHMOGENIC_RIGHT_VENTRICULAR_CARDIOMYOPATHY_ARVC,KEGG_CELL_ADHESION_MOLECULES_CAMS,KEGG_DILATED_CARDIOMYOPATHY,KEGG_FOCAL_ADHESION,KEGG_HYPERTROPHIC_CARDIOMYOPATHY_HCM,KEGG_PATHWAYS_IN_CANCER,KEGG_REGULATION_OF_ACTIN_CYTOSKELETON	NA	REACTOME_CELL_SURFACE_INTERACTIONS_AT_THE_VASCULAR_WALL,REACTOME_HEMOSTASIS,REACTOME_INTEGRIN_CELL_SURFACE_INTERACTIONS,REACTOME_PECAM1_INTERACTIONS,REACTOME_SIGNALING_IN_IMMUNE_SYSTEM	BIOCARTA_EDG1_PATHWAY
ERVWE1		1.21667	2.32409	3.9375	0.093245	NA	NA	NA	NA
RASGRP3	RAS guanyl releasing protein 3 (calcium and DAG-regulated)	1.19	2.28153	8.07687	0.0929043	KEGG_B_CELL_RECEPTOR_SIGNALING_PATHWAY	NA	REACTOME_FORMATION_OF_PLATELET_PLUG,REACTOME_HEMOSTASIS,REACTOME_INTEGRIN_ALPHAIIBBETA3_SIGNALING,REACTOME_INTEGRIN_CELL_SURFACE_INTERACTIONS,REACTOME_PLATELET_AGGREGATION_PLUG_FORMATION	NA
SUGT1P3	suppressor of G2 allele of SKP1 (S. cerevisiae) pseudogene 3	1.16833	2.24752	4.66937	0.0597611	NA	NA	NA	NA
LGALS9	lectin, galactoside-binding, soluble, 9	1.00833	2.01159	7.95375	0.0911814	NA	INTRACELLULAR_SIGNALING_CASCADE,I_KAPPAB_KINASE_NF_KAPPAB_CASCADE,POSITIVE_REGULATION_OF_BIOLOGICAL_PROCESS,POSITIVE_REGULATION_OF_CELLULAR_PROCESS,POSITIVE_REGULATION_OF_I_KAPPAB_KINASE_NF_KAPPAB_CASCADE,POSITIVE_REGULATION_OF_SIGNAL_TRANSDUCTION,PROTEIN_KINASE_CASCADE,REGULATION_OF_I_KAPPAB_KINASE_NF_KAPPAB_CASCADE,REGULATION_OF_SIGNAL_TRANSDUCTION,SIGNAL_TRANSDUCTION	NA	NA
JUB	jub, ajuba homolog (Xenopus laevis)	0.961667	1.94756	3.305	0.0554321	NA	NA	NA	NA
WNT3	wingless-type MMTV integration site family, member 3	0.936667	1.9141	5.09	0.093245	NA	NA	NA	NA
CTSD	cathepsin D	0.913333	1.88339	7.18187	0.093245	KEGG_LYSOSOME	NA	NA	BIOCARTA_MTA3_PATHWAY
GALNT14	UDP-N-acetyl-alpha-D-galactosamine:polypeptide N-acetylgalactosaminyltransferase 14 (GalNAc-T14)	-0.825	0.564482	5.35	0.0778973	KEGG_O_GLYCAN_BIOSYNTHESIS	NA	NA	NA
OPTN	optineurin	-0.915	0.530344	7.70625	0.0911814	NA	NA	NA	NA
STX2	syntaxin 2	-0.948333	0.518231	6.17625	0.093245	KEGG_SNARE_INTERACTIONS_IN_VESICULAR_TRANSPORT	NA	REACTOME_BOTULINUM_NEUROTOXICITY,REACTOME_PROTEOLYTIC_CLEAVAGE_OF_SNARE_COMPLEX_PROTEINS	NA
C6orf129		-1.025	0.49141	7.10375	0.093245	NA	NA	NA	NA
CTNNAL1	catenin (cadherin-associated protein), alpha-like 1	-1.02667	0.490843	6.11625	0.093245	NA	NA	NA	NA
ARL13B	ADP-ribosylation factor-like 13B	-1.06167	0.479078	6.93938	0.093245	NA	NA	NA	NA
NCAPD2	non-SMC condensin I complex, subunit D2	-1.08	0.473029	7.27438	0.093245	NA	NA	NA	BIOCARTA_AKAP95_PATHWAY
NETO2	neuropilin (NRP) and tolloid (TLL)-like 2	-1.125	0.458502	5.55563	0.093245	NA	NA	NA	NA
BLM	Bloom syndrome, RecQ helicase-like	-1.14667	0.451668	7.60813	0.0542447	KEGG_HOMOLOGOUS_RECOMBINATION	BIOPOLYMER_METABOLIC_PROCESS,DNA_METABOLIC_PROCESS,DNA_RECOMBINATION,DNA_REPAIR,NUCLEOBASENUCLEOSIDENUCLEOTIDE_AND_NUCLEIC_ACID_METABOLIC_PROCESS,RESPONSE_TO_DNA_DAMAGE_STIMULUS,RESPONSE_TO_ENDOGENOUS_STIMULUS,RESPONSE_TO_STRESS	NA	NA
ACAD9	acyl-CoA dehydrogenase family, member 9	-1.155	0.449066	5.80063	0.0813753	NA	NA	NA	NA
TTC13	tetratricopeptide repeat domain 13	-1.175	0.442884	5.73688	0.093245	NA	NA	NA	NA
CHAF1A	chromatin assembly factor 1, subunit A (p150)	-1.19167	0.437797	6.67875	0.0917869	NA	CHROMATIN_ASSEMBLY,CHROMATIN_ASSEMBLY_OR_DISASSEMBLY,CHROMOSOME_ORGANIZATION_AND_BIOGENESIS,DNA_PACKAGING,ESTABLISHMENT_AND_OR_MAINTENANCE_OF_CHROMATIN_ARCHITECTURE,NUCLEOSOME_ASSEMBLY,ORGANELLE_ORGANIZATION_AND_BIOGENESIS,PROTEIN_COMPLEX_ASSEMBLY	NA	NA
SNX17	sorting nexin 17	-1.21833	0.429779	6.97438	0.093245	NA	NA	NA	NA
FAM35B	family with sequence similarity 35, member A pseudogene	-1.29833	0.406596	6.84312	0.0554321	NA	NA	NA	NA
TMEM106C	transmembrane protein 106C	-1.32333	0.399611	6.17687	0.093245	NA	NA	NA	NA
PRC1	protein regulator of cytokinesis 1	-1.35833	0.390033	7.74	0.0937415	NA	CELL_CYCLE_GO_0007049,CELL_CYCLE_PROCESS,CELL_DIVISION,CYTOKINESIS,CYTOSKELETON_ORGANIZATION_AND_BIOGENESIS,MICROTUBULE_BASED_PROCESS,MICROTUBULE_CYTOSKELETON_ORGANIZATION_AND_BIOGENESIS,MITOTIC_CELL_CYCLE,MITOTIC_SPINDLE_ORGANIZATION_AND_BIOGENESIS,ORGANELLE_ORGANIZATION_AND_BIOGENESIS,SPINDLE_ORGANIZATION_AND_BIOGENESIS	NA	NA
TM2D3	TM2 domain containing 3	-1.36	0.389582	6.41875	0.0163606	NA	NA	NA	NA
POLE4	polymerase (DNA-directed), epsilon 4 (p12 subunit)	-1.365	0.388234	9.05625	0.0542447	KEGG_BASE_EXCISION_REPAIR,KEGG_DNA_REPLICATION,KEGG_NUCLEOTIDE_EXCISION_REPAIR,KEGG_PURINE_METABOLISM,KEGG_PYRIMIDINE_METABOLISM	NA	NA	NA
CDC7	cell division cycle 7 homolog (S. cerevisiae)	-1.38167	0.383775	6.17438	0.0778973	KEGG_CELL_CYCLE	CELL_CYCLE_GO_0007049,CELL_CYCLE_PHASE,CELL_CYCLE_PROCESS,CELL_PROLIFERATION_GO_0008283,G1_S_TRANSITION_OF_MITOTIC_CELL_CYCLE,INTERPHASE,INTERPHASE_OF_MITOTIC_CELL_CYCLE,MITOTIC_CELL_CYCLE,REGULATION_OF_CELL_CYCLE,REGULATION_OF_CELL_PROLIFERATION,S_PHASE	REACTOME_ACTIVATION_OF_ATR_IN_RESPONSE_TO_REPLICATION_STRESS,REACTOME_ACTIVATION_OF_THE_PRE_REPLICATIVE_COMPLEX,REACTOME_CELL_CYCLE_CHECKPOINTS,REACTOME_CELL_CYCLE_MITOTIC,REACTOME_DNA_REPLICATION_PRE_INITIATION,REACTOME_G1_S_TRANSITION,REACTOME_G2_M_CHECKPOINTS	NA
MYBL2	v-myb myeloblastosis viral oncogene homolog (avian)-like 2	-1.41667	0.374577	5.6575	0.093245	NA	NA	NA	NA
UBE2M	ubiquitin-conjugating enzyme E2M	-1.45	0.366021	6.29812	0.0520598	KEGG_UBIQUITIN_MEDIATED_PROTEOLYSIS	NA	NA	BIOCARTA_P27_PATHWAY
ASF1B	ASF1 anti-silencing function 1 homolog B (S. cerevisiae)	-1.45333	0.365177	5.43875	0.0288269	NA	NA	NA	NA
MS4A4A	membrane-spanning 4-domains, subfamily A, member 4	-1.48167	0.358075	6.57688	0.0937415	NA	NA	NA	NA
CDC42EP3	CDC42 effector protein (Rho GTPase binding) 3	-1.48833	0.356424	7.40188	0.0288269	NA	NA	NA	NA
POLQ	polymerase (DNA directed), theta	-1.50333	0.352737	5.41375	0.093245	NA	BIOPOLYMER_METABOLIC_PROCESS,DNA_METABOLIC_PROCESS,DNA_REPAIR,NUCLEOBASENUCLEOSIDENUCLEOTIDE_AND_NUCLEIC_ACID_METABOLIC_PROCESS,RESPONSE_TO_DNA_DAMAGE_STIMULUS,RESPONSE_TO_ENDOGENOUS_STIMULUS,RESPONSE_TO_STRESS	NA	NA
EXOSC8	exosome component 8	-1.51167	0.350706	7.185	0.0631722	KEGG_RNA_DEGRADATION	NA	REACTOME_METABOLISM_OF_MRNA,REACTOME_METABOLISM_OF_RNA,REACTOME_MRNA_DECAY_BY_3_TO_5_EXORIBONUCLEASE	NA
DTL	denticleless homolog (Drosophila)	-1.54333	0.343092	7.24188	0.0655704	NA	NA	NA	NA
GOLM1	golgi membrane protein 1	-1.54667	0.3423	6.45125	0.0929043	NA	NA	NA	NA
C15orf42	chromosome 15 open reading frame 42	-1.55333	0.340722	5.95937	0.0787766	NA	NA	NA	NA
WDR76	WD repeat domain 76	-1.55833	0.339543	7.31625	0.093245	NA	NA	NA	NA
CHAF1B	chromatin assembly factor 1, subunit B (p60)	-1.61833	0.325712	5.71625	0.0568002	NA	CHROMATIN_ASSEMBLY,CHROMATIN_ASSEMBLY_OR_DISASSEMBLY,CHROMOSOME_ORGANIZATION_AND_BIOGENESIS,DNA_PACKAGING,ESTABLISHMENT_AND_OR_MAINTENANCE_OF_CHROMATIN_ARCHITECTURE,NUCLEOSOME_ASSEMBLY,ORGANELLE_ORGANIZATION_AND_BIOGENESIS,PROTEIN_COMPLEX_ASSEMBLY	NA	NA
CDCA8	cell division cycle associated 8	-1.62333	0.324585	6.06875	0.0545497	NA	NA	REACTOME_CELL_CYCLE_MITOTIC,REACTOME_MITOTIC_M_M_G1_PHASES,REACTOME_MITOTIC_PROMETAPHASE	NA
SUV39H2	suppressor of variegation 3-9 homolog 2 (Drosophila)	-1.635	0.32197	6.42938	0.0163606	KEGG_LYSINE_DEGRADATION	CHROMATIN_ASSEMBLY_OR_DISASSEMBLY,CHROMATIN_MODIFICATION,CHROMATIN_REMODELING,CHROMOSOME_ORGANIZATION_AND_BIOGENESIS,ESTABLISHMENT_AND_OR_MAINTENANCE_OF_CHROMATIN_ARCHITECTURE,ORGANELLE_ORGANIZATION_AND_BIOGENESIS	NA	NA
RPGR	retinitis pigmentosa GTPase regulator	-1.63667	0.321599	5.84312	0.093245	NA	NA	NA	NA
SLC16A7	solute carrier family 16, member 7 (monocarboxylic acid transporter 2)	-1.67833	0.312443	5.3625	0.0544814	NA	CARBOXYLIC_ACID_TRANSPORT,MONOCARBOXYLIC_ACID_TRANSPORT,ORGANIC_ACID_TRANSPORT	REACTOME_BILE_SALT_AND_ORGANIC_ANION_SLC_TRANSPORTERS,REACTOME_GLUCOSE_AND_OTHER_SUGAR_SLC_TRANSPORTERS,REACTOME_SLC_MEDIATED_TRANSMEMBRANE_TRANSPORT,REACTOME_TRANSMEMBRANE_TRANSPORT_OF_SMALL_MOLECULES	NA
RPL22L1	ribosomal protein L22-like 1	-1.69	0.309927	5.78625	0.0929043	KEGG_RIBOSOME	NA	NA	NA
MCM4	minichromosome maintenance complex component 4	-1.70333	0.307076	6.19062	0.0610953	KEGG_CELL_CYCLE,KEGG_DNA_REPLICATION	NA	REACTOME_ACTIVATION_OF_ATR_IN_RESPONSE_TO_REPLICATION_STRESS,REACTOME_ACTIVATION_OF_THE_PRE_REPLICATIVE_COMPLEX,REACTOME_CELL_CYCLE_CHECKPOINTS,REACTOME_CELL_CYCLE_MITOTIC,REACTOME_DNA_REPLICATION_PRE_INITIATION,REACTOME_DNA_STRAND_ELONGATION,REACTOME_G1_S_TRANSITION,REACTOME_G2_M_CHECKPOINTS,REACTOME_MITOTIC_M_M_G1_PHASES,REACTOME_M_G1_TRANSITION,REACTOME_ORC1_REMOVAL_FROM_CHROMATIN,REACTOME_SYN…	BIOCARTA_MCM_PATHWAY
MELK	maternal embryonic leucine zipper kinase	-1.715	0.304603	6.51875	0.0787766	NA	NA	NA	NA
RFC3	replication factor C (activator 1) 3, 38kDa	-1.735	0.300409	6.72063	0.0163606	KEGG_DNA_REPLICATION,KEGG_MISMATCH_REPAIR,KEGG_NUCLEOTIDE_EXCISION_REPAIR	BIOPOLYMER_METABOLIC_PROCESS,DNA_DEPENDENT_DNA_REPLICATION,DNA_METABOLIC_PROCESS,DNA_REPAIR,DNA_REPLICATION,NUCLEOBASENUCLEOSIDENUCLEOTIDE_AND_NUCLEIC_ACID_METABOLIC_PROCESS,RESPONSE_TO_DNA_DAMAGE_STIMULUS,RESPONSE_TO_ENDOGENOUS_STIMULUS,RESPONSE_TO_STRESS	REACTOME_ACTIVATION_OF_ATR_IN_RESPONSE_TO_REPLICATION_STRESS,REACTOME_CELL_CYCLE_CHECKPOINTS,REACTOME_CELL_CYCLE_MITOTIC,REACTOME_DNA_REPAIR,REACTOME_DNA_STRAND_ELONGATION,REACTOME_EXTENSION_OF_TELOMERES,REACTOME_G2_M_CHECKPOINTS,REACTOME_GLOBAL_GENOMIC_NER,REACTOME_LAGGING_STRAND_SYNTHESIS,REACTOME_NUCLEOTIDE_EXCISION_REPAIR,REACTOME_POLYMERASE_SWITCHING,REACTOME_REPAIR_SYNTHESIS_OF_PATCH_27_30_…	NA
PLK4	polo-like kinase 4	-1.75833	0.295589	6.37312	0.093245	NA	BIOPOLYMER_METABOLIC_PROCESS	REACTOME_CELL_CYCLE_MITOTIC,REACTOME_CENTROSOME_MATURATION,REACTOME_G2_M_TRANSITION,REACTOME_LOSS_OF_NLP_FROM_MITOTIC_CENTROSOMES	NA
FAM72B	family with sequence similarity 72, member B	-1.78667	0.289841	7.305	0.0787766	NA	NA	NA	NA
DIAPH3	diaphanous homolog 3 (Drosophila)	-1.79667	0.287839	5.235	0.093245	NA	NA	NA	NA
TYMS	thymidylate synthetase	-1.805	0.286181	9.1325	0.0911814	KEGG_ONE_CARBON_POOL_BY_FOLATE,KEGG_PYRIMIDINE_METABOLISM	BIOSYNTHETIC_PROCESS,CELLULAR_BIOSYNTHETIC_PROCESS,NUCLEOBASENUCLEOSIDENUCLEOTIDE_AND_NUCLEIC_ACID_METABOLIC_PROCESS,NUCLEOBASENUCLEOSIDE_AND_NUCLEOTIDE_METABOLIC_PROCESS,NUCLEOTIDE_BIOSYNTHETIC_PROCESS,NUCLEOTIDE_METABOLIC_PROCESS	REACTOME_CELL_CYCLE_MITOTIC,REACTOME_E2F_MEDIATED_REGULATION_OF_DNA_REPLICATION,REACTOME_E2F_TRANSCRIPTIONAL_TARGETS_AT_G1_S,REACTOME_G1_S_TRANSITION,REACTOME_METABLISM_OF_NUCLEOTIDES,REACTOME_PYRIMIDINE_METABOLISM	NA
MSTO1	misato homolog 1 (Drosophila)	-1.80833	0.285521	7.24625	0.0475997	NA	MITOCHONDRION_ORGANIZATION_AND_BIOGENESIS,ORGANELLE_LOCALIZATION,ORGANELLE_ORGANIZATION_AND_BIOGENESIS	NA	NA
HPGD	hydroxyprostaglandin dehydrogenase 15-(NAD)	-1.81	0.285191	6.77875	0.093245	NA	BIOSYNTHETIC_PROCESS,CARBOXYLIC_ACID_METABOLIC_PROCESS,CELLULAR_BIOSYNTHETIC_PROCESS,CELLULAR_LIPID_METABOLIC_PROCESS,CELL_CYCLE_GO_0007049,ENZYME_LINKED_RECEPTOR_PROTEIN_SIGNALING_PATHWAY,FATTY_ACID_BIOSYNTHETIC_PROCESS,FATTY_ACID_METABOLIC_PROCESS,FEMALE_PREGNANCY,ICOSANOID_METABOLIC_PROCESS,LIPID_BIOSYNTHETIC_PROCESS,MONOCARBOXYLIC_ACID_METABOLIC_PROCESS,MULTI_ORGANISM_PROCESS,NEGATIVE_REGULAT…	NA	NA
EXO1	exonuclease 1	-1.84	0.279322	5.63687	0.093245	KEGG_MISMATCH_REPAIR	BIOPOLYMER_METABOLIC_PROCESS,DNA_DEPENDENT_DNA_REPLICATION,DNA_METABOLIC_PROCESS,DNA_RECOMBINATION,DNA_REPAIR,DNA_REPLICATION,NUCLEOBASENUCLEOSIDENUCLEOTIDE_AND_NUCLEIC_ACID_METABOLIC_PROCESS,RESPONSE_TO_DNA_DAMAGE_STIMULUS,RESPONSE_TO_ENDOGENOUS_STIMULUS,RESPONSE_TO_STRESS	NA	NA
CLSPN	claspin	-1.97	0.255253	6.75	0.0554321	NA	NA	REACTOME_ACTIVATION_OF_ATR_IN_RESPONSE_TO_REPLICATION_STRESS,REACTOME_APOPTOSIS,REACTOME_CELL_CYCLE_CHECKPOINTS,REACTOME_G2_M_CHECKPOINTS	NA
CDC45	cell division cycle 45 homolog (S. cerevisiae)	-2.00833	0.24856	6.525	0.0787766	KEGG_CELL_CYCLE	NA	REACTOME_ACTIVATION_OF_ATR_IN_RESPONSE_TO_REPLICATION_STRESS,REACTOME_ACTIVATION_OF_THE_PRE_REPLICATIVE_COMPLEX,REACTOME_CELL_CYCLE_CHECKPOINTS,REACTOME_CELL_CYCLE_MITOTIC,REACTOME_DNA_REPLICATION_PRE_INITIATION,REACTOME_DNA_STRAND_ELONGATION,REACTOME_E2F_MEDIATED_REGULATION_OF_DNA_REPLICATION,REACTOME_E2F_TRANSCRIPTIONAL_TARGETS_AT_G1_S,REACTOME_G1_S_TRANSITION,REACTOME_G2_M_CHECKPOINTS,REACTOME…	NA
KIFC1	kinesin family member C1	-2.03667	0.243726	5.44437	0.0655704	NA	NA	NA	NA
SNORA66	small nucleolar RNA, H/ACA box 66	-2.05167	0.241205	6.40375	0.00953529	NA	NA	NA	NA
MCM10	minichromosome maintenance complex component 10	-2.16333	0.22324	6.10375	0.0163606	NA	NA	REACTOME_ACTIVATION_OF_ATR_IN_RESPONSE_TO_REPLICATION_STRESS,REACTOME_ACTIVATION_OF_THE_PRE_REPLICATIVE_COMPLEX,REACTOME_CELL_CYCLE_CHECKPOINTS,REACTOME_CELL_CYCLE_MITOTIC,REACTOME_DNA_REPLICATION_PRE_INITIATION,REACTOME_G1_S_TRANSITION,REACTOME_G2_M_CHECKPOINTS	NA
DUT	deoxyuridine triphosphatase	-2.19333	0.218646	8.155	0.0403822	KEGG_PYRIMIDINE_METABOLISM	BIOPOLYMER_METABOLIC_PROCESS,DNA_METABOLIC_PROCESS,DNA_REPLICATION,NUCLEOBASENUCLEOSIDENUCLEOTIDE_AND_NUCLEIC_ACID_METABOLIC_PROCESS	REACTOME_METABLISM_OF_NUCLEOTIDES,REACTOME_PYRIMIDINE_METABOLISM	BIOCARTA_PPARA_PATHWAY
CCDC144NL	coiled-coil domain containing 144 family, N-terminal like	-2.21	0.216134	4.76687	0.0853207	NA	NA	NA	NA
HIST1H3G	histone cluster 1, H3g	-2.46667	0.180909	5.73	0.0163606	KEGG_SYSTEMIC_LUPUS_ERYTHEMATOSUS	NA	REACTOME_RNA_POLYMERASE_I_CHAIN_ELONGATION,REACTOME_RNA_POLYMERASE_I_III_AND_MITOCHONDRIAL_TRANSCRIPTION,REACTOME_RNA_POLYMERASE_I_PROMOTER_CLEARANCE,REACTOME_RNA_POLYMERASE_I_PROMOTER_OPENING,REACTOME_TRANSCRIPTION	NA
MLF1IP	MLF1 interacting protein	-2.585	0.166662	6.695	0.0554321	NA	NA	REACTOME_CELL_CYCLE_MITOTIC,REACTOME_MITOTIC_M_M_G1_PHASES,REACTOME_MITOTIC_PROMETAPHASE	NA
STEAP4	STEAP family member 4	-2.77167	0.146435	5.11813	0.093245	NA	NA	NA	NA

## Sheet: PLGFTGF-NT UNIQUE
symbol	description	category	subcategory	log2_foldchange	foldchange	average_expression	fdr	kegg	go_desc	reactome	biocarta
ODF1	outer dense fiber of sperm tails 1			1.63167	3.09871	3.24125	0.093245	NA	NA	NA	NA
MGAT4A	mannosyl (alpha-1,3-)-glycoprotein beta-1,4-N-acetylglucosaminyltransferase, isozyme A	Differentiation	macrophage	1.45167	2.73524	7.66875	0.0542447	KEGG_N_GLYCAN_BIOSYNTHESIS	BIOPOLYMER_MODIFICATION,CELLULAR_MACROMOLECULE_METABOLIC_PROCESS,CELLULAR_PROTEIN_METABOLIC_PROCESS,GLYCOPROTEIN_BIOSYNTHETIC_PROCESS,GLYCOPROTEIN_METABOLIC_PROCESS,MACROMOLECULE_BIOSYNTHETIC_PROCESS,PROTEIN_AMINO_ACID_N_LINKED_GLYCOSYLATION,PROTEIN_METABOLIC_PROCESS,PROTEIN_MODIFICATION_PROCESS	NA	NA
TMEM86A	transmembrane protein 86A			1.42	2.67586	4.8975	0.0520598	NA	NA	NA	NA
C1orf213	chromosome 1 open reading frame 213			1.32833	2.51112	4.54812	0.093245	NA	NA	NA	NA
ERVWE1		IMMUNE RESPONSE	inflammatory cytokines	1.21667	2.32409	3.9375	0.093245	NA	NA	NA	NA
SUGT1P3	suppressor of G2 allele of SKP1 (S. cerevisiae) pseudogene 3			1.16833	2.24752	4.66937	0.0597611	NA	NA	NA	NA
JUB	jub, ajuba homolog (Xenopus laevis)			0.961667	1.94756	3.305	0.0554321	NA	NA	NA	NA
WNT3	wingless-type MMTV integration site family, member 3	ADHESION; MOTILITY	MIGRATION	0.936667	1.9141	5.09	0.093245	NA	NA	NA	NA
CTSD	cathepsin D	VESICLE TRAFFIKING		0.913333	1.88339	7.18187	0.093245	KEGG_LYSOSOME	NA	NA	BIOCARTA_MTA3_PATHWAY
GALNT14	UDP-N-acetyl-alpha-D-galactosamine:polypeptide N-acetylgalactosaminyltransferase 14 (GalNAc-T14)	Apoptosis/Survival	Apoptosis	-0.825	0.564482	5.35	0.0778973	KEGG_O_GLYCAN_BIOSYNTHESIS	NA	NA	NA
OPTN	optineurin	IMMUNE RESPONSE	Innate immunity	-0.915	0.530344	7.70625	0.0911814	NA	NA	NA	NA
ARL13B	ADP-ribosylation factor-like 13B			-1.06167	0.479078	6.93938	0.093245	NA	NA	NA	NA
CHAF1A	chromatin assembly factor 1, subunit A (p150)	Cell cycle		-1.19167	0.437797	6.67875	0.0917869	NA	CHROMATIN_ASSEMBLY,CHROMATIN_ASSEMBLY_OR_DISASSEMBLY,CHROMOSOME_ORGANIZATION_AND_BIOGENESIS,DNA_PACKAGING,ESTABLISHMENT_AND_OR_MAINTENANCE_OF_CHROMATIN_ARCHITECTURE,NUCLEOSOME_ASSEMBLY,ORGANELLE_ORGANIZATION_AND_BIOGENESIS,PROTEIN_COMPLEX_ASSEMBLY	NA	NA
SNX17	sorting nexin 17	ADHESION and MOTILITY	Adhesion	-1.21833	0.429779	6.97438	0.093245	NA	NA	NA	NA
FAM35B	family with sequence similarity 35, member A pseudogene			-1.29833	0.406596	6.84312	0.0554321	NA	NA	NA	NA
UBE2M	ubiquitin-conjugating enzyme E2M			-1.45	0.366021	6.29812	0.0520598	KEGG_UBIQUITIN_MEDIATED_PROTEOLYSIS	NA	NA	BIOCARTA_P27_PATHWAY
EXOSC8	exosome component 8	VESICLE TRAFFIKING		-1.51167	0.350706	7.185	0.0631722	KEGG_RNA_DEGRADATION	NA	REACTOME_METABOLISM_OF_MRNA,REACTOME_METABOLISM_OF_RNA,REACTOME_MRNA_DECAY_BY_3_TO_5_EXORIBONUCLEASE	NA
GOLM1	golgi membrane protein 1	VESICLE TRAFFIKING		-1.54667	0.3423	6.45125	0.0929043	NA	NA	NA	NA
CDCA8	cell division cycle associated 8	Cell cycle		-1.62333	0.324585	6.06875	0.0545497	NA	NA	REACTOME_CELL_CYCLE_MITOTIC,REACTOME_MITOTIC_M_M_G1_PHASES,REACTOME_MITOTIC_PROMETAPHASE	NA
RPGR	retinitis pigmentosa GTPase regulator			-1.63667	0.321599	5.84312	0.093245	NA	NA	NA	NA
RPL22L1	ribosomal protein L22-like 1	Cell cycle		-1.69	0.309927	5.78625	0.0929043	KEGG_RIBOSOME	NA	NA	NA
MCM4	minichromosome maintenance complex component 4	Cell cycle		-1.70333	0.307076	6.19062	0.0610953	KEGG_CELL_CYCLE,KEGG_DNA_REPLICATION	NA	REACTOME_ACTIVATION_OF_ATR_IN_RESPONSE_TO_REPLICATION_STRESS,REACTOME_ACTIVATION_OF_THE_PRE_REPLICATIVE_COMPLEX,REACTOME_CELL_CYCLE_CHECKPOINTS,REACTOME_CELL_CYCLE_MITOTIC,REACTOME_DNA_REPLICATION_PRE_INITIATION,REACTOME_DNA_STRAND_ELONGATION,REACTOME_G1_S_TRANSITION,REACTOME_G2_M_CHECKPOINTS,REACTOME_MITOTIC_M_M_G1_PHASES,REACTOME_M_G1_TRANSITION,REACTOME_ORC1_REMOVAL_FROM_CHROMATIN,REACTOME_SYN…	BIOCARTA_MCM_PATHWAY
FAM72B	family with sequence similarity 72, member B	Cell cycle		-1.78667	0.289841	7.305	0.0787766	NA	NA	NA	NA
MSTO1	misato homolog 1 (Drosophila)	Metabolism		-1.80833	0.285521	7.24625	0.0475997	NA	MITOCHONDRION_ORGANIZATION_AND_BIOGENESIS,ORGANELLE_LOCALIZATION,ORGANELLE_ORGANIZATION_AND_BIOGENESIS	NA	NA
HPGD	hydroxyprostaglandin dehydrogenase 15-(NAD)	Angiogenesis	Anti-angiogenic	-1.81	0.285191	6.77875	0.093245	NA	BIOSYNTHETIC_PROCESS,CARBOXYLIC_ACID_METABOLIC_PROCESS,CELLULAR_BIOSYNTHETIC_PROCESS,CELLULAR_LIPID_METABOLIC_PROCESS,CELL_CYCLE_GO_0007049,ENZYME_LINKED_RECEPTOR_PROTEIN_SIGNALING_PATHWAY,FATTY_ACID_BIOSYNTHETIC_PROCESS,FATTY_ACID_METABOLIC_PROCESS,FEMALE_PREGNANCY,ICOSANOID_METABOLIC_PROCESS,LIPID_BIOSYNTHETIC_PROCESS,MONOCARBOXYLIC_ACID_METABOLIC_PROCESS,MULTI_ORGANISM_PROCESS,NEGATIVE_REGULAT…	NA	NA
KIFC1	kinesin family member C1	ADHESION and MOTILITY	MIGRATION	-2.03667	0.243726	5.44437	0.0655704	NA	NA	NA	NA
SNORA66	small nucleolar RNA, H/ACA box 66	Cell cycle		-2.05167	0.241205	6.40375	0.00953529	NA	NA	NA	NA
DUT	deoxyuridine triphosphatase	Cell cycle	cell proliferation	-2.19333	0.218646	8.155	0.0403822	KEGG_PYRIMIDINE_METABOLISM	BIOPOLYMER_METABOLIC_PROCESS,DNA_METABOLIC_PROCESS,DNA_REPLICATION,NUCLEOBASENUCLEOSIDENUCLEOTIDE_AND_NUCLEIC_ACID_METABOLIC_PROCESS	REACTOME_METABLISM_OF_NUCLEOTIDES,REACTOME_PYRIMIDINE_METABOLISM	BIOCARTA_PPARA_PATHWAY
CCDC144NL	coiled-coil domain containing 144 family, N-terminal like			-2.21	0.216134	4.76687	0.0853207	NA	NA	NA	NA

## Sheet: ANG2TGF-NT PLGFTGF-NT INTERSECT
symbol	description	category	subcategory	log2_foldchange	foldchange	average_expression	fdr	kegg	go_desc	reactome	biocarta
OLR1	oxidized low density lipoprotein (lectin-like) receptor 1	ADHESION; MOTILITY	ADHESION	5.31528	39.816	6.15937	3.43914e-05	KEGG_PPAR_SIGNALING_PATHWAY	CELLULAR_MACROMOLECULE_METABOLIC_PROCESS,CELLULAR_PROTEIN_METABOLIC_PROCESS,PROTEIN_METABOLIC_PROCESS,SYSTEM_PROCESS	REACTOME_CELL_SURFACE_INTERACTIONS_AT_THE_VASCULAR_WALL,REACTOME_HEMOSTASIS,REACTOME_SIGNALING_IN_IMMUNE_SYSTEM	NA
A2M	alpha-2-macroglobulin	IMMUNE RESPONSE	Inflammatory cytokines	1.92667	3.80176	5.9925	0.00115638	NA	NA	REACTOME_FORMATION_OF_PLATELET_PLUG,REACTOME_HDL_MEDIATED_LIPID_TRANSPORT,REACTOME_HEMOSTASIS,REACTOME_INTRINSIC_PATHWAY,REACTOME_LIPOPROTEIN_METABOLISM,REACTOME_PLATELET_DEGRANULATION	NA
AXL	AXL receptor tyrosine kinase	VESICLE TRAFFIKING		1.69167	3.2303	4.89187	0.000317621	NA	SIGNAL_TRANSDUCTION	NA	NA
RASGRP3	RAS guanyl releasing protein 3 (calcium and DAG-regulated)	IMMUNE RESPONSE	Innate immunity	1.34556	2.54128	8.07687	0.00058984	KEGG_B_CELL_RECEPTOR_SIGNALING_PATHWAY	NA	REACTOME_FORMATION_OF_PLATELET_PLUG,REACTOME_HEMOSTASIS,REACTOME_INTEGRIN_ALPHAIIBBETA3_SIGNALING,REACTOME_INTEGRIN_CELL_SURFACE_INTERACTIONS,REACTOME_PLATELET_AGGREGATION_PLUG_FORMATION	NA
ITGAV	integrin, alpha V (vitronectin receptor, alpha polypeptide, antigen CD51)	ADHESION; MOTILITY	Adhesion	1.22944	2.34477	6.74	0.00141951	KEGG_ARRHYTHMOGENIC_RIGHT_VENTRICULAR_CARDIOMYOPATHY_ARVC,KEGG_CELL_ADHESION_MOLECULES_CAMS,KEGG_DILATED_CARDIOMYOPATHY,KEGG_FOCAL_ADHESION,KEGG_HYPERTROPHIC_CARDIOMYOPATHY_HCM,KEGG_PATHWAYS_IN_CANCER,KEGG_REGULATION_OF_ACTIN_CYTOSKELETON	NA	REACTOME_CELL_SURFACE_INTERACTIONS_AT_THE_VASCULAR_WALL,REACTOME_HEMOSTASIS,REACTOME_INTEGRIN_CELL_SURFACE_INTERACTIONS,REACTOME_PECAM1_INTERACTIONS,REACTOME_SIGNALING_IN_IMMUNE_SYSTEM	BIOCARTA_EDG1_PATHWAY
PLXDC2	plexin domain containing 2	ADHESION; MOTILITY	migration	1.21861	2.32723	8.35375	0.00218029	NA	NA	NA	NA
LGALS9	lectin, galactoside-binding, soluble, 9	IMMUNE RESPONSE	Inflammatory cytokines	0.955556	1.93933	7.95375	0.00141951	NA	INTRACELLULAR_SIGNALING_CASCADE,I_KAPPAB_KINASE_NF_KAPPAB_CASCADE,POSITIVE_REGULATION_OF_BIOLOGICAL_PROCESS,POSITIVE_REGULATION_OF_CELLULAR_PROCESS,POSITIVE_REGULATION_OF_I_KAPPAB_KINASE_NF_KAPPAB_CASCADE,POSITIVE_REGULATION_OF_SIGNAL_TRANSDUCTION,PROTEIN_KINASE_CASCADE,REGULATION_OF_I_KAPPAB_KINASE_NF_KAPPAB_CASCADE,REGULATION_OF_SIGNAL_TRANSDUCTION,SIGNAL_TRANSDUCTION	NA	NA
STX2	syntaxin 2	VESICLE TRAFFIKING		-0.997222	0.500964	6.17625	0.000819068	KEGG_SNARE_INTERACTIONS_IN_VESICULAR_TRANSPORT	NA	REACTOME_BOTULINUM_NEUROTOXICITY,REACTOME_PROTEOLYTIC_CLEAVAGE_OF_SNARE_COMPLEX_PROTEINS	NA
ACAD9	acyl-CoA dehydrogenase family, member 9	Metabolism		-1.00528	0.498174	5.80063	0.00245701	NA	NA	NA	NA
TTC13	tetratricopeptide repeat domain 13	Cell cycle		-1.04806	0.48362	5.73688	0.00276103	NA	NA	NA	NA
NCAPD2	non-SMC condensin I complex, subunit D2	Cell cycle		-1.06639	0.477513	7.27438	0.00141951	NA	NA	NA	BIOCARTA_AKAP95_PATHWAY
C6orf129				-1.18694	0.439232	7.10375	0.000684994	NA	NA	NA	NA
TM2D3	TM2 domain containing 3	Apoptosis/Survival	Survival	-1.21472	0.430856	6.41875	0.000270607	NA	NA	NA	NA
ASF1B	ASF1 anti-silencing function 1 homolog B (S. cerevisiae)	Cell cycle		-1.23972	0.423454	5.43875	0.000692136	NA	NA	NA	NA
CDC7	cell division cycle 7 homolog (S. cerevisiae)	Cell cycle		-1.26361	0.4165	6.17438	0.00141951	KEGG_CELL_CYCLE	CELL_CYCLE_GO_0007049,CELL_CYCLE_PHASE,CELL_CYCLE_PROCESS,CELL_PROLIFERATION_GO_0008283,G1_S_TRANSITION_OF_MITOTIC_CELL_CYCLE,INTERPHASE,INTERPHASE_OF_MITOTIC_CELL_CYCLE,MITOTIC_CELL_CYCLE,REGULATION_OF_CELL_CYCLE,REGULATION_OF_CELL_PROLIFERATION,S_PHASE	REACTOME_ACTIVATION_OF_ATR_IN_RESPONSE_TO_REPLICATION_STRESS,REACTOME_ACTIVATION_OF_THE_PRE_REPLICATIVE_COMPLEX,REACTOME_CELL_CYCLE_CHECKPOINTS,REACTOME_CELL_CYCLE_MITOTIC,REACTOME_DNA_REPLICATION_PRE_INITIATION,REACTOME_G1_S_TRANSITION,REACTOME_G2_M_CHECKPOINTS	NA
CTNNAL1	catenin (cadherin-associated protein), alpha-like 1	ADHESION; MOTILITY	migration	-1.28028	0.411716	6.11625	0.000692136	NA	NA	NA	NA
SUV39H2	suppressor of variegation 3-9 homolog 2 (Drosophila)	Cell cycle		-1.35	0.392292	6.42938	0.00071958	KEGG_LYSINE_DEGRADATION	CHROMATIN_ASSEMBLY_OR_DISASSEMBLY,CHROMATIN_MODIFICATION,CHROMATIN_REMODELING,CHROMOSOME_ORGANIZATION_AND_BIOGENESIS,ESTABLISHMENT_AND_OR_MAINTENANCE_OF_CHROMATIN_ARCHITECTURE,ORGANELLE_ORGANIZATION_AND_BIOGENESIS	NA	NA
MYBL2	v-myb myeloblastosis viral oncogene homolog (avian)-like 2	Cell cycle		-1.36583	0.38801	5.6575	0.00155071	NA	NA	NA	NA
NETO2	neuropilin (NRP) and tolloid (TLL)-like 2	VESICLE TRAFFIKING		-1.44139	0.368213	5.55563	0.00058984	NA	NA	NA	NA
POLE4	polymerase (DNA-directed), epsilon 4 (p12 subunit)	Cell cycle		-1.50722	0.351788	9.05625	0.000200204	KEGG_BASE_EXCISION_REPAIR,KEGG_DNA_REPLICATION,KEGG_NUCLEOTIDE_EXCISION_REPAIR,KEGG_PURINE_METABOLISM,KEGG_PYRIMIDINE_METABOLISM	NA	NA	NA
PRC1	protein regulator of cytokinesis 1	Cell cycle		-1.50889	0.351382	7.74	0.00071958	NA	CELL_CYCLE_GO_0007049,CELL_CYCLE_PROCESS,CELL_DIVISION,CYTOKINESIS,CYTOSKELETON_ORGANIZATION_AND_BIOGENESIS,MICROTUBULE_BASED_PROCESS,MICROTUBULE_CYTOSKELETON_ORGANIZATION_AND_BIOGENESIS,MITOTIC_CELL_CYCLE,MITOTIC_SPINDLE_ORGANIZATION_AND_BIOGENESIS,ORGANELLE_ORGANIZATION_AND_BIOGENESIS,SPINDLE_ORGANIZATION_AND_BIOGENESIS	NA	NA
BLM	Bloom syndrome, RecQ helicase-like	Cell cycle		-1.54694	0.342234	7.60813	0.000200204	KEGG_HOMOLOGOUS_RECOMBINATION	BIOPOLYMER_METABOLIC_PROCESS,DNA_METABOLIC_PROCESS,DNA_RECOMBINATION,DNA_REPAIR,NUCLEOBASENUCLEOSIDENUCLEOTIDE_AND_NUCLEIC_ACID_METABOLIC_PROCESS,RESPONSE_TO_DNA_DAMAGE_STIMULUS,RESPONSE_TO_ENDOGENOUS_STIMULUS,RESPONSE_TO_STRESS	NA	NA
CHAF1B	chromatin assembly factor 1, subunit B (p60)	Cell cycle		-1.56472	0.338043	5.71625	0.000684994	NA	CHROMATIN_ASSEMBLY,CHROMATIN_ASSEMBLY_OR_DISASSEMBLY,CHROMOSOME_ORGANIZATION_AND_BIOGENESIS,DNA_PACKAGING,ESTABLISHMENT_AND_OR_MAINTENANCE_OF_CHROMATIN_ARCHITECTURE,NUCLEOSOME_ASSEMBLY,ORGANELLE_ORGANIZATION_AND_BIOGENESIS,PROTEIN_COMPLEX_ASSEMBLY	NA	NA
CDC42EP3	CDC42 effector protein (Rho GTPase binding) 3	Cell cycle		-1.59306	0.331469	7.40188	0.000105656	NA	NA	NA	NA
MS4A4A	membrane-spanning 4-domains, subfamily A, member 4	Differentiation	macrophage	-1.63806	0.321289	6.57688	0.000819068	NA	NA	NA	NA
TMEM106C	transmembrane protein 106C	Cell cycle		-1.64417	0.319931	6.17687	0.000532437	NA	NA	NA	NA
SLC16A7	solute carrier family 16, member 7 (monocarboxylic acid transporter 2)	IMMUNE RESPONSE	T cell activation	-1.65333	0.317905	5.3625	0.000494555	NA	CARBOXYLIC_ACID_TRANSPORT,MONOCARBOXYLIC_ACID_TRANSPORT,ORGANIC_ACID_TRANSPORT	REACTOME_BILE_SALT_AND_ORGANIC_ANION_SLC_TRANSPORTERS,REACTOME_GLUCOSE_AND_OTHER_SUGAR_SLC_TRANSPORTERS,REACTOME_SLC_MEDIATED_TRANSMEMBRANE_TRANSPORT,REACTOME_TRANSMEMBRANE_TRANSPORT_OF_SMALL_MOLECULES	NA
RFC3	replication factor C (activator 1) 3, 38kDa	Cell cycle		-1.70694	0.306308	6.72063	9.09825e-05	KEGG_DNA_REPLICATION,KEGG_MISMATCH_REPAIR,KEGG_NUCLEOTIDE_EXCISION_REPAIR	BIOPOLYMER_METABOLIC_PROCESS,DNA_DEPENDENT_DNA_REPLICATION,DNA_METABOLIC_PROCESS,DNA_REPAIR,DNA_REPLICATION,NUCLEOBASENUCLEOSIDENUCLEOTIDE_AND_NUCLEIC_ACID_METABOLIC_PROCESS,RESPONSE_TO_DNA_DAMAGE_STIMULUS,RESPONSE_TO_ENDOGENOUS_STIMULUS,RESPONSE_TO_STRESS	REACTOME_ACTIVATION_OF_ATR_IN_RESPONSE_TO_REPLICATION_STRESS,REACTOME_CELL_CYCLE_CHECKPOINTS,REACTOME_CELL_CYCLE_MITOTIC,REACTOME_DNA_REPAIR,REACTOME_DNA_STRAND_ELONGATION,REACTOME_EXTENSION_OF_TELOMERES,REACTOME_G2_M_CHECKPOINTS,REACTOME_GLOBAL_GENOMIC_NER,REACTOME_LAGGING_STRAND_SYNTHESIS,REACTOME_NUCLEOTIDE_EXCISION_REPAIR,REACTOME_POLYMERASE_SWITCHING,REACTOME_REPAIR_SYNTHESIS_OF_PATCH_27_30_…	NA
POLQ	polymerase (DNA directed), theta	Differentiation	macrophage	-1.73028	0.301394	5.41375	0.000664258	NA	BIOPOLYMER_METABOLIC_PROCESS,DNA_METABOLIC_PROCESS,DNA_REPAIR,NUCLEOBASENUCLEOSIDENUCLEOTIDE_AND_NUCLEIC_ACID_METABOLIC_PROCESS,RESPONSE_TO_DNA_DAMAGE_STIMULUS,RESPONSE_TO_ENDOGENOUS_STIMULUS,RESPONSE_TO_STRESS	NA	NA
WDR76	WD repeat domain 76	Cell cycle		-1.82	0.283221	7.31625	0.00058984	NA	NA	NA	NA
C15orf42	chromosome 15 open reading frame 42	Cell cycle		-1.90833	0.2664	5.95937	0.000317621	NA	NA	NA	NA
TYMS	thymidylate synthetase	Cell cycle		-1.93444	0.261622	9.1325	0.000592466	KEGG_ONE_CARBON_POOL_BY_FOLATE,KEGG_PYRIMIDINE_METABOLISM	BIOSYNTHETIC_PROCESS,CELLULAR_BIOSYNTHETIC_PROCESS,NUCLEOBASENUCLEOSIDENUCLEOTIDE_AND_NUCLEIC_ACID_METABOLIC_PROCESS,NUCLEOBASENUCLEOSIDE_AND_NUCLEOTIDE_METABOLIC_PROCESS,NUCLEOTIDE_BIOSYNTHETIC_PROCESS,NUCLEOTIDE_METABOLIC_PROCESS	REACTOME_CELL_CYCLE_MITOTIC,REACTOME_E2F_MEDIATED_REGULATION_OF_DNA_REPLICATION,REACTOME_E2F_TRANSCRIPTIONAL_TARGETS_AT_G1_S,REACTOME_G1_S_TRANSITION,REACTOME_METABLISM_OF_NUCLEOTIDES,REACTOME_PYRIMIDINE_METABOLISM	NA
DTL	denticleless homolog (Drosophila)	Cell cycle		-1.95194	0.258468	7.24188	0.000317621	NA	NA	NA	NA
DIAPH3	diaphanous homolog 3 (Drosophila)			-1.96944	0.255351	5.235	0.000729246	NA	NA	NA	NA
PLK4	polo-like kinase 4	Differentiation	macrophage	-1.9825	0.253051	6.37312	0.00058984	NA	BIOPOLYMER_METABOLIC_PROCESS	REACTOME_CELL_CYCLE_MITOTIC,REACTOME_CENTROSOME_MATURATION,REACTOME_G2_M_TRANSITION,REACTOME_LOSS_OF_NLP_FROM_MITOTIC_CENTROSOMES	NA
CLSPN	claspin	Metabolism		-2.05028	0.241438	6.75	0.000317621	NA	NA	REACTOME_ACTIVATION_OF_ATR_IN_RESPONSE_TO_REPLICATION_STRESS,REACTOME_APOPTOSIS,REACTOME_CELL_CYCLE_CHECKPOINTS,REACTOME_G2_M_CHECKPOINTS	NA
EXO1	exonuclease 1	Cell cycle		-2.0575	0.240232	5.63687	0.00058984	KEGG_MISMATCH_REPAIR	BIOPOLYMER_METABOLIC_PROCESS,DNA_DEPENDENT_DNA_REPLICATION,DNA_METABOLIC_PROCESS,DNA_RECOMBINATION,DNA_REPAIR,DNA_REPLICATION,NUCLEOBASENUCLEOSIDENUCLEOTIDE_AND_NUCLEIC_ACID_METABOLIC_PROCESS,RESPONSE_TO_DNA_DAMAGE_STIMULUS,RESPONSE_TO_ENDOGENOUS_STIMULUS,RESPONSE_TO_STRESS	NA	NA
CDC45	cell division cycle 45 homolog (S. cerevisiae)	Cell cycle		-2.09167	0.234609	6.525	0.00058984	KEGG_CELL_CYCLE	NA	REACTOME_ACTIVATION_OF_ATR_IN_RESPONSE_TO_REPLICATION_STRESS,REACTOME_ACTIVATION_OF_THE_PRE_REPLICATIVE_COMPLEX,REACTOME_CELL_CYCLE_CHECKPOINTS,REACTOME_CELL_CYCLE_MITOTIC,REACTOME_DNA_REPLICATION_PRE_INITIATION,REACTOME_DNA_STRAND_ELONGATION,REACTOME_E2F_MEDIATED_REGULATION_OF_DNA_REPLICATION,REACTOME_E2F_TRANSCRIPTIONAL_TARGETS_AT_G1_S,REACTOME_G1_S_TRANSITION,REACTOME_G2_M_CHECKPOINTS,REACTOME…	NA
MCM10	minichromosome maintenance complex component 10	Cell cycle		-2.11361	0.231068	6.10375	8.76035e-05	NA	NA	REACTOME_ACTIVATION_OF_ATR_IN_RESPONSE_TO_REPLICATION_STRESS,REACTOME_ACTIVATION_OF_THE_PRE_REPLICATIVE_COMPLEX,REACTOME_CELL_CYCLE_CHECKPOINTS,REACTOME_CELL_CYCLE_MITOTIC,REACTOME_DNA_REPLICATION_PRE_INITIATION,REACTOME_G1_S_TRANSITION,REACTOME_G2_M_CHECKPOINTS	NA
MELK	maternal embryonic leucine zipper kinase	Cell cycle		-2.18972	0.219194	6.51875	0.000317621	NA	NA	NA	NA
MLF1IP	MLF1 interacting protein	Cell cycle		-2.48417	0.178727	6.695	0.00058984	NA	NA	REACTOME_CELL_CYCLE_MITOTIC,REACTOME_MITOTIC_M_M_G1_PHASES,REACTOME_MITOTIC_PROMETAPHASE	NA
HIST1H3G	histone cluster 1, H3g	Cell cycle		-2.60694	0.164146	5.73	8.76035e-05	KEGG_SYSTEMIC_LUPUS_ERYTHEMATOSUS	NA	REACTOME_RNA_POLYMERASE_I_CHAIN_ELONGATION,REACTOME_RNA_POLYMERASE_I_III_AND_MITOCHONDRIAL_TRANSCRIPTION,REACTOME_RNA_POLYMERASE_I_PROMOTER_CLEARANCE,REACTOME_RNA_POLYMERASE_I_PROMOTER_OPENING,REACTOME_TRANSCRIPTION	NA
STEAP4	STEAP family member 4			-2.95083	0.129333	5.11813	0.00112455	NA	NA	NA	NA
