# Supplementary material for: Angiogenic Activity of Breast Cancer Patients’ Monocytes Reverted by Combined Use of Systems Modeling and Experimental Approaches
Source: PLoS Comput Biol. 2015 Mar 13;11(3):e1004050. doi: 10.1371/journal.pcbi.1004050 (PMC4359163; doi:10.1371/journal.pcbi.1004050)
Supplement: S6 Table — (TXT) [file pcbi.1004050.s010.txt]

Ang1	->	CD14
Ang1	->	TNFa
Ang1	->	VEGF
Ang2&TGF	-|	CD11b
Ang2&TGF	-|	IL12
Ang2&TGF	-|	IL18
Ang2&TGF	-|	IL8
Ang2&TGF	->	MCP1
Ang2&TGF	->	MMP9
Ang2&TGF	->	PlGF
Ang2&TGF	->	TGFR1
Ang2&TGF	-|	VEGF
Ang2&TGF	-|	VEGFR1
PlGF	-|	CCR5
PlGF	-|	IL12
PlGF	->	MMP9
PlGF	->	PlGF
PlGF&TGF	->	Ang1
PlGF&TGF	->	CCR5
PlGF&TGF	-|	CD11b
PlGF&TGF	->	CD14
PlGF&TGF	-|	IL1b
PlGF&TGF	-|	IL6
PlGF&TGF	->	PlGF
PlGF&TGF	->	Tie2
PlGF&TGF	->	TNFR1
PlGF&TGF	->	VEGF
PlGF&TGF	-|	VEGFR1
PlGF	->	Tie2
PlGF	->	TNFa
PlGF&TNF	->	CCR5
PlGF&TNF	-|	IL12
PlGF&TNF	-|	IL18
PlGF&TNF	-|	IL1b
PlGF&TNF	->	MCP1
PlGF	->	TNFR1
PlGF&TNF	->	Tie2
PlGF&TNF	-|	TNFa
TGF	-|	CCR5
TGF	-|	CD11b
TGF	-|	CD14
TGF	-|	IL8
TGF	-|	PlGF
TGF	->	Tie2
VEGF&TGF	->	Ang1
VEGF&TGF	-|	CD11b
VEGF&TGF	-|	CD14
VEGF&TGF	->	IL6
VEGF&TGF	-|	TNFa
VEGF&TGF	-|	TNFR1
VEGF&TGF	-|	VEGFR1
VEGF&TNF	-|	CD14
VEGF&TNF	->	IL12
VEGF&TNF	->	IL18
VEGF&TNF	->	IL1b
VEGF&TNF	->	IL8
VEGF&TNF	-|	MCP1
VEGF&TNF	-|	TGFR1
VEGF&TNF	-|	Tie2
VEGF&TNF	-|	TNFR1
