# Supplementary material for: Angiogenic Activity of Breast Cancer Patients’ Monocytes Reverted by Combined Use of Systems Modeling and Experimental Approaches
Source: PLoS Comput Biol. 2015 Mar 13;11(3):e1004050. doi: 10.1371/journal.pcbi.1004050 (PMC4359163; doi:10.1371/journal.pcbi.1004050)
Supplement: S7 Table — (XLS) [file pcbi.1004050.s011.xls]

## Sheet: Sheet1
AffyID	GSM107072	GSM107073	GSM107074	GSM107075	GSM107076	GSM107077	GSM107078	GSM107079	GSM107080	GSM107081	GSM107082	GSM107083	GSM107084	GSM107085	GSM107086	GSM107087	GSM107088	GSM107089	GSM107090	GSM107091	GSM107092	GSM107093	GSM107094	GSM107095	GSM107096	GSM107097	GSM107098	GSM107099	GSM107100	GSM107101	GSM107102	GSM107103	GSM107104	GSM107105	GSM107106	GSM107107	GSM107108	GSM107109	GSM107110	GSM107111	GSM107112	GSM107113	GSM107114	GSM107115	GSM107117	GSM107118	GSM107119	GSM107120	GSM107121
205572_at	384	110	324	231	328	200	162	229	157	233	102	166	90	187	297	156	138	231	83	171	266	127	190	260	184	180	323	138	95	158	250	243	249	156	444	181	265	148	255	265	188	76	260	175	169	200	152	108	198
209652_s_at	175	45	89	101	303	40	123	83	31	91	45	48	114	250	68	142	121	202	170	195	176	91	53	50	64	29	210	303	249	192	31	63	50	63	141	20	155	46	176	140	51	329	124	188	99	72	41	62	28
201743_at	2122	866	1806	1108	1947	2414	2920	1392	1940	2364	4533	1972	1001	2803	1507	1981	1376	1939	2026	2046	3165	1141	790	1482	1317	2023	1601	1468	1275	1695	2463	1760	1275	932	1407	1166	1518	1252	2686	4516	1656	2049	623	1450	1337	2105	1278	993	2813
[truncated: 206 more columns]

## Sheet: Sheet2
	ANG2	PLGF	CD14		CD14 high	CD14 low	ANG2 high	ANG2 low	PLGF high	PLGF low
AffyID	205572_at	209652_s_at	201743_at		GSM36908	GSM305176	GSM79121	GSM232200	GSM232251	GSM177992
GSM177992	148	9	718		GSM107131	GSM232198	GSM107140	GSM232237	GSM107131	GSM305192
GSM305192	162	10	1261		GSM107186	GSM308285	GSM308346	GSM232199	GSM177944	GSM79140
GSM79140	90	10	763		GSM151011	GSM120684	GSM178032	GSM150994	GSM36795	GSM305241
GSM305241	18	10	584		GSM308365	GSM305263	GSM107179	GSM232256	GSM232203	GSM178018
GSM178018	252	11	424		gsm65876	GSM305167	GSM411264	GSM79127	GSM232240	GSM36997
GSM36997	248	11	425		GSM36909	GSM37029	GSM178055	GSM305133	GSM107204	GSM79125
GSM79125	167	11	472		GSM36912	GSM305233	GSM107186	gsm65825	GSM107166	GSM79116
GSM79116	135	11	1870		GSM79253	GSM36954	GSM178030	GSM232239	GSM178055	GSM79284
GSM79284	231	12	1431		GSM107160	GSM308434	GSM79185	GSM36900	GSM308346	GSM305159
GSM305159	194	12	414		GSM150801	GSM305217	GSM411252	GSM150984	GSM79194	GSM305255
GSM305255	101	12	479		GSM308443	GSM36930	GSM79232	GSM177995	GSM79263	GSM79184
GSM79184	99	12	3220		GSM107175	GSM37061	GSM282464	gsm65875	GSM120649	GSM177888
GSM177888	68	12	2615		GSM107204	GSM305262	GSM178009	GSM79211	GSM232221	gsm65372
gsm65372	52	12	730		GSM107148	GSM36984	GSM79215	GSM120668	GSM36954	GSM305240
GSM305240	32	12	432		GSM107179	GSM36919	GSM411250	GSM305228	GSM411252	GSM36815
GSM36815	24	12	2136		GSM79117	GSM308337	GSM308363	GSM177949	GSM79142	GSM305152
GSM305152	286	13	567		GSM177999	GSM305257	GSM79259	GSM36817	GSM232232	GSM36924
GSM36924	216	13	418		GSM107151	GSM308339	GSM107131	GSM36823	GSM120666	GSM282554
GSM282554	208	13	839		GSM150797	GSM177917	GSM79352	GSM36939	GSM232212	GSM79285
GSM79285	183	13	2039		GSM120691	GSM305209	GSM79170	GSM282501	GSM107187	GSM151004
GSM151004	166	13	1051		GSM151062	GSM305134	GSM305178	GSM79355	GSM232247	GSM36837
GSM36837	163	13	1338		GSM120698	GSM305165	GSM79306	GSM305241	GSM305170	GSM305198
GSM305198	137	13	1745		GSM308319	GSM177906	GSM411277	GSM36792	GSM79245	GSM107223
GSM107223	104	13	774		GSM79235	GSM232196	GSM107170	GSM107151	GSM79185	GSM36973
GSM36973	81	13	2229		GSM107170	GSM79353	GSM282535	GSM36985	GSM232255	GSM177929
GSM177929	59	13	2463		GSM177956	GSM305254	GSM282383	GSM37034	GSM232249	GSM79146
GSM79146	260	14	1464		GSM79322	GSM120686	GSM305216	GSM107163	GSM308458	GSM36784
GSM36784	234	14	1028		GSM232239	GSM79355	GSM36915	GSM150953	GSM37053	GSM79234
GSM79234	222	14	882		GSM107154	GSM107198	GSM79165	GSM305137	GSM79253	GSM36820
GSM36820	200	14	782		GSM107082	GSM232194	GSM305168	gsm65849	GSM107164	GSM305160
GSM305160	184	14	642		GSM107197	GSM305175	GSM107106	GSM305217	GSM107129	GSM79212
GSM79212	160	14	645		GSM107111	GSM305228	GSM37016	GSM107154	GSM232237	GSM107229
GSM107229	95	14	2527		GSM36794	GSM36974	GSM79175	GSM36815	GSM107175	GSM305242
GSM305242	268	15	578		GSM36889	GSM79271	GSM107208	GSM177971	GSM308366	GSM150976
GSM150976	96	15	2190		gsm65842	GSM305155	GSM79158	GSM305163	GSM107179	GSM79133
GSM79133	343	16	782		GSM308374	GSM305153	GSM79154	GSM36984	GSM120670	GSM178058
GSM178058	258	16	1230		GSM308346	GSM308396	GSM79364	GSM36861	GSM305142	GSM177885
GSM177885	252	16	1222		GSM177978	GSM120652	GSM308413	GSM305181	GSM79312	GSM36802
GSM36802	139	16	1137		GSM36935	GSM79223	GSM36866	GSM36875	GSM308332	gsm65870
gsm65870	110	16	1989		GSM282438	GSM177916	GSM79308	GSM232226	GSM282421	GSM150974
GSM150974	79	16	758		GSM107205	GSM37054	GSM308415	GSM79197	GSM79357	GSM305136
GSM305136	60	16	660		GSM178009	GSM79211	GSM36952	GSM232243	GSM79334	GSM305141
GSM305141	135	17	479		GSM37017	GSM107191	GSM178074	GSM232215	GSM79154	GSM305138
GSM305138	115	17	449		GSM79149	GSM232219	GSM177921	GSM305156	GSM107113	GSM36969
GSM36969	90	17	2233		GSM79168	GSM232257	GSM107153	GSM177912	GSM150960	GSM36836
GSM36836	64	17	568		GSM177891	GSM36819	GSM107219	GSM120677	GSM79219	GSM305253
GSM305253	60	17	448		GSM107158	GSM36897	GSM308370	GSM232205	GSM79352	GSM282446
GSM282446	38	17	534		GSM37050	GSM305261	GSM79218	gsm65851	GSM79158	GSM36984
GSM36984	24	17	246		GSM178076	GSM232234	GSM79209	GSM150795	GSM232250	GSM79355
GSM79355	17	17	308		GSM36827	GSM178052	GSM178039	GSM177981	GSM232260	GSM37006
GSM37006	218	18	1055		GSM107168	GSM36870	GSM79134	GSM305240	GSM282481	GSM36838
GSM36838	210	18	452		GSM107227	GSM120665	GSM282422	GSM150979	GSM282412	GSM79266
GSM79266	208	18	800		GSM150799	GSM232204	GSM79274	gsm65874	GSM79315	GSM79126
GSM79126	173	18	655		GSM150999	GSM37010	GSM79330	GSM120661	GSM36886	GSM79207
GSM79207	121	18	1079		GSM178003	GSM308311	GSM79250	GSM150803	GSM37014	GSM177916
GSM177916	118	18	347		gsm65377	GSM308382	GSM308431	gsm65831	GSM232223	gsm65866
gsm65866	107	18	939		GSM178081	GSM120696	GSM79156	GSM305153	GSM36864	GSM36803
GSM36803	102	18	1049		GSM79270	GSM308459	GSM120672	GSM120684	GSM107174	GSM107231
GSM107231	102	18	727		GSM308385	GSM305159	GSM79240	gsm65821	GSM232268	GSM36986
GSM36986	225	19	989		GSM107228	GSM177920	GSM36867	GSM36813	GSM282464	GSM178010
GSM178010	205	19	1094		GSM79173	GSM308412	GSM79143	GSM282446	GSM107076	GSM107194
GSM107194	177	19	1189		GSM178021	GSM36924	GSM79257	GSM232202	GSM107099	GSM37038
GSM37038	150	19	629		GSM308364	GSM232256	GSM79263	GSM120683	GSM232269	GSM305264
GSM305264	69	19	915		GSM177909	GSM120681	GSM107128	GSM232236	GSM282521	GSM36787
GSM36787	48	19	976		GSM107183	GSM232242	GSM79267	GSM282538	GSM178075	GSM37003
GSM37003	46	19	668		GSM79255	GSM232266	GSM79290	GSM232267	GSM79169	GSM282398
GSM282398	329	20	803		GSM308415	GSM178018	GSM107156	GSM308316	GSM36822	GSM177978
GSM177978	208	20	4367		GSM150986	GSM232202	GSM37041	GSM232194	GSM107140	GSM36956
GSM36956	186	20	994		gsm65356	GSM36997	GSM79220	GSM308337	GSM79180	GSM107107
GSM107107	181	20	1166		GSM79313	GSM36778	GSM411280	GSM151002	GSM282497	GSM36799
GSM36799	150	20	811		GSM178075	GSM305244	GSM36886	GSM305131	GSM79283	GSM305222
GSM305222	148	20	1070		GSM178034	GSM308437	GSM36953	GSM232246	GSM282389	GSM305190
GSM305190	112	20	978		GSM308449	GSM308445	GSM411276	GSM36783	GSM178023	GSM120676
GSM120676	86	20	1033		GSM282380	GSM282494	GSM36795	GSM79194	GSM36909	GSM36995
GSM36995	67	20	1434		GSM178054	GSM305240	GSM107072	GSM308447	GSM79240	GSM107163
GSM107163	21	20	1546		GSM79349	GSM305251	GSM107164	GSM177891	GSM308314	gsm65825
gsm65825	11	20	1242		GSM79202	GSM305247	GSM282503	GSM232260	GSM37059	GSM305258
GSM305258	262	21	577		GSM411268	GSM36917	GSM107159	GSM282494	GSM79229	GSM411282
GSM411282	169	21	958		GSM178057	GSM305171	GSM305189	GSM232240	GSM232241	GSM107148
GSM107148	140	21	5680		GSM308334	GSM305253	GSM150804	gsm65829	GSM282373	GSM178064
GSM178064	94	21	978		GSM120658	GSM308440	GSM36881	GSM79291	GSM36922	GSM305201
GSM305201	209	22	1215		GSM36811	GSM79228	GSM308436	GSM37003	GSM79232	GSM120693
GSM120693	168	22	1007		GSM177886	GSM305138	GSM305172	gsm65879	GSM107180	GSM36855
GSM36855	159	22	1383		GSM411248	GSM120662	GSM308272	GSM308330	GSM79192	gsm65855
gsm65855	155	22	895		GSM308261	GSM308389	GSM282481	GSM232233	GSM37041	GSM36884
GSM36884	90	22	1052		GSM178002	GSM36838	GSM36914	GSM107132	GSM282525	gsm65851
gsm65851	32	22	1975		GSM79195	GSM178017	GSM282516	GSM150800	GSM282534	GSM177971
GSM177971	24	22	1255		GSM79184	GSM282544	GSM120649	GSM36821	GSM232264	GSM120686
GSM120686	241	23	306		GSM107159	GSM305137	GSM107226	GSM308291	GSM305217	gsm65845
gsm65845	179	23	677		GSM308354	GSM79197	GSM305260	GSM177934	GSM79175	gsm65348
gsm65348	138	23	884		GSM120653	GSM305206	GSM177956	GSM36787	GSM282408	GSM150952
GSM150952	133	23	1511		GSM308336	GSM36987	GSM120702	GSM232222	GSM79342	GSM178050
GSM178050	120	23	3153		GSM107092	GSM37001	GSM36895	GSM177893	GSM282447	gsm65830
gsm65830	109	23	589		GSM107178	GSM308267	GSM79283	GSM178078	GSM282420	GSM177886
GSM177886	57	23	3286		GSM178050	GSM232236	GSM79272	GSM305169	GSM282512	GSM308438
GSM308438	327	24	897		gsm65843	GSM79171	GSM177887	GSM282567	GSM107208	GSM79300
GSM79300	309	24	1420		GSM282434	GSM308308	GSM120689	GSM36801	GSM120672	GSM36888
GSM36888	240	24	1398		GSM308363	GSM232233	GSM411287	GSM308391	GSM107172	GSM150954
GSM150954	220	24	2569		GSM282565	GSM305246	GSM308423	GSM36901	GSM282434	GSM36928
GSM36928	200	24	603		gsm65352	GSM232261	GSM177998	GSM308288	GSM305216	GSM107199
GSM107199	176	24	1625		GSM150958	GSM36976	GSM79148	GSM232258	GSM282545	GSM305256
GSM305256	152	24	935		GSM177935	GSM305211	GSM178045	GSM79350	GSM79331	GSM37004
GSM37004	151	24	794		GSM282455	GSM282504	GSM411247	gsm65372	GSM282383	GSM107146
GSM107146	134	24	1568		GSM411288	GSM37015	GSM282415	GSM177899	GSM232262	GSM177943
GSM177943	113	24	2741		GSM232238	GSM79125	GSM107193	GSM305129	GSM36952	GSM79191
GSM79191	106	24	1013		GSM305197	GSM232270	GSM37009	GSM232218	GSM107226	gsm65868
gsm65868	101	24	1102		GSM282570	GSM308340	GSM178041	GSM36921	GSM308313	GSM120665
GSM120665	95	24	394		GSM282465	GSM107218	GSM282409	GSM177931	GSM282563	gsm65860
gsm65860	72	24	575		GSM79329	gsm65831	GSM151006	GSM79299	GSM79210	gsm65879
gsm65879	47	24	1337		GSM282427	GSM305141	GSM150797	GSM178026	GSM79218	GSM37016
GSM37016	442	25	842		GSM79182	GSM305255	GSM150988	GSM150950	GSM178081	GSM36779
GSM36779	239	25	2797		GSM79360	gsm65852	GSM308302	GSM232241	GSM120677	GSM36906
GSM36906	187	25	2730		GSM120657	GSM37030	GSM37047	GSM150985	GSM79316	GSM36863
GSM36863	185	25	2332		GSM79325	GSM282396	GSM79219	GSM232259	GSM282533	GSM79196
GSM79196	172	25	1114		GSM305232	GSM305135	GSM79317	GSM177886	GSM79181	GSM79242
GSM79242	142	25	1502		GSM178049	GSM232208	GSM36954	GSM282416	GSM178043	GSM36801
GSM36801	50	25	1762		GSM177959	GSM36960	GSM305205	GSM232253	GSM177889	GSM107228
GSM107228	340	26	3764		GSM178082	GSM36951	GSM107213	GSM232227	GSM282438	GSM36798
GSM36798	217	26	1619		GSM79158	GSM79213	GSM79176	GSM232195	GSM411264	gsm65842
gsm65842	192	26	4382		GSM79241	GSM232265	GSM411254	GSM178067	GSM79257	GSM36903
GSM36903	179	26	2178		GSM178062	GSM282377	GSM308433	GSM232247	GSM232206	GSM150977
GSM150977	177	26	1523		GSM79345	GSM37020	GSM79133	GSM282453	GSM178076	GSM177911
GSM177911	167	26	843		GSM107078	GSM79356	GSM79231	GSM36998	GSM79193	GSM177896
GSM177896	141	26	580		GSM107203	GSM308457	GSM411268	GSM177929	GSM232216	GSM305167
GSM305167	116	26	206		GSM305245	GSM36856	GSM305191	GSM232216	GSM79144	GSM120682
GSM120682	80	26	2720		GSM79121	GSM79277	GSM36922	GSM177904	GSM282426	GSM305194
GSM305194	69	26	583		GSM79147	GSM79231	GSM282461	gsm65847	GSM232195	GSM305257
GSM305257	295	27	259		GSM305227	GSM282501	GSM308349	GSM232250	GSM36981	GSM305164
GSM305164	265	27	519		GSM150989	GSM79290	GSM282445	GSM305136	GSM232242	GSM120685
GSM120685	223	27	1073		GSM79148	GSM36791	GSM411253	GSM308421	GSM305144	GSM107149
GSM107149	174	27	913		GSM282515	GSM79343	GSM107228	GSM305253	GSM232204	GSM79304
GSM79304	149	27	672		GSM305236	GSM36783	GSM120678	GSM177922	GSM282535	GSM37049
GSM37049	142	27	1519		GSM178080	GSM232201	GSM282468	GSM308357	GSM37035	GSM36941
GSM36941	121	27	1035		GSM79190	GSM305238	GSM411274	GSM232207	GSM282401	GSM36793
GSM36793	117	27	1201		GSM36865	GSM305133	GSM79151	GSM178044	GSM120706	GSM36961
GSM36961	111	27	851		GSM308367	GSM305172	GSM282555	GSM232217	GSM282469	GSM232258
GSM232258	51	27	513		GSM305231	GSM232258	GSM411255	GSM177951	GSM107165	GSM305175
GSM305175	280	28	320		GSM79219	GSM232213	GSM305150	GSM177994	GSM36974	GSM150989
GSM150989	205	28	2892		GSM107129	GSM305163	GSM305170	GSM305208	GSM79220	GSM107121
GSM107121	198	28	2813		GSM282528	GSM37031	GSM79349	GSM36988	GSM79186	GSM107210
GSM107210	195	28	1995		GSM305184	GSM79224	GSM79294	GSM36893	GSM177924	GSM308450
GSM308450	190	28	1562		GSM178011	GSM282539	GSM79346	GSM305233	GSM79349	GSM79359
GSM79359	170	28	1008		GSM37021	GSM305164	GSM411275	GSM178061	GSM107085	GSM107216
GSM107216	154	28	883		GSM107121	GSM308263	GSM150982	GSM177965	GSM232225	GSM36904
GSM36904	154	28	564		GSM79122	GSM232217	GSM107180	GSM36836	GSM107100	GSM79223
GSM79223	147	28	344		GSM177997	GSM37011	GSM177960	GSM282404	GSM79364	GSM79270
GSM79270	130	28	3849		GSM107085	GSM79339	GSM107184	GSM308296	GSM36914	gsm65880
gsm65880	127	28	1106		GSM36779	GSM305169	GSM305209	GSM308417	GSM79182	GSM107160
GSM107160	118	28	6160		GSM308373	GSM282406	GSM308402	GSM305252	GSM79337	GSM36777
GSM36777	109	28	1239		GSM282444	GSM36939	GSM107209	GSM178081	GSM282419	GSM282406
GSM282406	281	29	525		GSM305181	GSM178008	GSM79180	GSM120657	GSM79267	GSM107215
GSM107215	277	29	1201		GSM178027	GSM79330	GSM282564	GSM308351	GSM232230	GSM107097
GSM107097	180	29	2023		GSM282561	GSM282446	GSM282496	GSM308309	GSM282498	gsm65828
gsm65828	137	29	783		GSM79185	gsm65864	GSM79233	GSM232210	GSM79340	GSM411262
GSM411262	130	29	639		GSM177943	GSM308276	GSM79264	GSM79213	GSM282430	GSM282568
GSM282568	73	29	601		GSM305180	GSM305158	GSM79311	GSM308341	GSM232199	GSM308330
GSM308330	47	29	1270		GSM36906	GSM177908	GSM282398	GSM36995	GSM79137	GSM305163
GSM305163	24	29	517		GSM178055	GSM79237	GSM107076	GSM308428	GSM36915	GSM107151
GSM107151	19	29	5440		GSM120682	GSM308398	GSM107122	gsm65358	gsm65379	GSM282555
GSM282555	338	30	836		GSM107124	GSM79258	GSM107155	GSM177888	GSM305186	GSM36786
GSM36786	224	30	829		GSM177979	GSM282415	GSM308438	GSM232251	GSM232252	GSM305206
GSM305206	211	30	453		GSM305220	GSM177926	GSM36948	GSM177984	GSM150963	GSM120659
GSM120659	113	30	924		GSM107167	GSM282488	GSM308445	GSM308398	GSM282405	GSM37033
GSM37033	90	30	653		GSM107164	gsm65371	GSM282442	GSM232252	GSM282467	GSM107168
GSM107168	80	30	4064		GSM178066	GSM282503	GSM282392	GSM305264	GSM79346	GSM282494
GSM282494	45	30	431		GSM308388	GSM107196	GSM308358	GSM305194	GSM79149	gsm65821
gsm65821	37	30	1158		GSM107110	GSM36904	GSM107074	GSM308437	GSM308411	GSM79211
GSM79211	13	30	360		GSM36949	GSM308421	GSM36887	GSM177890	GSM37020	GSM79278
GSM79278	288	31	932		GSM282511	GSM232197	GSM282540	GSM232209	GSM232257	gsm65839
gsm65839	275	31	1084		GSM36932	GSM305152	GSM107098	GSM79296	GSM107201	GSM107102
GSM107102	250	31	2463		GSM79227	GSM36836	GSM177944	GSM232261	GSM37029	GSM36975
GSM36975	200	31	712		GSM107182	GSM36792	GSM308305	GSM79171	GSM79145	gsm65357
gsm65357	194	31	2403		GSM308370	GSM308325	GSM36930	GSM308443	GSM232245	GSM107080
GSM107080	157	31	1940		GSM177895	GSM282505	GSM308449	gsm65826	gsm65878	GSM177898
GSM177898	112	31	1622		GSM79273	GSM305252	GSM79205	GSM282522	GSM305205	GSM37026
GSM37026	96	31	883		GSM282429	gsm65860	GSM282460	gsm65860	GSM232228	GSM305158
GSM305158	286	32	538		GSM411252	GSM305258	GSM282438	GSM282568	GSM308363	GSM120688
GSM120688	217	32	1228		GSM36845	GSM411276	GSM36809	gsm65377	GSM282448	GSM79147
GSM79147	202	32	2897		GSM107172	GSM79282	GSM308442	GSM232238	GSM232263	GSM411246
GSM411246	200	32	1751		GSM308424	GSM305242	GSM79237	GSM177889	GSM79298	GSM36810
GSM36810	195	32	1593		GSM308371	GSM177896	GSM107142	GSM305182	GSM305169	GSM305247
GSM305247	132	32	436		GSM177888	GSM308395	GSM411243	GSM178013	GSM107128	GSM107137
GSM107137	94	32	1325		GSM305234	GSM177980	GSM308441	GSM37015	GSM37052	GSM150964
GSM150964	93	32	1422		GSM36936	GSM282498	GSM107166	GSM150966	GSM107205	GSM411261
GSM411261	92	32	1160		GSM107206	GSM305194	GSM79141	GSM308264	GSM79121	GSM36901
GSM36901	51	32	1837		gsm65366	GSM305241	gsm65861	GSM308327	GSM305191	GSM308316
GSM308316	42	32	971		GSM282379	GSM282538	GSM178031	GSM107113	GSM120652	GSM36912
GSM36912	226	33	6407		GSM79281	GSM308322	GSM305179	gsm65841	GSM308418	GSM79319
GSM79319	196	33	718		GSM308361	GSM120664	GSM282536	GSM79358	GSM107217	GSM282450
GSM282450	180	33	1445		GSM36832	GSM36858	GSM178004	GSM79164	GSM232233	GSM178002
GSM178002	177	33	3253		GSM150954	gsm65830	GSM37057	GSM308379	GSM282496	GSM36970
GSM36970	170	33	733		GSM178040	GSM305156	GSM150970	GSM305262	GSM232219	gsm65838
gsm65838	143	33	1209		GSM177962	GSM37044	GSM305184	GSM177903	GSM308413	GSM107133
GSM107133	129	33	1267		gsm65379	GSM36910	GSM107201	GSM232230	GSM232224	GSM36874
GSM36874	120	33	955		GSM79141	GSM37012	GSM79300	GSM36841	GSM79288	GSM37021
GSM37021	103	33	2817		GSM308436	GSM36985	GSM178028	GSM37019	GSM107186	GSM37039
GSM37039	91	33	1093		GSM79247	GSM305239	GSM282486	GSM308293	GSM37005	gsm65841
gsm65841	76	33	1587		GSM305189	GSM36943	GSM282571	GSM36808	GSM282449	GSM177922
GSM177922	61	33	1375		GSM411255	GSM282394	GSM79189	GSM36947	GSM305225	GSM79279
GSM79279	237	34	1910		GSM282523	GSM282568	GSM308405	GSM282430	GSM36950	gsm65343
gsm65343	235	34	1593		GSM178035	GSM282410	GSM36943	GSM37044	GSM36818	GSM36920
GSM36920	228	34	1527		GSM305229	GSM282461	GSM79190	GSM36839	GSM232217	GSM36873
GSM36873	224	34	706		GSM36852	GSM36928	GSM177985	gsm65353	GSM282415	GSM79320
GSM79320	208	34	2403		GSM232225	GSM36998	GSM308422	GSM150974	GSM178015	GSM79353
GSM79353	166	34	303		gsm65865	GSM120654	GSM282489	GSM36871	GSM36976	GSM37010
GSM37010	136	34	402		GSM107229	GSM36957	GSM37052	GSM107168	GSM308349	GSM177970
GSM177970	132	34	2024		GSM282454	GSM232203	GSM36964	GSM120682	GSM305155	gsm65356
gsm65356	113	34	3584		GSM36980	GSM305249	GSM37011	GSM308275	GSM36832	gsm65829
gsm65829	46	34	1104		gsm65345	GSM36900	GSM308313	GSM36973	GSM79251	GSM120678
GSM120678	340	35	1561		GSM282560	GSM282549	GSM282495	GSM150945	GSM232226	GSM79309
GSM79309	252	35	1382		GSM36824	GSM232228	GSM79168	GSM37022	GSM36887	GSM79287
GSM79287	238	35	1716		GSM282502	GSM282466	GSM107143	GSM107090	GSM177991	GSM79273
GSM79273	218	35	2654		GSM37022	GSM177907	GSM411248	gsm65836	GSM177940	GSM79225
GSM79225	188	35	1254		GSM282513	GSM308329	GSM282389	GSM177976	GSM37019	GSM107130
GSM107130	164	35	777		GSM36817	GSM79170	GSM177919	GSM308299	GSM79205	GSM411281
GSM411281	146	35	1544		GSM282535	GSM177946	GSM305140	GSM232223	GSM36972	GSM36841
GSM36841	77	35	997		GSM308432	GSM282548	GSM411263	gsm65844	GSM36840	GSM107132
GSM107132	48	35	2073		GSM305235	GSM308289	GSM107086	GSM177987	GSM305237	GSM305178
GSM305178	485	36	841		GSM107141	GSM308401	gsm65858	GSM79246	GSM36931	GSM79141
GSM79141	314	36	2557		GSM308377	GSM232205	GSM308425	GSM120705	GSM107212	GSM36960
GSM36960	296	36	488		GSM282482	GSM79288	GSM79261	GSM36781	GSM107126	GSM107211
GSM107211	264	36	676		GSM282507	GSM308303	GSM411269	GSM36929	GSM79247	GSM36951
GSM36951	217	36	489		GSM107102	GSM308390	GSM178022	GSM232269	GSM79269	GSM305197
GSM305197	215	36	3061		GSM177929	GSM282381	GSM36898	GSM107138	GSM107222	GSM36833
GSM36833	182	36	1671		gsm65861	GSM79230	GSM36960	GSM178069	GSM79323	GSM79286
GSM79286	159	36	845		GSM177963	GSM232255	GSM305257	GSM232248	GSM308422	GSM36778
GSM36778	130	36	427		GSM36782	GSM107114	GSM178062	GSM308315	GSM79321	gsm65822
gsm65822	118	36	1322		GSM305200	gsm65877	GSM79282	GSM36982	GSM282526	GSM36796
GSM36796	102	36	764		GSM36886	GSM305243	GSM79228	GSM120676	GSM107220	GSM79164
GSM79164	76	36	1201		GSM107153	GSM282473	GSM305155	GSM177918	GSM282571	GSM177893
GSM177893	49	36	1300		GSM36927	GSM37038	GSM411271	GSM177928	GSM79261	GSM107184
GSM107184	334	37	1708		GSM282392	GSM178025	GSM36923	GSM282436	GSM79252	GSM305184
GSM305184	309	37	2839		GSM107077	GSM36844	GSM305231	GSM177941	GSM282439	GSM282486
GSM282486	307	37	1279		GSM308366	GSM37056	GSM36872	GSM37012	GSM232229	gsm65850
gsm65850	165	37	2233		gsm65357	GSM120687	GSM308460	GSM305220	GSM79324	GSM37054
GSM37054	147	37	359		GSM79320	GSM308383	GSM79342	GSM282424	GSM79363	GSM36965
GSM36965	125	37	978		GSM79364	GSM411262	GSM79288	gsm65877	GSM308384	GSM36817
GSM36817	16	37	2489		GSM37034	GSM150955	GSM282572	GSM178040	GSM232235	GSM37042
GSM37042	240	38	1155		GSM79142	GSM36893	GSM79298	GSM305132	GSM120680	GSM36834
GSM36834	214	38	925		GSM120706	GSM282430	GSM79137	GSM308310	GSM282544	GSM107134
GSM107134	210	38	1429		GSM282477	GSM305160	GSM79247	gsm65366	GSM177941	GSM177902
GSM177902	210	38	917		GSM36854	GSM282463	GSM120651	GSM305223	GSM308302	GSM36913
GSM36913	177	38	895		GSM36781	GSM37019	GSM79136	GSM232211	GSM107098	GSM305199
GSM305199	167	38	1768		GSM107081	GSM79212	GSM79278	GSM282473	GSM36826	GSM79362
GSM79362	160	38	723		GSM36816	GSM79321	GSM79217	gsm65876	GSM37058	gsm65835
gsm65835	143	38	844		GSM37058	GSM110861	GSM150802	GSM36969	GSM120653	gsm65864
gsm65864	135	38	537		GSM107145	GSM308297	GSM282414	GSM150991	GSM232254	GSM305162
GSM305162	127	38	1096		GSM308352	GSM177905	GSM305152	GSM36884	GSM79348	GSM36851
GSM36851	125	38	1774		GSM36863	GSM282499	GSM305158	GSM107084	GSM79258	GSM37037
GSM37037	124	38	1130		GSM177938	GSM282464	GSM308295	GSM79135	GSM308319	GSM79246
GSM79246	83	38	855		GSM282508	GSM37033	GSM79262	GSM36805	GSM308344	GSM79291
GSM79291	46	38	876		GSM282471	GSM308456	GSM282502	GSM79140	GSM232231	GSM36953
GSM36953	388	39	752		GSM308269	GSM79126	GSM37027	GSM37033	GSM232248	GSM37011
GSM37011	304	39	521		GSM36795	GSM120677	GSM36916	GSM232257	GSM232236	GSM79289
GSM79289	252	39	797		GSM177897	GSM79256	GSM282487	GSM107204	GSM411241	GSM107139
GSM107139	208	39	748		GSM308305	GSM177941	GSM282498	GSM282552	GSM79310	GSM79163
GSM79163	189	39	1724		gsm65367	GSM37013	GSM282434	GSM37039	GSM232211	GSM282418
GSM282418	174	39	1580		GSM308349	GSM411272	GSM79142	GSM308333	GSM79294	GSM305263
GSM305263	124	39	205		GSM411241	GSM308310	GSM79269	GSM282376	GSM79206	GSM79222
GSM79222	117	39	2122		GSM305237	GSM305136	GSM308314	GSM411261	GSM36918	GSM305254
GSM305254	101	39	304		GSM36894	GSM282566	GSM120666	GSM411288	GSM232214	GSM305248
GSM305248	100	39	798		GSM178005	GSM36996	GSM308409	GSM37000	GSM232253	GSM305133
GSM305133	10	39	511		GSM177937	GSM79162	GSM308280	GSM150964	GSM308259	GSM107209
GSM107209	332	40	1448		GSM308348	GSM177930	GSM308403	GSM232221	GSM308262	GSM107122
GSM107122	328	40	1920		GSM107224	GSM79245	GSM308387	GSM79157	GSM178004	GSM177985
GSM177985	305	40	1518		GSM79333	GSM36861	GSM282470	GSM36856	GSM36848	GSM79356
GSM79356	264	40	495		GSM79201	GSM37003	GSM282406	GSM232204	gsm65363	GSM107077
GSM107077	200	40	2414		GSM305147	GSM308442	GSM36897	GSM178035	GSM282375	GSM150794
GSM150794	189	40	840		GSM79254	GSM411285	GSM305175	GSM282462	GSM36955	GSM36854
GSM36854	125	40	2368		GSM178065	GSM79267	GSM308366	GSM107137	GSM79322	GSM37062
GSM37062	113	40	945		GSM282442	GSM36977	gsm65373	GSM178064	GSM79345	gsm65833
gsm65833	109	40	1957		GSM305218	GSM79304	GSM36938	GSM232198	GSM308460	GSM305209
GSM305209	334	41	267		GSM308274	GSM177965	GSM151011	GSM107229	GSM282570	GSM79131
GSM79131	243	41	824		GSM107142	GSM36853	GSM305236	GSM150798	GSM308322	GSM79120
GSM79120	218	41	962		GSM177923	GSM79314	GSM411239	GSM107100	GSM305214	GSM282551
GSM282551	216	41	1124		GSM305207	GSM232235	GSM305166	GSM177933	GSM232215	GSM120699
GSM120699	195	41	852		GSM308333	GSM107211	GSM150999	GSM232229	GSM79250	GSM107119
GSM107119	152	41	1278		GSM232226	GSM37002	GSM282546	GSM305251	GSM120663	GSM36849
GSM36849	136	41	1785		GSM36969	gsm65845	GSM107215	GSM120665	GSM79329	GSM305157
GSM305157	136	41	990		gsm65850	GSM79137	GSM308284	GSM79360	GSM36983	GSM308397
GSM308397	125	41	1412		GSM308378	GSM411254	GSM305174	GSM150976	GSM79313	GSM36876
GSM36876	110	41	1587		GSM36973	GSM79334	GSM411267	GSM178071	GSM107089	gsm65840
gsm65840	103	41	1030		GSM282506	GSM79318	GSM36958	gsm65854	GSM150987	gsm65832
gsm65832	100	41	919		GSM305191	GSM305173	GSM107207	GSM178077	GSM305239	GSM150799
GSM150799	98	41	4015		GSM36911	GSM305130	GSM36859	GSM37026	GSM305168	gsm65876
gsm65876	90	41	6764		GSM36862	GSM79336	gsm65839	GSM36980	GSM36958	GSM107159
GSM107159	381	42	3219		GSM177915	GSM178019	GSM282402	GSM36878	GSM308261	GSM107191
GSM107191	254	42	362		GSM150976	GSM308270	GSM107192	GSM150983	GSM79338	gsm65378
gsm65378	210	42	1978		GSM305219	GSM232246	GSM107176	GSM308297	GSM151062	GSM305245
GSM305245	205	42	2913		GSM282567	GSM120679	GSM282482	GSM37061	GSM305220	GSM120687
GSM120687	192	42	637		GSM308418	GSM232209	GSM36983	GSM150799	GSM282546	GSM178001
GSM178001	178	42	1070		GSM411235	GSM282408	GSM79182	gsm65350	GSM107218	GSM107144
GSM107144	175	42	1835		GSM178045	GSM177927	GSM308268	GSM107220	GSM107158	gsm65342
gsm65342	132	42	1461		GSM36903	gsm65874	GSM36826	GSM305149	GSM37009	GSM150946
GSM150946	109	42	1743		GSM178071	GSM79189	GSM79150	GSM36842	GSM282548	GSM37013
GSM37013	105	42	658		gsm65854	GSM151005	GSM282420	GSM150955	GSM177952	GSM308398
GSM308398	68	42	544		GSM282543	GSM36871	GSM282512	GSM79184	GSM177956	GSM79197
GSM79197	28	42	453		GSM37059	GSM282529	GSM308412	GSM178082	GSM308295	GSM120655
GSM120655	256	43	1580		GSM150984	GSM36873	GSM411283	GSM177915	GSM36859	GSM305151
GSM305151	249	43	1095		GSM282484	GSM282460	GSM36868	GSM308451	GSM79361	GSM79241
GSM79241	233	43	2933		GSM120704	GSM282481	GSM308324	GSM232268	GSM308329	GSM178034
GSM178034	226	43	3515		GSM177889	GSM120692	GSM107182	GSM177948	GSM36938	GSM79333
GSM79333	189	43	2281		GSM107190	GSM36971	GSM36937	GSM177909	GSM282441	GSM107202
GSM107202	188	43	985		GSM79229	GSM79354	GSM178060	GSM282511	GSM79239	GSM36811
GSM36811	172	43	3339		GSM411267	GSM36975	GSM36942	GSM282569	GSM178027	GSM120698
GSM120698	138	43	5247		GSM79209	GSM79248	GSM79307	gsm65832	GSM305171	GSM107155
GSM107155	327	44	1700		GSM36815	GSM178012	GSM107218	gsm65878	GSM282390	GSM308311
GSM308311	183	44	406		GSM79331	GSM305260	GSM120691	GSM305248	GSM282524	GSM36785
GSM36785	162	44	1504		GSM282393	GSM282439	GSM178007	GSM305146	GSM232197	GSM150965
GSM150965	106	44	1204		GSM107185	GSM282536	GSM308338	GSM177986	GSM177950	GSM150957
GSM150957	104	44	1986		GSM150802	GSM36898	GSM305242	GSM150959	GSM79134	GSM36895
GSM36895	368	45	915		GSM107072	GSM36950	GSM107222	gsm65868	GSM282518	GSM36923
GSM36923	292	45	866		GSM107162	GSM79319	GSM305212	GSM177988	GSM282499	GSM36935
GSM36935	226	45	4326		GSM79222	GSM177992	GSM120680	gsm65820	GSM107145	GSM282500
GSM282500	214	45	1567		gsm65370	GSM282382	GSM107183	GSM150948	GSM232222	GSM79118
GSM79118	212	45	2058		GSM178007	GSM282458	GSM107092	GSM305255	GSM305137	gsm65872
gsm65872	182	45	1174		GSM79357	GSM79159	GSM282521	GSM232234	GSM79308	GSM150969
GSM150969	111	45	1548		GSM107201	GSM177998	GSM79249	GSM305254	GSM282456	GSM36891
GSM36891	110	45	1492		GSM36860	GSM79302	GSM308458	GSM107082	GSM107091	GSM107073
GSM107073	110	45	866		GSM79269	GSM79362	GSM305185	GSM120658	GSM308307	GSM107082
GSM107082	102	45	4533		GSM282437	GSM232218	GSM79200	GSM282385	GSM305131	gsm65844
gsm65844	83	45	1177		GSM305224	GSM305132	GSM107111	GSM232262	GSM150795	GSM36813
GSM36813	38	45	762		GSM36880	GSM305259	gsm65367	GSM79167	GSM150984	GSM36823
GSM36823	16	45	1210		GSM107118	GSM107231	GSM107108	GSM308435	GSM411248	GSM120690
GSM120690	186	46	1598		GSM36926	GSM308304	GSM282448	GSM36803	GSM178048	gsm65371
gsm65371	182	46	556		GSM36872	gsm65372	GSM308323	GSM178037	GSM282543	GSM120667
GSM120667	154	46	963		GSM282395	GSM305188	GSM305164	GSM178024	GSM79202	GSM107109
GSM107109	148	46	1252		GSM36922	GSM79332	GSM107129	gsm65871	GSM36921	GSM36911
GSM36911	117	46	2202		GSM305193	GSM282436	GSM308258	GSM36796	GSM232267	GSM411249
GSM411249	107	46	976		GSM308275	GSM36812	GSM107211	GSM107231	GSM150982	GSM308264
GSM308264	75	46	841		GSM79351	GSM36970	GSM79356	GSM107175	GSM177960	gsm65875
gsm65875	13	46	1165		GSM282403	GSM36948	GSM282508	GSM178049	GSM282564	GSM120694
GSM120694	212	47	1533		GSM308338	GSM232211	GSM120663	GSM37021	GSM150986	GSM36865
GSM36865	185	47	2873		GSM282493	gsm65848	GSM151000	GSM37045	GSM36825	GSM177942
GSM177942	119	47	1216		GSM308394	GSM305205	GSM79144	GSM37032	GSM107147	GSM150803
GSM150803	35	47	873		GSM36940	GSM305143	GSM36931	gsm65840	GSM107185	GSM177995
GSM177995	13	47	1349		GSM79232	GSM282558	GSM37043	GSM232244	GSM120702	GSM107170
GSM107170	473	48	4628		GSM107132	GSM79119	GSM37058	GSM308318	GSM107101	GSM177919
GSM177919	300	48	991		GSM308300	GSM282390	GSM120707	GSM107196	GSM36846	GSM79179
GSM79179	262	48	1075		GSM36885	GSM232222	GSM79179	GSM232213	GSM79343	GSM120692
GSM120692	218	48	709		GSM36966	gsm65827	GSM282475	GSM232201	GSM232213	GSM79155
GSM79155	202	48	913		GSM308405	GSM177969	GSM36896	GSM308440	GSM308357	GSM79162
GSM79162	184	48	662		GSM79118	GSM178044	GSM305258	GSM36860	GSM178039	GSM305243
GSM305243	179	48	625		GSM232251	GSM120649	GSM107227	GSM150957	GSM411280	GSM305230
GSM305230	174	48	923		GSM79166	GSM305161	GSM282477	GSM36990	GSM305203	GSM120696
GSM120696	172	48	409		GSM37000	GSM107139	GSM282471	GSM308376	GSM305211	GSM79160
GSM79160	169	48	1771		GSM107113	GSM282449	GSM282435	GSM107223	GSM282515	GSM36797
GSM36797	167	48	1537		GSM36905	GSM37060	GSM79201	GSM79343	GSM282470	GSM107083
GSM107083	166	48	1972		GSM107091	GSM305170	GSM232220	GSM178046	GSM305236	GSM282466
GSM282466	149	48	608		GSM411239	GSM36953	GSM107095	GSM232224	GSM282387	GSM36807
GSM36807	111	48	1010		GSM177958	GSM36925	GSM79146	gsm65364	GSM308377	GSM305156
GSM305156	30	48	589		GSM79285	GSM120702	GSM79206	GSM37013	GSM282425	GSM36872
GSM36872	291	49	2102		GSM308400	GSM178041	GSM282525	GSM79166	GSM282522	gsm65373
gsm65373	279	49	1872		GSM308453	GSM232250	GSM79302	GSM150973	GSM36881	GSM36942
GSM36942	269	49	1013		GSM107180	GSM411284	GSM107114	GSM150980	GSM411239	GSM305180
GSM305180	219	49	2739		GSM305204	GSM36999	GSM177937	GSM177977	GSM305229	GSM282443
GSM282443	192	49	779		gsm65368	GSM150974	GSM308375	GSM150965	GSM107115	GSM36781
GSM36781	84	49	2367		GSM177925	GSM150983	GSM107136	GSM150998	GSM79130	GSM36821
GSM36821	48	49	1719		GSM107090	GSM120671	GSM178058	GSM79191	GSM308367	GSM79330
GSM79330	410	50	533		GSM177970	GSM308420	GSM79303	GSM177973	GSM232198	GSM107095
GSM107095	260	50	1482		GSM107097	GSM177948	GSM305134	GSM150972	GSM282552	GSM107104
GSM107104	249	50	1275		GSM308407	GSM308393	GSM36862	GSM232235	GSM36948	GSM107206
GSM107206	226	50	2599		GSM120651	GSM36813	GSM36848	GSM178017	GSM79128	GSM305161
GSM305161	184	50	745		gsm65823	GSM177910	GSM79315	GSM107203	GSM107169	GSM178021
GSM178021	183	50	3689		GSM177953	GSM79140	GSM120655	GSM411249	GSM282506	GSM411244
GSM411244	148	50	1428		GSM411265	GSM178070	GSM282426	gsm65866	GSM79139	GSM37040
GSM37040	129	50	1846		GSM107128	GSM36796	GSM178023	gsm65352	GSM282531	GSM37044
GSM37044	78	50	591		GSM36814	GSM282432	GSM79192	GSM177974	GSM282422	GSM151002
GSM151002	43	50	1438		GSM411243	GSM36878	GSM79174	GSM36892	GSM107156	GSM120668
GSM120668	14	50	1659		gsm65350	GSM282533	GSM79245	GSM305139	GSM308305	GSM79151
GSM79151	339	51	883		GSM107135	GSM36981	GSM107110	GSM107120	GSM305174	GSM120651
GSM120651	288	51	2014		GSM107210	GSM308426	GSM107157	GSM232203	GSM79201	GSM107127
GSM107127	231	51	1401		GSM178074	GSM79337	GSM308439	GSM282444	GSM178005	GSM36850
GSM36850	202	51	1376		GSM178030	GSM107223	GSM107212	gsm65833	GSM178082	GSM107112
GSM107112	188	51	1656		gsm65870	GSM79200	GSM36889	gsm65819	GSM308431	GSM305176
GSM305176	165	51	132		GSM150957	GSM79132	GSM308261	GSM150946	GSM36916	GSM177913
GSM177913	163	51	1825		GSM178031	GSM308288	GSM305229	GSM282497	GSM308387	GSM36880
GSM36880	144	51	2106		GSM107087	GSM107130	GSM79221	GSM282526	GSM282505	gsm65871
gsm65871	102	51	847		GSM150961	GSM308327	GSM79341	GSM36777	GSM308354	GSM107154
GSM107154	24	51	4559		gsm65378	GSM282443	GSM107191	GSM37007	GSM150998	gsm65849
gsm65849	23	51	1535		GSM177954	GSM282416	GSM36845	GSM308404	GSM177890	gsm65367
gsm65367	265	52	2294		GSM177887	GSM36820	GSM37046	GSM305130	GSM282453	GSM79117
GSM79117	195	52	5514		GSM282531	GSM79133	GSM282384	gsm65830	GSM411255	GSM308339
GSM308339	190	52	261		gsm65851	gsm65828	GSM282441	GSM79224	GSM282460	GSM36791
GSM36791	189	52	504		GSM308268	GSM79283	GSM79313	GSM177897	GSM308403	GSM308312
GSM308312	143	52	903		GSM107083	GSM79348	GSM177961	gsm65870	GSM36978	GSM178041
GSM178041	355	53	755		GSM36929	GSM150950	GSM178006	GSM178043	GSM282455	GSM107190
GSM107190	245	53	2159		GSM308314	GSM305145	GSM79309	GSM36876	GSM120662	GSM107094
GSM107094	190	53	790		GSM79194	GSM37028	GSM177885	GSM36891	GSM308348	GSM411245
GSM411245	155	53	1209		GSM308391	GSM177967	GSM79289	GSM308326	GSM308371	GSM308378
GSM308378	150	53	2230		GSM120663	gsm65353	GSM178018	GSM282530	GSM107162	GSM120700
GSM120700	147	53	1476		GSM107230	GSM308359	GSM177924	GSM107073	GSM308436	GSM308326
GSM308326	110	53	1394		gsm65833	GSM308417	GSM79226	GSM232254	GSM282536	GSM178017
GSM178017	106	53	452		GSM178072	GSM107094	GSM36972	GSM79202	GSM107225	GSM308341
GSM308341	67	53	1501		GSM411260	GSM232229	GSM305148	GSM308334	GSM282440	GSM120661
GSM120661	35	53	1404		GSM411287	GSM36896	GSM79276	gsm65823	GSM79305	gsm65858
gsm65858	297	54	1397		GSM107076	GSM37004	GSM79281	GSM150969	GSM232239	GSM308325
GSM308325	209	54	572		GSM107125	GSM120705	GSM107102	GSM36807	GSM305231	GSM177979
GSM177979	171	54	2715		GSM177940	GSM282451	GSM79128	GSM36961	GSM107157	GSM79230
GSM79230	141	54	621		GSM282411	GSM308332	GSM36902	GSM282560	GSM120673	GSM120703
GSM120703	139	54	1722		GSM107080	GSM79123	GSM282447	GSM177898	GSM36816	GSM411278
GSM411278	135	54	1038		GSM107089	GSM79289	GSM107104	GSM305190	GSM36871	GSM308404
GSM308404	109	54	1091		GSM411257	GSM79129	GSM305151	GSM411289	GSM79296	GSM308333
GSM308333	92	54	2234		GSM79263	GSM305248	GSM282507	GSM308289	GSM232256	GSM308292
GSM308292	148	55	1066		GSM36937	GSM79341	GSM308332	GSM36910	GSM79272	GSM305259
GSM305259	127	55	726		GSM282483	GSM79266	GSM36997	GSM308340	GSM36902	GSM177897
GSM177897	110	55	2304		gsm65819	GSM178053	GSM308371	GSM305211	GSM308400	GSM282385
GSM282385	102	55	1662		GSM411259	GSM308260	GSM36831	gsm65356	GSM305207	GSM305252
GSM305252	65	55	573		GSM107174	GSM36879	GSM150968	GSM282515	GSM282436	GSM79281
GSM79281	250	56	2581		GSM150944	GSM282398	GSM107150	GSM177943	GSM232238	GSM151001
GSM151001	198	56	1127		GSM36914	GSM178056	GSM308306	GSM232206	GSM178030	GSM305238
GSM305238	147	56	510		GSM177974	GSM308455	GSM79114	GSM308444	GSM79335	GSM79326
GSM79326	119	56	1475		GSM107122	GSM232237	GSM305188	GSM37062	GSM308369	gsm65820
gsm65820	101	56	1027		GSM308448	GSM411289	GSM178076	GSM120659	GSM107196	GSM411283
GSM411283	270	57	1173		gsm65856	GSM120675	GSM150986	GSM232264	GSM232200	GSM177937
GSM177937	259	57	2282		GSM150997	GSM177928	GSM308418	GSM282408	GSM107227	GSM177953
GSM177953	233	57	2008		GSM308355	GSM79114	gsm65362	gsm65865	gsm65853	GSM107135
GSM107135	226	57	1996		GSM79169	GSM36799	GSM151005	GSM282454	GSM36877	GSM411251
GSM411251	195	57	1250		GSM282569	GSM79127	GSM37001	GSM282395	GSM232207	GSM120701
GSM120701	180	57	947		GSM177975	GSM232215	GSM79255	GSM308283	GSM282461	GSM36962
GSM36962	164	57	1686		GSM282563	GSM79310	GSM107190	GSM308286	GSM37056	GSM36844
GSM36844	146	57	630		GSM308416	GSM282401	GSM308400	GSM36946	GSM282409	gsm65852
gsm65852	131	57	482		GSM178042	GSM308344	GSM79244	GSM79243	GSM107092	GSM305251
GSM305251	95	57	433		GSM79279	GSM232254	GSM150963	GSM282407	GSM305134	GSM305189
GSM305189	378	58	2555		GSM79175	gsm65878	GSM308356	GSM110861	GSM107110	GSM282556
GSM282556	212	58	1515		GSM79153	GSM79327	gsm65363	GSM305165	GSM282507	GSM36780
GSM36780	183	58	1386		GSM150800	GSM282453	GSM36918	GSM305218	GSM282553	GSM79152
GSM79152	161	58	977		GSM79205	GSM177957	GSM308362	GSM177950	GSM37051	gsm65856
gsm65856	160	58	1919		GSM282440	GSM150960	GSM308420	GSM305138	GSM177939	GSM36910
GSM36910	112	58	592		GSM308427	GSM282419	GSM79339	GSM305167	GSM79119	GSM37008
GSM37008	241	59	1347		GSM282553	GSM282547	GSM107103	GSM36911	GSM308385	GSM37060
GSM37060	141	59	749		GSM79324	GSM79181	GSM282476	GSM79222	GSM107072	GSM282569
GSM282569	100	59	1914		GSM308431	GSM79131	GSM79131	GSM79292	GSM36943	GSM282489
GSM282489	304	60	1845		GSM37023	GSM177931	GSM178015	GSM79172	GSM177966	GSM79262
GSM79262	285	60	901		GSM177960	GSM36992	GSM37008	GSM36793	GSM177954	GSM36937
GSM36937	269	60	1931		GSM308446	GSM36899	GSM282518	GSM151009	GSM232201	GSM120691
GSM120691	268	60	5370		GSM36958	GSM177955	GSM79159	GSM36963	GSM79233	GSM120707
GSM120707	262	60	1253		gsm65373	GSM36786	GSM120686	GSM36925	GSM178028	GSM411265
GSM411265	208	60	2008		GSM151007	GSM308342	GSM107167	GSM308267	GSM36967	GSM36852
GSM36852	172	60	2532		GSM308350	GSM107143	GSM36888	GSM36908	GSM308282	GSM308360
GSM308360	164	60	1041		gsm65347	GSM36882	GSM37042	GSM107160	GSM282452	GSM120671
GSM120671	154	60	759		GSM79116	GSM150948	GSM177997	GSM282562	GSM79199	GSM36933
GSM36933	142	60	1246		GSM79138	GSM282421	GSM36779	gsm65822	GSM36896	GSM79297
GSM79297	142	60	1019		gsm65369	GSM150972	GSM79324	GSM37035	GSM79303	gsm65873
gsm65873	122	60	1086		GSM150945	GSM120670	GSM178068	GSM177916	GSM282382	GSM308283
GSM308283	114	60	1797		GSM150798	GSM308376	GSM79287	GSM79149	GSM308336	GSM36998
GSM36998	58	60	603		GSM177961	gsm65869	GSM79312	GSM308385	GSM36853	GSM308391
GSM308391	51	60	1964		GSM79311	GSM282555	GSM282433	GSM79227	GSM178037	GSM178020
GSM178020	214	61	1607		GSM178063	GSM178078	GSM79361	GSM305144	GSM79358	GSM177917
GSM177917	143	61	263		GSM308413	GSM37035	GSM36858	GSM79326	GSM79280	GSM177908
GSM177908	128	61	541		GSM177890	GSM282554	GSM308389	GSM177942	GSM36996	GSM282428
GSM282428	124	61	1161
GSM177927	122	61	700
GSM150991	90	61	1466
GSM36845	253	62	2644
GSM178025	212	62	629
GSM308303	188	62	617
GSM411285	145	62	669
GSM305130	109	62	683
GSM107120	108	62	993
GSM177988	101	62	1079
GSM36875	27	62	1110
GSM107143	301	63	830
GSM107103	243	63	1760
GSM411235	209	63	2181
GSM305224	176	63	2107
GSM107105	156	63	932
GSM308395	134	63	580
GSM36946	114	63	986
GSM36980	97	63	2520
GSM36899	201	64	826
GSM305226	197	64	1110
GSM107096	184	64	1317
GSM150993	180	64	1581
GSM177930	164	64	662
GSM79135	90	64	1001
GSM308351	66	64	1428
GSM36866	433	65	1785
GSM79264	331	65	1012
GSM79276	251	65	937
GSM79255	245	65	3662
gsm65360	139	65	1409
GSM36945	123	65	1022
GSM178080	121	65	2883
GSM79350	52	65	1396
gsm65861	314	66	2458
GSM79189	307	66	702
GSM178066	234	66	2696
GSM36819	226	66	369
GSM282374	221	66	1209
GSM177947	214	66	1074
GSM282472	175	66	1134
GSM282537	174	66	1351
GSM282484	148	66	2169
GSM282463	148	66	644
GSM308388	138	66	2692
GSM107141	129	66	2470
gsm65834	127	66	1226
GSM177903	77	66	1771
GSM305181	27	66	2771
GSM305179	314	67	1342
GSM120697	169	67	1161
GSM177958	139	67	2040
gsm65364	105	67	858
GSM178071	96	67	2177
GSM107086	297	68	1507
GSM151011	278	68	6982
GSM282393	187	68	2127
GSM79325	186	68	3007
GSM308335	169	68	1052
gsm65361	120	68	1238
GSM150947	229	69	1034
GSM150949	203	69	1197
GSM36927	148	69	2422
GSM36847	137	69	1039
GSM308334	111	69	3366
GSM178049	103	69	2990
GSM411288	93	69	3076
GSM37000	93	69	2050
GSM178026	55	69	1191
GSM37034	20	69	2386
GSM177949	15	69	1510
GSM411250	521	70	1062
GSM37047	352	70	1226
GSM151003	236	70	1540
GSM282429	220	70	2653
GSM411237	207	70	1443
GSM177918	86	70	985
GSM37015	74	70	471
GSM150996	150	71	1368
GSM36869	131	71	1043
GSM150948	101	71	830
GSM282475	262	72	958
GSM107118	200	72	2105
GSM79115	175	72	1241
GSM308443	72	72	6000
GSM308437	69	72	430
GSM120681	149	73	421
GSM36789	131	73	1488
GSM120689	360	74	1622
GSM282468	339	74	1658
GSM36897	280	74	369
GSM178063	203	74	1859
GSM36971	182	74	710
GSM308353	171	74	1021
GSM308416	170	74	1912
GSM305147	128	74	2272
GSM305139	108	74	1008
GSM177973	106	74	967
GSM150959	101	74	1247
GSM308310	88	74	659
GSM177899	53	74	931
GSM177934	48	74	1053
GSM411273	187	75	1049
GSM120679	178	75	694
GSM308285	175	75	182
GSM411266	156	75	1258
GSM120674	134	75	1683
GSM308289	112	75	613
GSM150983	97	75	759
GSM150950	55	75	784
GSM308337	42	75	249
GSM305153	35	75	336
GSM308452	212	76	1311
GSM305215	207	76	944
GSM282547	169	76	821
GSM37017	138	76	4194
GSM282488	132	76	553
GSM177977	106	76	1353
GSM120657	66	76	3008
GSM36827	214	77	4087
GSM308276	194	77	537
gsm65859	157	77	1180
GSM308263	156	77	519
GSM150967	132	77	1109
GSM79299	55	77	1234
GSM107193	356	78	1075
GSM178060	269	78	1245
GSM282474	210	78	1726
GSM178029	155	78	1192
GSM177963	138	78	2448
gsm65824	135	78	1348
GSM308376	104	78	834
gsm65353	79	78	789
GSM36939	16	78	530
GSM107213	347	79	1186
gsm65370	237	79	2121
GSM79354	179	79	710
GSM79271	178	79	329
GSM150990	172	79	1554
GSM308281	168	79	1185
GSM177964	163	79	1362
GSM178038	162	79	1243
GSM150973	106	79	1645
GSM107167	240	80	2704
gsm65340	195	80	1656
gsm65354	183	80	878
GSM308270	120	80	689
GSM308340	112	80	477
GSM36805	90	80	900
gsm65836	83	80	1460
GSM177976	83	80	1345
GSM308293	78	80	1605
GSM232210	66	80	860
GSM107183	266	81	3664
GSM308368	229	81	1007
gsm65368	207	81	2031
GSM37055	180	81	1383
GSM79301	178	81	1233
GSM308271	149	81	1763
GSM282539	139	81	518
gsm65865	114	81	2528
GSM177909	100	81	3666
gsm65854	96	81	2172
GSM79327	228	82	818
GSM37031	226	82	518
gsm65867	171	82	1035
GSM305195	153	82	1374
GSM177914	151	82	916
GSM178012	125	82	714
GSM150972	106	82	831
GSM36947	78	82	941
GSM107079	229	83	1392
GSM79195	180	83	3251
gsm65351	180	83	1323
GSM282509	144	83	1337
GSM177936	128	83	1410
GSM177965	64	83	672
GSM79143	401	84	1398
GSM36979	219	84	1462
GSM36843	214	84	1262
gsm65375	177	84	1442
GSM37028	169	84	788
GSM178070	165	84	763
GSM120669	158	84	1157
GSM308359	151	84	789
GSM177989	141	84	1148
GSM305165	114	84	289
GSM120684	35	84	191
GSM308358	325	85	1536
GSM79228	294	85	449
GSM308342	219	85	829
GSM36987	207	85	456
GSM178052	192	85	387
GSM282480	169	85	1148
GSM150951	148	85	1332
GSM308301	141	85	1098
GSM282399	134	85	1366
GSM308407	130	85	2020
GSM282511	100	85	2676
GSM178007	268	86	2118
GSM120704	203	86	2168
GSM178056	201	86	804
GSM177983	190	86	1160
GSM150975	175	86	1075
GSM107152	170	86	1110
GSM282566	159	86	661
GSM232270	134	86	472
GSM36990	104	86	1711
GSM308327	75	86	777
GSM79176	345	87	1456
GSM79311	329	87	1863
GSM308396	226	87	338
GSM178042	189	87	1911
GSM411279	178	87	1249
GSM36839	79	87	876
GSM305182	74	87	1836
GSM308428	67	87	1366
GSM232246	43	87	689
GSM411269	296	88	1538
GSM308382	237	88	406
GSM305261	179	88	370
GSM411284	144	88	756
GSM36804	141	88	856
GSM79172	117	88	1435
GSM177904	59	88	1032
GSM107074	324	89	1806
GSM36879	201	89	803
GSM120656	172	89	1528
GSM308434	151	89	220
GSM150980	106	89	1524
GSM120658	102	89	3350
GSM411254	344	90	678
GSM411253	341	90	1596
GSM36930	321	90	226
GSM282495	303	90	1046
GSM36959	215	90	1517
GSM177975	201	90	1913
GSM37025	183	90	1099
GSM36994	177	90	1301
GSM305135	175	90	484
GSM305173	173	90	681
gsm65344	166	90	1604
GSM151007	147	90	1872
GSM308273	146	90	1642
GSM150943	143	90	857
GSM308429	141	90	918
GSM178047	123	90	872
GSM308435	102	90	1142
GSM36792	18	90	569
GSM107081	233	91	2364
GSM107224	198	91	2281
GSM282504	152	91	470
GSM107093	127	91	1141
GSM177981	32	91	1261
GSM79237	317	92	543
GSM308280	281	92	1846
GSM282513	193	92	2512
GSM308372	161	92	1335
GSM411256	142	92	1086
GSM177968	138	92	1768
GSM308417	65	92	789
GSM120664	150	93	587
GSM178040	88	93	2564
GSM305129	53	93	888
GSM305185	266	94	1024
GSM305193	184	94	2095
GSM305250	180	94	1076
gsm65869	162	94	836
GSM110861	114	94	646
GSM177974	108	94	1921
gsm65877	87	94	625
GSM79173	199	95	3690
GSM178057	196	95	3369
GSM150981	146	95	1619
GSM79166	106	95	2055
GSM36808	78	95	1249
gsm65847	60	95	873
GSM36868	270	96	994
GSM37001	246	96	457
GSM120660	215	96	1382
GSM36812	184	96	733
GSM79236	160	96	1848
GSM37050	145	96	4112
GSM282388	132	96	918
GSM151010	122	96	1609
GSM107153	422	97	2424
GSM107123	181	97	1511
GSM177957	177	97	820
GSM411238	174	97	1650
GSM305234	162	97	2614
GSM177923	151	97	2241
GSM282437	145	97	2110
GSM36860	104	97	2110
GSM79317	351	98	889
GSM308445	327	98	430
GSM107150	247	98	1232
GSM305188	247	98	730
GSM308260	203	98	802
GSM107124	199	98	2718
GSM36790	171	98	1019
gsm65374	144	98	1489
GSM79235	133	98	4778
GSM37022	83	98	2512
GSM282538	41	98	585
gsm65874	34	98	702
GSM308441	315	99	1628
GSM79282	294	99	578
GSM282414	286	99	1048
GSM107192	274	99	1816
GSM308389	238	99	451
GSM177920	223	99	416
GSM177932	202	99	1041
GSM107117	169	99	1337
GSM107198	164	99	318
GSM308272	373	100	1679
GSM411267	275	100	2151
GSM308406	163	100	1421
GSM282413	161	100	1604
GSM36963	117	100	902
GSM107138	85	100	1150
GSM79148	357	101	2890
GSM282442	326	101	2266
GSM282487	283	101	963
GSM107075	231	101	1108
GSM178014	209	101	1427
gsm65345	173	101	2519
GSM79293	170	101	1108
GSM37048	161	101	1360
GSM178008	158	101	531
GSM282490	148	101	1026
GSM411289	112	101	807
GSM305223	89	101	1000
GSM79165	455	102	1462
GSM37046	253	102	1728
gsm65365	223	102	1011
GSM107173	207	102	1632
GSM308290	202	102	1647
GSM411270	192	102	941
GSM305187	176	102	1555
GSM282479	176	102	864
GSM308459	131	102	412
GSM36999	130	102	757
GSM308446	129	102	1876
GSM150955	98	102	641
GSM178077	96	102	1295
GSM177987	83	102	1058
GSM150979	34	102	1279
GSM177998	358	103	722
GSM150968	247	103	1241
GSM308345	218	103	1619
GSM36794	198	103	4396
GSM177946	161	103	611
GSM36800	122	103	1052
GSM177891	45	103	4140
GSM308362	244	104	878
GSM178003	229	104	3877
GSM79268	224	104	857
GSM308320	210	104	1166
GSM150801	182	104	6122
GSM282444	109	104	2771
GSM36878	97	104	765
GSM232209	70	104	694
GSM177984	68	104	1221
GSM308338	268	105	2082
GSM36889	254	105	4390
GSM178059	230	105	1824
GSM308321	214	105	1817
GSM282491	142	105	1132
GSM308309	66	105	1087
GSM308433	343	106	1185
GSM308402	333	106	1105
GSM151005	246	106	702
GSM308455	211	106	804
GSM177926	210	106	553
GSM36828	191	106	913
GSM107195	175	106	1166
GSM305200	173	106	2439
GSM79265	171	106	1048
GSM305143	170	106	738
gsm65827	155	106	743
GSM36949	138	106	2681
gsm65862	120	106	1212
GSM37045	103	106	1511
GSM282424	87	106	983
GSM177994	63	106	1632
GSM79221	254	107	1038
GSM282384	253	107	1194
GSM308373	234	107	2778
GSM305244	210	107	430
GSM308265	205	107	1295
GSM36894	168	107	2287
GSM305218	115	107	2264
GSM177986	101	107	1495
GSM150945	81	107	1867
GSM151000	263	108	1479
GSM308424	184	108	2627
gsm65376	178	108	1552
GSM177910	145	108	762
GSM308298	121	108	1380
gsm65352	108	108	3130
GSM37032	103	108	1171
GSM308409	282	109	1581
GSM411286	237	109	1076
GSM37030	173	109	484
GSM282530	110	109	1356
GSM305146	101	109	1600
GSM308297	97	109	646
GSM308379	76	109	1193
GSM150956	237	110	1577
GSM36944	233	110	1684
GSM177901	200	110	1269
GSM282432	183	110	764
GSM79318	178	110	680
GSM79132	135	110	775
GSM36929	84	110	1967
GSM282402	275	111	915
GSM308258	264	111	1026
GSM36977	184	111	672
GSM177905	160	111	649
GSM177972	150	111	1682
GSM282473	89	111	628
GSM36982	86	111	1328
GSM177928	86	111	809
GSM79209	415	112	2147
GSM411287	358	112	1951
GSM308380	198	112	1680
GSM305219	156	112	2189
GSM308350	147	112	1871
GSM36917	120	112	438
gsm65358	67	112	1324
GSM36900	12	112	607
GSM150994	8	112	1283
GSM282435	261	113	1377
GSM120654	219	113	603
GSM282377	217	113	494
GSM305235	191	113	2480
GSM36919	159	113	248
GSM411258	135	113	1264
GSM308383	128	113	637
GSM177933	95	113	1186
gsm65826	72	113	1297
GSM308426	184	114	771
GSM107221	176	114	1205
GSM150971	131	114	1162
GSM232234	101	114	380
gsm65350	98	114	1997
GSM107084	90	114	1001
GSM232227	58	114	1337
GSM150985	56	114	1000
GSM305172	376	115	513
gsm65857	167	115	1077
GSM79178	155	115	1345
GSM308278	128	115	1633
GSM79123	121	115	796
GSM150800	48	115	1893
GSM178022	296	116	1303
GSM282391	230	116	1408
GSM178051	222	116	1608
GSM282483	216	116	1931
GSM308347	202	116	1285
GSM177906	189	116	292
GSM150944	168	116	1925
GSM177969	156	116	743
GSM177982	126	116	971
GSM36842	98	116	994
GSM178032	664	117	1098
GSM308370	421	117	2661
GSM411275	335	117	1605
GSM37057	311	117	1198
GSM36898	296	117	718
GSM308268	272	117	1975
GSM282510	177	117	1153
gsm65346	134	117	1481
GSM308457	134	117	495
GSM308286	114	117	1532
GSM305262	76	117	244
GSM308296	65	117	1507
GSM308288	51	117	775
GSM282392	325	118	2420
GSM177961	252	118	1865
GSM79314	210	118	673
gsm65347	152	118	1870
GSM308453	143	118	2034
GSM36830	139	118	1060
GSM282458	132	118	719
GSM36892	108	118	1511
gsm65366	89	118	2594
GSM178061	64	118	1173
GSM305260	371	119	714
GSM107142	316	119	2249
GSM308356	245	119	948
GSM151008	232	119	864
GSM308257	157	119	1158
GSM79213	66	119	489
GSM308449	320	120	3493
GSM308323	265	120	914
GSM282485	218	120	1251
GSM282379	152	120	2585
GSM79214	147	120	1323
GSM79347	141	120	883
GSM282416	57	120	780
GSM177921	423	121	1789
GSM308269	229	121	2317
GSM150961	216	121	1981
GSM107214	155	121	1094
GSM177892	143	121	1398
GSM107088	138	121	1376
GSM178046	105	121	1676
GSM178035	94	121	2536
GSM79127	10	121	812
GSM150797	352	122	5407
GSM36991	223	122	1188
GSM282386	150	122	1717
GSM79187	140	122	857
GSM177938	134	122	2324
GSM232265	129	122	490
gsm65823	111	122	2009
GSM308451	99	122	1679
GSM177912	31	122	1210
GSM36985	19	122	593
GSM178031	314	123	1982
GSM282477	261	123	2378
GSM178065	229	123	2268
GSM37023	207	123	1879
GSM308308	188	123	464
GSM107078	162	123	2920
GSM305210	154	123	1231
GSM37036	149	123	1406
GSM37002	139	123	676
GSM178079	138	123	1768
GSM305132	88	123	724
GSM150966	75	123	1016
GSM282404	65	123	1639
GSM411277	476	124	1146
GSM107114	260	124	623
GSM36905	236	124	2048
GSM411257	234	124	1935
GSM150978	220	124	1066
GSM308279	177	124	945
GSM178072	133	124	1956
GSM232194	42	124	319
GSM411247	357	125	895
GSM411268	342	125	3404
GSM79174	256	125	1059
GSM79332	234	125	731
GSM79295	200	125	1611
GSM282410	185	125	602
GSM282523	176	125	2540
GSM107171	175	125	936
GSM308448	170	125	1920
GSM282417	166	125	841
GSM282492	165	125	1563
GSM177990	148	125	1216
GSM282519	142	125	1127
GSM308410	136	125	1286
GSM79277	130	125	497
GSM177948	99	125	760
GSM107219	422	126	1058
GSM308386	160	126	1177
GSM107197	138	126	4533
GSM177999	133	126	5506
GSM79243	114	126	939
GSM177887	360	127	1976
GSM282493	160	127	2081
GSM308274	159	127	2250
GSM36934	156	127	1025
gsm65359	136	127	1262
GSM36925	117	127	753
GSM308267	117	127	459
GSM178013	74	127	1465
gsm65831	35	127	479
GSM308425	297	128	1254
GSM36989	235	128	1440
GSM282381	167	128	620
GSM79124	166	128	1460
GSM150958	155	128	3116
GSM232196	154	128	298
GSM177955	147	128	826
GSM37012	86	128	592
GSM308421	60	128	565
GSM308324	270	129	853
GSM308390	173	129	618
GSM36835	172	129	1286
GSM177967	139	129	788
GSM79292	117	129	1572
GSM178067	58	129	1156
GSM282501	16	129	499
GSM305150	337	130	915
GSM308439	255	130	1560
GSM79216	202	130	1749
gsm65369	120	130	1867
GSM282395	114	130	2099
GSM308315	86	130	1485
GSM36893	63	130	642
GSM79306	481	131	1453
GSM150995	233	131	1749
GSM79188	208	131	1511
GSM177935	203	131	3100
GSM36890	196	131	927
GSM411272	160	131	658
GSM177915	99	131	2197
GSM150804	377	132	1173
GSM282516	372	132	1108
GSM411271	293	132	1155
gsm65362	246	132	1686
GSM282476	243	132	1077
GSM308432	201	132	2482
GSM282380	189	132	3462
GSM305196	173	132	1187
GSM177907	164	132	609
GSM308392	159	132	1738
gsm65819	109	132	1930
GSM305228	14	132	325
GSM308284	276	133	1674
GSM177925	207	133	2029
GSM411242	206	133	1715
gsm65843	172	133	3151
GSM305202	157	133	850
GSM308331	147	133	1307
GSM308365	146	133	6797
GSM36992	137	133	825
GSM79167	102	133	1514
GSM36856	93	133	496
GSM36857	233	134	1826
GSM178000	189	134	957
gsm65355	162	134	1346
gsm65846	127	134	1128
GSM36882	123	134	830
GSM79170	489	135	611
GSM107136	258	135	1449
GSM79198	165	135	1596
GSM177959	147	135	2983
GSM36883	131	135	1139
GSM282407	114	135	891
GSM178078	49	135	837
GSM36783	43	135	507
GSM411276	387	136	577
GSM36926	222	136	2105
GSM120695	209	136	1186
GSM232266	208	136	423
GSM305249	191	136	606
GSM79256	170	136	657
GSM36907	164	136	946
GSM107188	157	136	977
gsm65377	74	136	3860
GSM36831	247	137	1516
GSM150992	185	137	1265
GSM308300	174	137	2066
GSM177945	174	137	1534
GSM36829	161	137	959
GSM178053	143	137	802
GSM79157	93	137	1271
GSM305208	63	137	1224
GSM36809	317	138	1780
GSM178054	214	138	3455
GSM36993	191	138	1835
GSM282529	168	138	705
GSM305183	164	138	1161
GSM79153	137	138	1897
GSM36788	237	139	944
GSM79336	233	139	684
GSM37018	193	139	1838
GSM177894	169	139	1459
GSM282400	168	139	1275
GSM232208	158	139	484
GSM37024	147	139	1263
GSM177962	141	139	2561
GSM79227	119	139	2664
GSM120683	39	139	1668
GSM150999	277	140	3878
GSM107111	265	140	4516
GSM308364	222	140	3668
GSM79248	170	140	714
GSM79344	164	140	1418
GSM79122	157	140	2807
GSM282549	145	140	607
GSM305233	63	140	208
GSM107106	444	141	1407
GSM151006	353	141	1696
GSM79136	288	141	1743
GSM282396	237	141	484
GSM308266	212	141	1738
GSM150798	95	141	1865
GSM308447	44	141	1077
GSM411243	315	142	1998
GSM79226	251	142	1432
GSM177996	194	142	1417
GSM177895	177	142	2655
GSM107087	156	142	1981
GSM178011	154	142	2826
GSM411274	339	143	1572
GSM308405	306	143	2059
GSM282572	289	143	1717
GSM79217	287	143	1499
GSM107161	174	143	992
GSM79138	145	143	1869
GSM282376	92	143	1201
GSM79238	210	144	1078
GSM308328	138	144	848
GSM308318	103	144	848
GSM305166	278	145	1022
GSM177997	239	145	2804
GSM411259	230	145	1927
GSM282427	203	145	3040
GSM79177	192	145	844
GSM79183	161	145	1355
GSM282520	143	145	1324
GSM36824	123	145	2517
GSM308275	80	145	2089
GSM232259	56	145	880
GSM308355	169	146	1917
GSM79203	145	146	884
GSM282394	139	146	600
GSM282431	121	146	930
GSM150988	352	147	1732
GSM79200	266	147	774
GSM308419	220	147	850
GSM305221	202	147	1833
GSM308393	159	147	760
GSM305140	300	148	855
GSM37027	284	148	1093
GSM232220	260	148	1519
GSM36858	238	148	588
GSM79208	155	148	1203
GSM308299	83	148	1298
GSM120705	83	148	795
GSM308415	431	149	3654
GSM150802	286	149	2123
GSM308420	244	149	759
gsm65349	207	149	1059
GSM282528	174	149	2841
GSM308294	138	149	1193
gsm65837	127	149	1181
GSM178044	62	149	744
GSM305232	191	150	3003
GSM308414	146	150	1324
GSM308287	128	150	1314
GSM178074	427	151	1995
GSM79190	305	151	2877
GSM79249	266	151	1632
GSM178006	252	151	1666
GSM36968	183	151	880
GSM308454	165	151	1588
GSM282542	139	151	870
GSM107203	107	151	2917
GSM178009	533	152	4248
GSM308423	358	152	1294
GSM308412	271	152	417
GSM107125	225	152	1945
GSM282527	187	152	1468
GSM79254	180	152	2269
gsm65341	160	152	1030
GSM282550	144	152	860
GSM151009	117	152	954
GSM308444	113	152	1191
GSM36861	25	152	664
GSM79156	405	153	1274
GSM107207	275	153	1763
GSM305148	251	153	1100
GSM178068	239	153	978
GSM79328	185	153	862
GSM305149	98	153	1020
GSM79171	71	153	464
GSM177951	63	153	1837
GSM79259	503	154	986
GSM305212	267	154	1348
GSM282517	222	154	1681
GSM305204	189	154	2032
GSM308430	170	154	1378
GSM282462	94	154	1667
GSM36988	63	154	866
GSM232205	31	154	615
GSM411263	299	155	1653
GSM79307	269	155	918
GSM107108	265	155	1518
GSM282471	261	155	2323
GSM282565	229	155	3139
GSM282451	162	155	795
GSM177993	155	155	894
GSM308256	151	155	1089
GSM308399	140	155	1028
GSM282465	133	155	3048
GSM36867	402	156	1224
GSM79290	396	156	501
GSM282503	382	156	557
GSM282502	284	156	2514
GSM107176	274	156	1443
GSM79351	234	156	2088
GSM150997	213	156	1918
GSM308343	213	156	886
GSM107181	195	156	1702
GSM282557	190	156	1576
GSM79129	130	156	798
GSM36940	128	156	2076
GSM37007	109	156	1097
GSM37061	97	156	244
GSM36964	304	157	1230
GSM37043	263	157	1196
GSM36814	206	157	1999
GSM282514	169	157	1386
GSM308456	164	157	653
GSM177980	152	157	583
GSM411236	132	157	1416
GSM308440	103	157	448
GSM232261	71	157	466
GSM308306	247	158	979
GSM36957	232	158	605
GSM150962	227	158	881
GSM120675	196	158	808
GSM36885	162	158	2064
GSM79161	154	158	1245
GSM79224	109	158	518
GSM282482	273	159	2467
GSM79341	254	159	799
GSM79244	245	159	1835
GSM411240	160	159	1718
GSM282558	154	159	739
GSM79159	241	160	721
gsm65848	233	160	736
GSM282457	161	160	968
GSM79274	411	161	935
GSM178062	294	161	2930
GSM79114	247	161	810
GSM282378	206	161	1275
GSM282423	170	161	872
GSM36806	164	161	1620
GSM178069	86	161	1752
GSM79150	272	162	957
GSM79339	244	162	521
GSM150805	221	162	915
GSM308277	166	162	894
GSM232244	103	162	870
GSM282540	323	163	1763
GSM308375	259	163	1574
GSM305154	218	163	1030
GSM107178	206	163	3155
GSM282559	200	163	1003
GSM178036	192	163	1340
GSM308304	149	163	729
GSM282411	138	163	1945
GSM79215	533	164	1448
GSM308401	221	164	613
GSM305246	161	164	466
GSM308394	133	164	2080
GSM282454	114	164	2524
GSM150953	21	164	1136
GSM79260	225	165	1197
GSM282541	149	165	1641
gsm65863	143	165	1639
GSM107189	138	165	879
GSM150796	128	165	1279
GSM79360	96	165	3034
GSM282508	263	166	2324
GSM36862	257	166	2197
GSM305177	226	166	892
GSM36966	211	166	2063
GSM177900	200	166	1202
GSM282397	185	166	1649
GSM178016	172	166	1011
GSM282532	147	166	942
GSM282478	130	166	1474
GSM308291	48	166	1474
GSM308442	317	167	668
GSM107182	269	167	2662
GSM36936	215	167	2602
GSM308374	182	167	4379
GSM36932	172	167	2665
GSM107177	166	167	1285
GSM411260	165	167	1955
GSM177931	54	167	824
GSM232202	38	167	424
GSM232243	29	167	1299
GSM150970	311	168	929
GSM79168	302	168	4140
GSM282433	238	168	939
GSM305213	227	168	1391
GSM308427	166	168	1887
GSM282561	140	168	2755
GSM308361	137	168	2573
GSM79204	128	168	959
GSM36908	118	168	8611
GSM282560	112	168	2518
GSM178024	102	168	1003
GSM282445	341	169	1600
GSM305145	222	169	786
GSM36870	197	169	394
GSM79275	184	169	873
GSM305227	178	169	2896
GSM36782	159	169	2444
GSM107230	152	169	1959
GSM282567	50	169	2181
GSM178045	357	170	2180
GSM79231	343	170	498
GSM79302	260	170	723
GSM178019	196	170	686
GSM308408	180	170	1437
GSM178073	170	170	1430
GSM107090	83	170	2026
GSM232218	53	170	723
GSM79280	237	171	1625
GSM36996	200	171	662
GSM178033	199	171	932
GSM308381	187	171	1209
GSM107200	153	171	1390
GSM308352	133	171	2338
GSM282403	132	171	2082
GSM282459	122	171	1022
GSM282562	118	171	1368
GSM36896	262	172	794
GSM79303	258	172	857
GSM282382	217	172	719
GSM308336	201	172	3187
GSM36853	192	172	673
GSM178037	102	172	1006
GSM79358	76	172	1444
GSM79233	331	173	1125
GSM178028	307	173	1597
GSM36967	224	173	1708
GSM308282	215	173	1159
GSM282452	210	173	1376
GSM79199	120	173	1067
GSM36943	306	174	600
GSM177966	206	174	1501
GSM177954	134	174	1978
GSM232201	103	174	508
GSM107072	384	175	2122
GSM282409	354	176	1658
GSM107092	266	176	3165
GSM305134	258	176	276
GSM107110	255	176	2686
GSM282507	248	176	2465
GSM282553	191	176	1886
GSM37051	165	176	1381
GSM177939	161	176	1650
GSM79119	128	176	740
GSM308385	119	176	3833
GSM282461	342	177	602
GSM37056	145	177	630
GSM107227	261	178	4023
gsm65853	227	178	1314
GSM36877	122	178	1536
GSM232207	62	178	1089
GSM178030	556	179	1993
GSM79335	188	179	1413
GSM308369	179	179	1499
GSM107196	103	179	558
GSM232200	4	179	903
GSM79272	362	180	1548
GSM36902	250	180	1498
GSM308400	245	180	2036
GSM305207	168	180	2241
GSM282436	86	180	732
GSM232238	74	180	3068
GSM305231	291	181	2855
GSM107157	255	181	1699
GSM120673	199	181	1027
GSM36816	171	181	2354
GSM36871	79	181	703
GSM79296	71	181	1027
GSM232256	8	181	418
GSM308436	376	182	2557
GSM282536	312	182	717
GSM107225	213	182	1693
GSM282440	177	182	1890
GSM79305	133	182	1627
GSM232239	12	182	4571
GSM308371	247	183	2619
GSM107162	224	183	2122
GSM411255	337	184	2545
GSM282460	320	184	706
GSM308403	281	184	1649
GSM36978	234	184	1642
GSM282455	178	184	3076
GSM120662	147	184	450
GSM308348	140	184	2282
GSM308431	405	185	1883
GSM36916	283	185	1010
GSM308387	281	185	1501
GSM282505	228	185	573
GSM308354	186	185	3199
GSM150998	106	185	1042
GSM177890	70	185	1854
GSM282453	58	185	818
GSM282422	412	186	1723
GSM107156	395	186	1170
GSM308305	321	186	2297
GSM305174	276	186	1557
GSM79201	260	186	2273
GSM178005	157	186	2285
GSM178082	99	186	2982
GSM36948	327	187	734
GSM79128	250	187	1714
GSM107169	230	187	1780
GSM282506	205	187	2219
GSM79139	179	187	1587
GSM282531	151	187	1976
GSM36881	377	188	1035
GSM411239	278	188	2045
GSM305229	254	188	2536
GSM107115	175	188	1450
GSM79130	169	188	1184
GSM308367	120	188	2862
GSM232198	94	188	172
GSM282552	91	188	1844
GSM282470	281	189	1344
GSM305236	278	189	2886
GSM282387	211	189	1774
GSM308377	175	189	2468
GSM282425	136	189	1399
GSM282522	72	189	968
GSM282515	113	190	2889
GSM178039	415	191	1041
GSM411280	389	191	1827
GSM305203	172	191	1133
GSM305211	112	191	469
GSM120702	369	192	753
GSM107101	158	192	1695
GSM36846	142	192	1832
GSM79343	104	192	504
GSM232213	103	192	514
GSM308357	61	192	1286
GSM150982	335	193	1149
GSM177960	334	193	1878
GSM282564	332	193	946
GSM150986	246	193	3622
GSM36825	179	193	1778
GSM107147	177	193	1575
GSM107185	142	193	2123
GSM411248	300	194	3284
GSM178048	139	194	1116
GSM282543	130	194	2170
GSM79202	111	194	3413
GSM36921	54	194	1179
GSM232267	42	194	1415
GSM79308	433	195	974
GSM282456	199	195	1068
GSM107091	171	195	2046
GSM308307	169	195	1366
GSM305131	43	195	951
GSM150795	32	195	1648
GSM150984	13	195	2169
GSM79134	413	196	1454
GSM282518	241	196	892
GSM282499	151	196	649
GSM107145	122	196	2349
GSM232222	48	196	740
GSM305137	22	196	452
GSM36938	279	197	1615
GSM282441	253	197	868
GSM79239	211	197	1517
GSM178027	191	197	2758
GSM305171	187	197	444
GSM282390	154	197	740
GSM282524	142	197	1238
GSM232197	127	197	566
GSM177950	115	197	1153
GSM177956	369	198	4592
GSM308295	285	198	1064
GSM36859	275	198	1151
GSM79361	238	198	938
GSM308329	120	198	609
GSM37009	356	199	848
GSM282548	231	199	611
GSM177952	220	199	1042
GSM282546	277	200	1808
GSM107218	269	200	479
GSM107158	188	200	4127
GSM305168	454	201	1048
GSM36958	275	201	1874
GSM308261	254	201	3266
GSM79338	208	201	1260
GSM151062	167	201	5261
GSM305220	87	201	2708
GSM36983	273	202	898
GSM79313	252	202	3570
GSM107089	231	202	1939
GSM150987	186	202	1472
GSM305239	157	202	599
GSM79250	408	203	1132
GSM120663	263	203	1962
GSM79329	145	203	3044
GSM308460	291	204	1777
GSM282570	219	204	3053
GSM308322	202	204	585
GSM305214	201	204	1024
GSM232215	29	204	813
GSM178004	311	205	1425
GSM36848	257	205	1316
gsm65363	244	205	1732
GSM282375	198	205	1116
GSM36955	196	205	1429
GSM79322	171	205	4571
GSM79345	130	205	2926
GSM308259	206	206	1071
GSM308262	152	206	1286
GSM79294	336	207	933
GSM79206	260	207	1404
GSM36918	244	207	983
GSM232214	124	207	1254
GSM232253	58	207	1364
GSM411241	167	208	2292
GSM79310	135	208	814
GSM232211	89	208	735
GSM79348	188	209	784
GSM79258	182	209	545
GSM308319	178	209	5056
GSM308344	148	209	815
GSM232231	132	209	1540
GSM232248	86	209	1509
GSM232236	39	209	459
GSM308302	352	210	1360
GSM107098	323	210	1601
GSM36826	272	210	1759
GSM37058	262	210	2354
GSM120653	221	210	3194
GSM232254	110	210	815
GSM120680	267	211	847
GSM282544	210	211	452
GSM177941	86	211	657
GSM79363	195	212	1094
GSM308384	156	212	923
GSM232235	106	212	674
GSM79324	239	213	1883
GSM282571	307	214	913
GSM79261	297	214	1124
GSM79252	198	214	1217
GSM282439	190	214	716
GSM232229	95	214	792
GSM308422	305	215	1489
GSM79321	211	215	646
GSM282526	109	215	1469
GSM107220	98	215	1440
GSM79247	288	216	2555
GSM79269	282	216	2110
GSM107222	267	216	1819
GSM79323	152	216	1012
GSM36931	263	217	1216
GSM107212	255	217	1396
GSM107126	143	217	1833
GSM305237	156	218	2288
GSM36972	251	219	1330
GSM36840	203	219	1479
GSM79205	320	220	1890
GSM36887	324	221	1472
GSM177991	184	221	963
GSM177940	172	221	1945
GSM37019	77	221	645
GSM308349	341	222	2292
GSM305155	294	222	329
GSM36832	218	222	2569
GSM79251	197	222	1622
GSM232226	28	222	2234
GSM282415	357	223	549
GSM178015	242	223	842
GSM36976	225	223	468
GSM36818	208	224	1445
GSM232217	62	224	520
GSM107186	560	225	7312
GSM37005	221	225	964
GSM282449	215	225	748
GSM305225	212	225	969
GSM36950	144	225	718
GSM79288	291	226	616
GSM308413	438	227	1859
GSM232224	105	227	1171
GSM282496	331	228	1651
GSM232219	145	228	366
GSM308418	246	229	2181
GSM107217	139	229	1236
GSM232233	47	229	465
GSM79121	929	230	2899
GSM305191	342	230	2217
GSM120652	127	230	342
GSM107128	397	231	2005
GSM37052	304	231	1824
GSM107205	146	231	4257
GSM79298	289	232	1499
GSM305169	49	232	522
GSM308363	512	233	3148
GSM282448	265	233	1244
GSM232263	146	233	1061
GSM305205	348	234	736
GSM232228	121	234	607
GSM79145	174	236	849
GSM232245	161	236	1563
gsm65878	100	236	816
GSM107201	309	237	2111
GSM37029	191	237	207
GSM308411	200	238	1292
GSM37020	188	238	495
GSM232257	90	238	367
GSM79346	335	239	1796
GSM79149	119	239	4156
GSM282467	225	240	1229
GSM150963	245	241	1439
GSM282405	230	241	927
GSM305186	165	242	1041
GSM232252	69	242	1142
GSM36915	463	243	1632
gsm65379	146	243	2560
GSM79137	289	244	677
GSM282498	283	245	583
GSM79340	218	245	1289
GSM282430	78	245	642
GSM232199	7	245	1816
GSM232230	77	246	1161
GSM79267	396	247	670
GSM79364	438	248	2396
GSM36914	372	248	1922
GSM79182	272	248	3034
GSM79337	203	248	772
GSM282419	168	248	821
GSM107100	95	249	1275
GSM107085	187	250	2803
GSM232225	130	250	2532
GSM79349	336	251	3432
GSM177924	251	252	1814
GSM79220	391	253	910
GSM79186	219	253	1202
GSM282469	223	254	1532
GSM107165	215	254	1180
GSM36974	175	254	329
GSM282401	154	255	815
GSM120706	137	255	2378
GSM282535	473	257	2489
GSM37035	118	257	838
GSM36981	220	258	769
GSM232242	124	258	423
GSM305144	119	258	1636
GSM232204	93	258	395
GSM79144	263	259	1422
GSM282426	256	259	1519
GSM232195	58	259	1278
GSM178076	246	260	4105
GSM79193	139	260	1291
GSM232216	59	260	1135
GSM79257	400	261	1284
GSM232206	113	261	1303
GSM411264	643	262	1425
GSM282438	318	263	4295
GSM79181	206	264	823
GSM178043	110	264	1631
GSM177889	74	264	2161
GSM79316	175	265	1443
GSM282533	142	265	765
GSM79218	417	266	903
GSM178081	66	266	3856
GSM120677	31	266	655
GSM282563	233	269	1912
GSM79210	232	269	1089
GSM308313	303	270	1197
GSM36952	431	272	1206
GSM107226	371	272	1124
GSM282383	469	273	1449
GSM232262	102	273	1518
GSM79331	137	274	2130
GSM282545	173	275	1450
GSM305216	468	276	1053
GSM282434	282	278	3151
GSM107208	440	279	1033
GSM120672	405	279	1131
GSM107172	172	279	2643
GSM282420	271	280	1465
GSM282512	271	280	1357
GSM79342	291	281	887
GSM282447	250	281	1041
GSM282408	113	282	697
GSM79175	440	283	1898
GSM232264	113	284	854
GSM305217	23	284	221
GSM37041	392	285	1473
GSM282525	260	285	977
GSM282534	177	285	1803
GSM107180	334	286	2033
GSM79192	256	286	1425
GSM79232	540	288	2076
GSM36922	342	290	2098
GSM282373	220	291	1144
GSM232241	56	292	1163
GSM79229	163	293	2158
GSM79240	403	294	899
GSM308314	282	294	1966
GSM37059	223	294	2169
GSM36909	148	295	6658
GSM282389	300	296	1786
GSM178023	256	296	1464
GSM79283	365	297	783
GSM79180	332	298	1238
GSM282497	109	298	1481
GSM107140	721	299	1604
GSM282521	266	302	1767
GSM178075	187	302	3538
GSM79169	161	302	1915
GSM36822	157	302	1326
GSM282464	539	303	652
GSM107076	328	303	1947
GSM107099	138	303	1468
GSM232269	84	303	929
GSM36864	201	304	1784
GSM107174	164	304	1925
GSM232268	99	304	974
GSM37014	213	309	903
GSM232223	83	309	1284
GSM36886	388	311	2431
GSM79315	257	313	1094
GSM282412	180	314	1830
GSM282481	373	315	708
GSM232260	45	316	1458
GSM79352	491	318	1093
GSM79158	439	318	2961
GSM232250	60	318	755
GSM79219	351	320	2853
GSM150960	229	324	821
GSM79154	439	329	1167
GSM107113	76	329	2049
GSM79334	164	332	679
GSM79357	161	334	2114
GSM282421	173	336	830
GSM308332	248	341	795
GSM79312	238	343	1109
GSM305142	164	349	1619
GSM107179	661	351	5583
GSM120670	157	351	834
GSM308366	279	355	2411
GSM107175	103	359	5970
GSM232237	6	360	806
GSM107164	382	362	2702
GSM107129	264	362	2850
GSM79253	204	366	6202
GSM37053	189	370	1352
GSM308458	266	375	1151
GSM232249	158	378	985
GSM79185	553	379	2746
GSM232255	162	379	621
GSM79245	256	380	663
GSM305170	337	390	751
GSM232247	58	393	1108
GSM107187	186	405	1185
GSM232212	163	412	1584
GSM120666	282	417	1671
GSM232232	158	424	945
GSM79142	282	427	2383
GSM411252	550	439	2648
GSM36954	349	448	210
GSM232221	93	454	1306
GSM120649	372	455	744
GSM79263	398	481	1933
GSM79194	44	498	1965
GSM308346	718	530	4368
GSM178055	641	532	2723
GSM107166	315	536	878
GSM107204	91	561	5708
GSM232240	46	590	1366
GSM232203	108	614	605
GSM36795	384	626	2307
GSM177944	323	698	1462
GSM107131	497	703	8106
GSM232251	68	798	2057

## Sheet: CLINICAL DATA 1809 PATIENTS
AffyID	DataSet	RFS_event (1=relapse)	RFS_time	Death_event (1=death)	Death_time	DMFS_event (1=relapse)	DMFS_time	ER status	Lymph node status	Death from BC	Grade	Size	Age
GSM107072	gse1456	1	3,82	1	4,14					1	2
GSM107073	gse1456	0	8,15	0	8,15					0	3
GSM107074	gse1456	0	8,36	1	2,22					0	1
GSM107075	gse1456	0	8,23	0	8,23					0	2
GSM107076	gse1456	0	8,07	1	5,55					0
GSM107077	gse1456	0	8,30	0	8,3					0	3
GSM107078	gse1456	0	8,12	1	4,42					0	2
GSM107079	gse1456	0	8,07	0	8,07					0	1
GSM107080	gse1456	0	6,38	0	6,38					0	3
GSM107081	gse1456	0	8,13	0	8,13					0	3
GSM107082	gse1456	1	4,08	1	5,51					1
GSM107083	gse1456	0	8,11	0	8,11					0	2
GSM107084	gse1456	1	3,47	1	5,47					1	3
GSM107085	gse1456	1	0,56	0	6,82					0	3
GSM107086	gse1456	1	5,53	1	6,25					1	2
GSM107087	gse1456	0	7,71	0	7,71					0	2
GSM107088	gse1456	1	4,44	1	6,22					1	2
GSM107089	gse1456	1	1,39	1	3,06					1	3
GSM107090	gse1456	0	6,32	1	5,87					0	3
GSM107091	gse1456	0	7,86	0	7,86					0	2
GSM107092	gse1456	1	2,92	1	3,85					1	2
GSM107093	gse1456	1	1,09	1	2,65					1	3
GSM107094	gse1456	1	4,36	1	5,63					1	3
GSM107095	gse1456	0	7,61	0	7,61					0	2
GSM107096	gse1456	0	7,55	0	7,55					0	1
GSM107097	gse1456	1	1,19	1	3,18					1	2
GSM107098	gse1456	0	8,03	0	8,03					0	1
GSM107099	gse1456	1	5,16	0	7,31					0	2
GSM107100	gse1456	0	7,65	0	7,65					0	3
GSM107101	gse1456	0	7,38	0	7,38					0	2
GSM107102	gse1456	0	7,29	0	7,29					0	3
GSM107103	gse1456	0	8,03	0	8,03					0	2
GSM107104	gse1456	0	8,03	0	8,03					0	1
GSM107105	gse1456	1	6,65	0	7,93					0	1
GSM107106	gse1456	0	7,73	0	7,73					0	1
GSM107107	gse1456	0	8,20	0	8,2					0	1
GSM107108	gse1456	0	7,59	0	7,59					0	3
GSM107109	gse1456	0	7,81	0	7,81					0	3
GSM107110	gse1456	0	8,48	0	8,48					0
GSM107111	gse1456	0	7,95	0	7,95					0	1
GSM107112	gse1456	0	8,34	1	2,24					0	2
GSM107113	gse1456	0	7,28	0	7,28					0	3
GSM107114	gse1456	0	7,96	0	7,96					0	2
GSM107115	gse1456	0	6,86	0	6,86					0	3
GSM107117	gse1456	0	7,03	0	7,03					0	2
GSM107118	gse1456	0	8,46	0	8,46					0	2
GSM107119	gse1456	0	7,84	0	7,84					0	2
GSM107120	gse1456	0	6,13	0	6,13					0	2
GSM107121	gse1456	0	7,21	0	7,21					0	3
GSM107122	gse1456	0	8,13	0	8,13					0	2
GSM107123	gse1456	0	7,65	0	7,65					0
GSM107124	gse1456	0	7,07	0	7,07					0	2
GSM107125	gse1456	1	3,99	1	4,72					1	2
GSM107126	gse1456	0	7,55	0	7,55					0	1
GSM107127	gse1456	0	7,75	0	7,75					0	1
GSM107128	gse1456	0	8,08	0	8,08					0	2
GSM107129	gse1456	1	1,55	1	2,38					1	3
GSM107130	gse1456	0	8,40	0	8,4					0
GSM107131	gse1456	0	7,54	0	7,54					0	3
GSM107132	gse1456	0	7,28	0	7,28					0	1
GSM107133	gse1456	0	7,73	0	7,73					0	2
GSM107134	gse1456	1	1,85	1	3					1	3
GSM107135	gse1456	0	6,31	0	6,31					0	3
GSM107136	gse1456	0	8,30	0	8,3					0	2
GSM107137	gse1456	0	7,07	0	7,07					0	2
GSM107138	gse1456	1	3,15	1	6,4					1	3
GSM107139	gse1456	0	8,15	0	8,15					0	1
GSM107140	gse1456	0	8,24	0	8,24					0
GSM107141	gse1456	0	6,02	0	6,02					0	3
GSM107142	gse1456	0	5,85	0	5,85					0	3
GSM107143	gse1456	1	5,00	0	5,96					0	2
GSM107144	gse1456	0	5,81	0	5,81					0
GSM107145	gse1456	0	5,86	0	5,86					0	2
GSM107146	gse1456	0	5,75	0	5,75					0
GSM107147	gse1456	0	5,71	0	5,71					0	1
GSM107148	gse1456	0	5,63	0	5,63					0	2
GSM107149	gse1456	0	5,68	0	5,68					0	2
GSM107150	gse1456	0	7,99	0	7,99					0	2
GSM107151	gse1456	0	5,56	0	5,56					0	3
GSM107152	gse1456	1	1,61	1	4,61					1	3
GSM107153	gse1456	0	5,69	0	5,69					0	1
GSM107154	gse1456	0	8,27	1	5,79					0
GSM107155	gse1456	1	1,04	1	1,73					1	2
GSM107156	gse1456	0	8,33	0	8,33					0	2
GSM107157	gse1456	0	6,03	0	6,03					0	3
GSM107158	gse1456	0	5,82	1	4,51					0	1
GSM107159	gse1456	0	5,86	0	5,86					0	2
GSM107160	gse1456	1	4,30	0	5,56					0	1
GSM107161	gse1456	0	7,92	0	7,92					0	3
GSM107162	gse1456	0	6,52	0	6,52					0	2
GSM107163	gse1456	0	7,42	0	7,42					0	3
GSM107164	gse1456	0	6,46	0	6,46					0
GSM107165	gse1456	0	8,43	0	8,43					0	2
GSM107166	gse1456	1	6,24	1	6,72					1	2
GSM107167	gse1456	1	3,89	0	7,28					0	2
GSM107168	gse1456	1	4,27	0	7,96					0	3
GSM107169	gse1456	0	7,59	0	7,59					0	2
GSM107170	gse1456	1	0,23	1	1,21					1	2
GSM107171	gse1456	0	7,51	0	7,51					0	2
GSM107172	gse1456	0	7,67	0	7,67					0	2
GSM107173	gse1456	0	8,30	0	8,3					0	1
GSM107174	gse1456	0	7,78	0	7,78					0	2
GSM107175	gse1456	0	7,89	0	7,89					0	3
GSM107176	gse1456	0	7,44	0	7,44					0	1
GSM107177	gse1456	0	5,95	0	5,95					0	1
GSM107178	gse1456	1	2,78	1	2,83					1	2
GSM107179	gse1456	0	6,26	0	6,26					0	2
GSM107180	gse1456	0	8,32	0	8,32					0	1
GSM107181	gse1456	1	3,86	1	4,83					1	3
GSM107182	gse1456	0	7,89	1	6,17					0
GSM107183	gse1456	0	8,13	0	8,13					0	3
GSM107184	gse1456	0	5,95	0	5,95					0	1
GSM107185	gse1456	0	5,98	0	5,98					0	2
GSM107186	gse1456	0	6,05	0	6,05					0	2
GSM107187	gse1456	0	6,76	0	6,76					0	1
GSM107188	gse1456	0	8,32	0	8,32					0	2
GSM107189	gse1456	0	6,55	0	6,55					0	2
GSM107190	gse1456	0	7,94	0	7,94					0	1
GSM107191	gse1456	0	6,55	0	6,55					0	3
GSM107192	gse1456	0	7,05	0	7,05					0	3
GSM107193	gse1456	0	6,40	0	6,4					0	3
GSM107194	gse1456	0	7,40	0	7,4					0	3
GSM107195	gse1456	1	1,12	1	1,72					1	3
GSM107196	gse1456	1	6,44	0	7,71					0	3
GSM107197	gse1456	0	5,69	0	5,69					0	3
GSM107198	gse1456	0	7,67	0	7,67					0	2
GSM107199	gse1456	1	3,92	1	4,79					1	3
GSM107200	gse1456	0	7,78	0	7,78					0	3
GSM107201	gse1456	0	7,50	0	7,5					0	3
GSM107202	gse1456	0	7,36	0	7,36					0	1
GSM107203	gse1456	0	7,73	0	7,73					0	3
GSM107204	gse1456	1	1,12	1	1,14					1	3
GSM107205	gse1456	1	1,30	1	1,67					1	2
GSM107206	gse1456	1	1,46	1	3,84					1
GSM107207	gse1456	0	8,47	0	8,47					0	2
GSM107208	gse1456	0	8,03	0	8,03					0	3
GSM107209	gse1456	0	7,99	0	7,99					0	1
GSM107210	gse1456	1	0,76	1	2,8					1	3
GSM107211	gse1456	0	7,63	0	7,63					0	3
GSM107212	gse1456	0	7,84	0	7,84					0	2
GSM107213	gse1456	0	7,75	0	7,75					0	2
GSM107214	gse1456	0	7,67	0	7,67					0	1
GSM107215	gse1456	1	1,26	1	2,28					0	3
GSM107216	gse1456	0	6,61	0	6,61					0	3
GSM107217	gse1456	0	7,19	0	7,19					0	3
GSM107218	gse1456	0	6,44	0	6,44					0	3
GSM107219	gse1456	1	0,90	1	4,41					1	3
GSM107220	gse1456	0	6,32	0	6,32					0	3
GSM107221	gse1456	0	8,36	0	8,36					0	2
GSM107222	gse1456	0	8,49	0	8,49					0	2
GSM107223	gse1456	0	8,49	1	0,18					0	3
GSM107224	gse1456	0	5,94	0	5,94					0	3
GSM107225	gse1456	0	8,32	0	8,32					0	3
GSM107226	gse1456	1	1,34	0	5,98					0	3
GSM107227	gse1456	1	0,67	0	6,02					0	3
GSM107228	gse1456	1	2,79	1	3,07					1	3
GSM107229	gse1456	1	1,38	1	4,87					1	3
GSM107230	gse1456	0	5,62	0	5,62					0	1
GSM107231	gse1456	0	5,58	1	0,7					0	2
GSM36777	gse2034	0	6,58					1	0
GSM36778	gse2034	1	4,17					1	0
GSM36779	gse2034	0	11,00					1	0
GSM36780	gse2034	0	7,00					0	0
GSM36781	gse2034	0	12,25					1	0
GSM36782	gse2034	0	5,50					1	0
GSM36783	gse2034	0	4,33					1	0
GSM36784	gse2034	1	4,75					1	0
GSM36785	gse2034	0	4,75					1	0
GSM36786	gse2034	0	5,50					1	0
GSM36787	gse2034	0	6,00					1	0
GSM36788	gse2034	0	6,58					0	0
GSM36789	gse2034	1	4,25					1	0
GSM36790	gse2034	0	8,92					1	0
GSM36791	gse2034	0	6,58					0	0
GSM36792	gse2034	1	5,92					1	0
GSM36793	gse2034	0	8,42					0	0
GSM36794	gse2034	0	7,25					1	0
GSM36795	gse2034	0	7,33					0	0
GSM36796	gse2034	0	9,83					1	0
GSM36797	gse2034	1	0,75					0	0
GSM36798	gse2034	0	8,83					0	0
GSM36799	gse2034	0	6,25					1	0
GSM36800	gse2034	1	3,08					0	0
GSM36801	gse2034	0	10,42					1	0
GSM36802	gse2034	0	7,67					1	0
GSM36803	gse2034	0	7,75					1	0
GSM36804	gse2034	0	7,33					1	0
GSM36805	gse2034	0	8,33					1	0
GSM36806	gse2034	0	7,67					1	0
GSM36807	gse2034	0	7,33					1	0
GSM36808	gse2034	0	4,83					0	0
GSM36809	gse2034	0	4,67					0	0
GSM36810	gse2034	0	8,75					1	0
GSM36811	gse2034	1	5,17					1	0
GSM36812	gse2034	0	6,67					0	0
GSM36813	gse2034	1	4,08					1	0
GSM36814	gse2034	1	5,08					1	0
GSM36815	gse2034	1	6,00					1	0
GSM36816	gse2034	0	8,17					0	0
GSM36817	gse2034	0	9,42					1	0
GSM36818	gse2034	1	5,17					1	0
GSM36819	gse2034	0	10,92					1	0
GSM36820	gse2034	0	11,75					1	0
GSM36821	gse2034	0	7,33					1	0
GSM36822	gse2034	0	4,17					0	0
GSM36823	gse2034	0	9,92					1	0
GSM36824	gse2034	0	7,17					1	0
GSM36825	gse2034	0	8,25					1	0
GSM36826	gse2034	1	4,83					1	0
GSM36827	gse2034	0	13,00					0	0
GSM36828	gse2034	0	6,33					0	0
GSM36829	gse2034	0	13,08					1	0
GSM36830	gse2034	0	9,75					1	0
GSM36831	gse2034	0	7,25					1	0
GSM36832	gse2034	0	9,92					1	0
GSM36833	gse2034	0	4,50					0	0
GSM36834	gse2034	0	9,08					1	0
GSM36835	gse2034	1	1,17					0	0
GSM36836	gse2034	0	8,25					1	0
GSM36837	gse2034	0	11,42					1	0
GSM36838	gse2034	1	2,83					1	0
GSM36839	gse2034	1	2,67					1	0
GSM36840	gse2034	0	7,17					1	0
GSM36841	gse2034	0	11,17					1	0
GSM36842	gse2034	0	6,75					1	0
GSM36843	gse2034	0	6,42					1	0
GSM36844	gse2034	0	10,08					1	0
GSM36845	gse2034	0	4,50					1	0
GSM36846	gse2034	0	8,58					0	0
GSM36847	gse2034	0	7,08					0	0
GSM36848	gse2034	0	8,75					1	0
GSM36849	gse2034	0	9,17					1	0
GSM36850	gse2034	0	10,08					1	0
GSM36851	gse2034	0	8,33					1	0
GSM36852	gse2034	0	8,92					1	0
GSM36853	gse2034	0	8,75					1	0
GSM36854	gse2034	0	8,75					0	0
GSM36855	gse2034	0	10,67					0	0
GSM36856	gse2034	0	7,17					1	0
GSM36857	gse2034	0	7,92					1	0
GSM36858	gse2034	1	1,17					1	0
GSM36859	gse2034	0	10,83					1	0
GSM36860	gse2034	1	2,50					1	0
GSM36861	gse2034	0	12,92					1	0
GSM36862	gse2034	1	2,08					0	0
GSM36863	gse2034	0	8,17					0	0
GSM36864	gse2034	0	7,00					1	0
GSM36865	gse2034	0	8,58					0	0
GSM36866	gse2034	0	8,92					1	0
GSM36867	gse2034	0	9,00					1	0
GSM36868	gse2034	0	10,25					1	0
GSM36869	gse2034	0	10,50					1	0
GSM36870	gse2034	1	2,50					1	0
GSM36871	gse2034	0	7,00					1	0
GSM36872	gse2034	1	0,58					1	0
GSM36873	gse2034	0	8,33					1	0
GSM36874	gse2034	1	2,50					1	0
GSM36875	gse2034	1	0,58					0	0
GSM36876	gse2034	0	11,08					0	0
GSM36877	gse2034	1	3,58					1	0
GSM36878	gse2034	0	8,17					1	0
GSM36879	gse2034	1	3,25					0	0
GSM36880	gse2034	0	8,08					1	0
GSM36881	gse2034	1	0,92					1	0
GSM36882	gse2034	0	8,25					1	0
GSM36883	gse2034	0	7,33					1	0
GSM36884	gse2034	0	10,75					1	0
GSM36885	gse2034	1	3,33					1	0
GSM36886	gse2034	0	7,83					0	0
GSM36887	gse2034	0	9,00					1	0
GSM36888	gse2034	1	2,33					1	0
GSM36889	gse2034	0	9,00					1	0
GSM36890	gse2034	0	9,67					1	0
GSM36891	gse2034	0	7,25					0	0
GSM36892	gse2034	0	9,17					1	0
GSM36893	gse2034	0	10,33					1	0
GSM36894	gse2034	0	9,08					1	0
GSM36895	gse2034	0	8,00					1	0
GSM36896	gse2034	0	8,50					1	0
GSM36897	gse2034	1	2,08					1	0
GSM36898	gse2034	1	0,58					1	0
GSM36899	gse2034	0	14,08					1	0
GSM36900	gse2034	0	9,08					1	0
GSM36901	gse2034	0	8,42					1	0
GSM36902	gse2034	1	2,33					1	0
GSM36903	gse2034	1	0,67					1	0
GSM36904	gse2034	0	8,17					0	0
GSM36905	gse2034	1	1,42					0	0
GSM36906	gse2034	0	8,42					0	0
GSM36907	gse2034	0	7,17					1	0
GSM36908	gse2034	1	1,25					1	0
GSM36909	gse2034	0	7,92					0	0
GSM36910	gse2034	0	10,42					1	0
GSM36911	gse2034	1	6,67					1	0
GSM36912	gse2034	0	8,08					0	0
GSM36913	gse2034	0	9,08					1	0
GSM36914	gse2034	0	7,00					1	0
GSM36915	gse2034	0	8,08					0	0
GSM36916	gse2034	0	10,42					1	0
GSM36917	gse2034	0	12,00					1	0
GSM36918	gse2034	1	0,92					0	0
GSM36919	gse2034	0	12,75					1	0
GSM36920	gse2034	1	1,67					1	0
GSM36921	gse2034	0	9,00					1	0
GSM36922	gse2034	0	9,42					1	0
GSM36923	gse2034	1	1,92					0	0
GSM36924	gse2034	1	2,42					1	0
GSM36925	gse2034	0	8,67					1	0
GSM36926	gse2034	1	2,00					0	0
GSM36927	gse2034	1	0,67					1	0
GSM36928	gse2034	1	1,92					1	0
GSM36929	gse2034	0	7,75					1	0
GSM36930	gse2034	0	7,00					1	0
GSM36931	gse2034	1	3,08					1	0
GSM36932	gse2034	0	8,00					1	0
GSM36933	gse2034	0	9,17					1	0
GSM36934	gse2034	0	14,25					1	0
GSM36935	gse2034	0	9,50					0	0
GSM36936	gse2034	0	9,08					1	0
GSM36937	gse2034	1	0,92					0	0
GSM36938	gse2034	0	9,00					1	0
GSM36939	gse2034	1	1,17					1	0
GSM36940	gse2034	0	11,17					0	0
GSM36941	gse2034	1	0,75					0	0
GSM36942	gse2034	0	12,67					1	0
GSM36943	gse2034	1	1,58					1	0
GSM36944	gse2034	0	9,33					1	0
GSM36945	gse2034	0	7,67					1	0
GSM36946	gse2034	1	2,17					1	0
GSM36947	gse2034	1	1,33					1	0
GSM36948	gse2034	0	7,25					1	0
GSM36949	gse2034	1	0,50					0	0
GSM36950	gse2034	1	2,33					1	0
GSM36951	gse2034	0	8,67					1	0
GSM36952	gse2034	1	1,08					0	0
GSM36953	gse2034	0	7,00					0	0
GSM36954	gse2034	1	1,58					1	0
GSM36955	gse2034	1	2,08					0	0
GSM36956	gse2034	1	2,67					1	0
GSM36957	gse2034	1	3,92					1	0
GSM36958	gse2034	0	9,25					1	0
GSM36959	gse2034	0	10,00					0	0
GSM36960	gse2034	1	4,25					1	0
GSM36961	gse2034	0	12,75					0	0
GSM36962	gse2034	0	9,50					1	0
GSM36963	gse2034	0	5,00					1	0
GSM36964	gse2034	1	1,00					0	0
GSM36965	gse2034	0	11,17					1	0
GSM36966	gse2034	0	7,50					0	0
GSM36967	gse2034	1	1,25					1	0
GSM36968	gse2034	0	12,67					0	0
GSM36969	gse2034	1	2,67					0	0
GSM36970	gse2034	0	9,67					1	0
GSM36971	gse2034	1	1,58					1	0
GSM36972	gse2034	1	3,08					1	0
GSM36973	gse2034	1	2,08					1	0
GSM36974	gse2034	1	1,92					1	0
GSM36975	gse2034	0	9,17					1	0
GSM36976	gse2034	1	3,17					1	0
GSM36977	gse2034	0	10,33					0	0
GSM36978	gse2034	0	12,33					0	0
GSM36979	gse2034	0	8,92					1	0
GSM36980	gse2034	0	10,17					1	0
GSM36981	gse2034	0	7,25					0	0
GSM36982	gse2034	0	7,67					1	0
GSM36983	gse2034	1	6,25					1	0
GSM36984	gse2034	0	11,50					1	0
GSM36985	gse2034	1	4,58					1	0
GSM36986	gse2034	1	6,42					1	0
GSM36987	gse2034	0	8,08					1	0
GSM36988	gse2034	0	8,00					1	0
GSM36989	gse2034	1	0,92					1	0
GSM36990	gse2034	0	11,92					1	0
GSM36991	gse2034	0	9,50					0	0
GSM36992	gse2034	0	8,67					1	0
GSM36993	gse2034	0	8,17					1	0
GSM36994	gse2034	1	0,17					1	0
GSM36995	gse2034	0	9,42					1	0
GSM36996	gse2034	1	2,00					1	0
GSM36997	gse2034	1	3,67					1	0
GSM36998	gse2034	1	0,42					1	0
GSM36999	gse2034	1	3,08					1	0
GSM37000	gse2034	0	11,42					1	0
GSM37001	gse2034	1	2,75					1	0
GSM37002	gse2034	1	1,33					0	0
GSM37003	gse2034	1	1,58					1	0
GSM37004	gse2034	1	2,92					1	0
GSM37005	gse2034	1	4,67					1	0
GSM37006	gse2034	1	5,92					1	0
GSM37007	gse2034	1	4,92					1	0
GSM37008	gse2034	1	5,83					1	0
GSM37009	gse2034	0	10,17					1	0
GSM37010	gse2034	0	8,42					1	0
GSM37011	gse2034	1	5,00					1	0
GSM37012	gse2034	0	11,00					1	0
GSM37013	gse2034	1	5,50					1	0
GSM37014	gse2034	0	11,92					1	0
GSM37015	gse2034	0	10,17					1	0
GSM37016	gse2034	0	9,00					0	0
GSM37017	gse2034	0	9,00					0	0
GSM37018	gse2034	1	1,67					1	0
GSM37019	gse2034	0	12,17					1	0
GSM37020	gse2034	1	4,00					0	0
GSM37021	gse2034	0	9,08					0	0
GSM37022	gse2034	1	2,50					0	0
GSM37023	gse2034	1	1,17					0	0
GSM37024	gse2034	0	7,92					1	0
GSM37025	gse2034	0	8,92					1	0
GSM37026	gse2034	1	3,00					1	0
GSM37027	gse2034	1	1,42					1	0
GSM37028	gse2034	1	3,25					1	0
GSM37029	gse2034	1	3,92					1	0
GSM37030	gse2034	1	3,67					1	0
GSM37031	gse2034	1	1,50					1	0
GSM37032	gse2034	0	7,17					1	0
GSM37033	gse2034	0	13,42					1	0
GSM37034	gse2034	0	7,33					0	0
GSM37035	gse2034	1	1,17					1	0
GSM37036	gse2034	1	1,25					1	0
GSM37037	gse2034	1	1,58					1	0
GSM37038	gse2034	1	5,00					1	0
GSM37039	gse2034	1	4,00					1	0
GSM37040	gse2034	1	0,50					0	0
GSM37041	gse2034	1	0,75					1	0
GSM37042	gse2034	1	1,17					0	0
GSM37043	gse2034	0	13,42					0	0
GSM37044	gse2034	0	9,33					1	0
GSM37045	gse2034	0	10,25					0	0
GSM37046	gse2034	0	7,17					1	0
GSM37047	gse2034	0	9,00					1	0
GSM37048	gse2034	0	7,25					0	0
GSM37049	gse2034	1	2,42					0	0
GSM37050	gse2034	1	1,50					0	0
GSM37051	gse2034	1	1,50					1	0
GSM37052	gse2034	1	2,67					0	0
GSM37053	gse2034	1	2,75					0	0
GSM37054	gse2034	0	5,50					0	0
GSM37055	gse2034	0	4,92					0	0
GSM37056	gse2034	0	6,83					0	0
GSM37057	gse2034	0	4,92					1	0
GSM37058	gse2034	1	5,33					1	0
GSM37059	gse2034	0	6,92					1	0
GSM37060	gse2034	0	6,75					1	0
GSM37061	gse2034	0	8,75					0	0
GSM37062	gse2034	0	4,50					1	0
gsm65340	gse2990	0	0,02			0	2,33	1			1	1,1	79
gsm65341	gse2990	0	0,04			0	2,97	1	0			2	82
gsm65342	gse2990	0	0,18				0,18	1	1			8,2	75
gsm65343	gse2990	0	0,62				0,62	1	1		3	5,5	76
gsm65344	gse2990	0	0,71			0	0,71	1	1		3	2,5	66
gsm65345	gse2990	0	1,35			0	1,35	1	1		1	3,5	86
gsm65346	gse2990	0	1,55			0	1,55	1	0		1	1,1	47
gsm65347	gse2990	0	2,53				2,53	1	1		1	2,2	74
gsm65348	gse2990	0	2,60			0	2,60	1	1		1	1,7	69
gsm65349	gse2990	0	2,74				2,74	1	0		1	1,5	58
gsm65350	gse2990	0	3,73				3,73	1	0		3	2,5	62
gsm65351	gse2990	0	3,88			0	3,88	1	0		1	1,8	80
gsm65352	gse2990	0	4,17			0	4,17	1	1		3	1,4	63
gsm65353	gse2990	0	4,49			0	4,49	1	1		1	3,3	76
gsm65354	gse2990	0	4,95			0	4,95	1	0		3	2,4	61
gsm65355	gse2990	0	5,16			0	5,16	1	0		1	1,7	62
gsm65356	gse2990	0	5,32			0	5,32	1	0		3	3,5	65
gsm65357	gse2990	0	5,48			0	5,48	1	0		3	1,4	63
gsm65358	gse2990	0	5,58			0	5,58	1	0		1	2	70
gsm65359	gse2990	0	5,74			0	5,74	1	0		3	3,2	78
gsm65360	gse2990	0	7,01			0	7,01	1	0		1	2	71
gsm65361	gse2990	0	7,36			0	7,36	1	0		1	1,6	68
gsm65362	gse2990	0	7,58			0	7,58	1	0		1	0,2	45
gsm65363	gse2990	0	8,59			0	8,59	1	0		1	3,5	57
gsm65364	gse2990	0	8,81			0	8,81	1	1		3	1,7	67
gsm65365	gse2990	0	8,88			0	8,88	1	1		1	1,8	74
gsm65366	gse2990	0	9,41			0	9,41	1	0		3	4	60
gsm65367	gse2990	0	9,88			0	9,88	1	0		3	1,1	60
gsm65368	gse2990	0	10,29			0	10,29	1	1		1	2,3	63
gsm65369	gse2990	1	0,50				0,50	1	0		3	3,3	69
gsm65370	gse2990	1	0,90			1	1,74	1	1		3	2,3	66
gsm65371	gse2990	1	1,55			1	1,55	1	0		3	3	66
gsm65372	gse2990	1	2,57			1	2,57	1	0		3	1,9	49
gsm65373	gse2990	1	3,94			1	6,50	1	1		1	4,5	61
gsm65374	gse2990	1	4,53			1	4,53	1	0		3	2,1	45
gsm65375	gse2990	1	4,89				4,89	1			1	2	78
gsm65376	gse2990	1	5,00			0	5,00	1	0		1	2	40
gsm65377	gse2990	1	5,67			1	5,67	1	1		1	5	69
gsm65378	gse2990	1	7,12			1	7,12	1	1		3	5,5	64
gsm65379	gse2990	1	8,10			0	8,10	1	0		1	1,4	48
gsm65819	gse2990	0	12,08			0	11,41	1	0		3	2,3	60
gsm65820	gse2990	0	14,53			0	14,53	1	0			0	44
gsm65821	gse2990	0	11,18			0	11,18	1	0		2	2,6	46
gsm65822	gse2990	1	8,48			0	8,48	0	0		2	1,8	38
gsm65823	gse2990	0	14,19			0	14,19	1	0			0,3	61
gsm65824	gse2990	1	12,05			1	12,05	0	0		2	2	43
gsm65825	gse2990	0	13,96			0	13,96		0		3	2,6	65
gsm65826	gse2990	1	5,82			1	5,82	1	0			1,4	61
gsm65827	gse2990	0	13,78			0	13,78	1	0			0,9	58
gsm65828	gse2990	1	1,78			1	1,78	1	0			3,1	60
gsm65829	gse2990	1	11,41			0	11,41	0	0			1	45
gsm65830	gse2990	1	13,34			0	13,34	1	0		1	1,9	42
gsm65831	gse2990	0	13,78			0	13,78	1	0		3	3	55
gsm65832	gse2990	0	12,92			0	12,92	0	0		2	2,5	45
gsm65833	gse2990	1	13,44			0	13,44	0	0		3	2	42
gsm65834	gse2990	1	12,55			1	12,55	1	0		2	1,5	64
gsm65835	gse2990	1	1,54			1	1,54	0	0		2	1	53
gsm65836	gse2990	0	12,62			0	12,62	0	0		2	1	47
gsm65837	gse2990	1	5,14			1	5,14	1	0		3	2,1	64
gsm65838	gse2990	0	13,31			0	13,31		0			1	54
gsm65839	gse2990	1	0,69			0	1,54	0	0		3	4,5	73
gsm65840	gse2990	1	12,64			0	12,64	1	0			2	48
gsm65841	gse2990	1	10,56			0	10,56	0	0		2	1,6	64
gsm65842	gse2990	0	12,83			0	12,83	0	0		3	2,2	47
gsm65843	gse2990	1	7,02			0	7,02	0	0		3	5	39
gsm65844	gse2990	1	0,61			1	0,61	1	0		2	4,5	65
gsm65845	gse2990	0	12,60			0	12,60	0	0		3	3	32
gsm65846	gse2990	1	2,84			1	3,05	0	0		3	2,5	57
gsm65847	gse2990	1	2,92			1	2,92	1	0			1,8	64
gsm65848	gse2990	0	12,79			0	12,79	1	0		3	3	60
gsm65849	gse2990	1	2,89			1	2,89	1	0			2	71
gsm65850	gse2990	0	10,45			0	12,42	0	0		3	0,7	42
gsm65851	gse2990	0	12,47			0	12,47	1	0			3	57
gsm65852	gse2990	1	3,47			1	3,47		0			2,5	53
gsm65853	gse2990	0	10,72			0	10,72	1	0		2	1,3	64
gsm65854	gse2990	0	12,27			0	12,27	1	0			2	66
gsm65855	gse2990	1	3,11			0	3,11	0	0		2	3,8	47
gsm65856	gse2990	0	9,82			0	9,82	1	0			2,4	63
gsm65857	gse2990	1	2,73			1	4,74	1	0		2	1,8	54
gsm65858	gse2990	0	12,04			0	12,04		0		2	1,6	42
gsm65859	gse2990	0	12,32			0	12,32	1	0		3	2,6	53
gsm65860	gse2990	0	12,25			0	12,25	1	0		3	1,5	59
gsm65861	gse2990	1	2,64			1	2,64	0	0		2	1,9	71
gsm65862	gse2990	0	11,86			0	11,86	1	0		2	1,8	54
gsm65863	gse2990	0	9,26			0	11,93	0	0		3	4	45
gsm65864	gse2990	1	10,04			0	10,04	1	0			1	64
gsm65865	gse2990	0	12,06			0	12,06	0	0		3	3	43
gsm65866	gse2990	0	11,17			0	11,17	0	0		3	1,3	68
gsm65867	gse2990	0	11,56			0	11,56	1	0		3	2	63
gsm65868	gse2990	1	4,08			1	3,01	1	0		2	2	69
gsm65869	gse2990	1	2,63			1	2,63	1	0		2	3	62
gsm65870	gse2990	1	5,71			0	11,46	0	0		3	2,2	43
gsm65871	gse2990	0	8,74			0	8,74	1	0		1	1	48
gsm65872	gse2990	1	2,00			1	2,00	0	0		2	2	43
gsm65873	gse2990	0	4,36			0	4,36	1	0		1	0,8	50
gsm65874	gse2990	0	5,26			0	5,26	1	0		1	0,8	43
gsm65875	gse2990	0	8,94			0	8,94	1	0		1	2	70
gsm65876	gse2990	0	5,24			0	5,24		0		1	2	52
gsm65877	gse2990	0	7,25			0	7,25	1	0			1,3	49
gsm65878	gse2990	1	0,73			1	0,73	0	0		2	2	38
gsm65879	gse2990	0	3,53			0	3,53	0	0			0,9	47
gsm65880	gse2990	1	6,29			0	7,70	0	0		2	1	39
GSM79114	gse3494	0	11,83		11.833			1	0	0	1	0,9	68
GSM79115	gse3494	0	11,83		11.833	0,00	6,25	0	0	0	3	1,2	40
GSM79116	gse3494	0	11,83		11.833			1	0	0	3	2,6	51
GSM79117	gse3494	0	11,75				0,00	0	1		3	2,2	52
GSM79118	gse3494	0	3,58		3.583	0,00	3,58	1		0	3	2,4	80
GSM79119	gse3494	0	11,75		11.75	0,00	7,33	1	0	0	1	1,3	46
GSM79120	gse3494	1	1,17		6.917	0,00	1,17	1	0	1	1	6	37
GSM79121	gse3494	0	11,33		11.333			1	0	0	1	5	70
GSM79122	gse3494	0	11,67		11.667			1	0	0	2	2	74
GSM79123	gse3494	1	0,50		7.167	1,00	0,50	1	0	1	3	3,3	41
GSM79124	gse3494	1	0,92		1.5	1,00	0,92	1	1	1	2	2,4	61
GSM79125	gse3494	1	3,08		5.5	1,00	3,08	1	0	0	3	3,2	38
GSM79126	gse3494	0	11,17		11.167	0,00	10,50	1	1	0	1	1,2	67
GSM79127	gse3494	0	7,42		7.417			0	0	0	2	1,8	69
GSM79128	gse3494	0	11,58		11.583	0,00	10,83	1	0	0	2	1,6	34
GSM79129	gse3494	0	11,17		11.167			1	0	0	2	1,9	79
GSM79130	gse3494	1	5,00		9	1,00	5,00	1	0	1	2	2,1	46
GSM79131	gse3494	1	1,92		4.667	1,00	1,92	1	0	1	3	2,2	57
GSM79132	gse3494	0	4,58		4.583					0	1	1,2	71
GSM79133	gse3494	1	4,42		5.583	1,00	4,42	1	1	1	2	1,8	73
GSM79134	gse3494	1	1,75		5.833	1,00	1,75	1	1	1	3	2,6	59
GSM79135	gse3494	1	2,00		8.25	1,00	2,00	1	0	1	2	2,8	63
GSM79136	gse3494	1	9,50		11.5	1,00	9,50	1	0	0	1	2,6	64
GSM79137	gse3494	1	2,42		11.5	0,00	2,42	1	0	0	2	1,7	54
GSM79138	gse3494	1	10,50		11.5			0	0	0	2	0,6	68
GSM79139	gse3494	0	11,50		11.5	0,00	9,50	1	1	0	1	2,3	65
GSM79140	gse3494	1	0,33		0.333		0,33	1	0	1	3	2,8	84
GSM79141	gse3494	0	10,83		10.833			1	0	0	2	2,5	67
GSM79142	gse3494	0	11,50			0,00	7,75	1	0		2	1,2	61
GSM79143	gse3494	1	1,25		11.5			0	0	0	3	2,7	67
GSM79144	gse3494	0	2,17		2.167			0		0	3	2,9	93
GSM79145	gse3494	0	11,50		11.5	0,00	5,50	1	0	0	2	2,1	40
GSM79146	gse3494	0	11,42		11.417			1	0	0	2	1,8	73
GSM79147	gse3494	0	0,67					0	1		3	5	34
GSM79148	gse3494	1	1,83		5.083		0,00	0	1	0	3	2,4	71
GSM79149	gse3494	1	2,83		2.917			1	1	1		2,6	71
GSM79150	gse3494	0	10,83		10.833	0,00	10,08	1	1	0	2	2	61
GSM79151	gse3494	0	11,42		11.417	0,00	9,58	1	1	0	2	3,5	55
GSM79152	gse3494	0	11,42		11.417	0,00	6,91	1	0	0	2	1,5	57
GSM79153	gse3494	0	2,08		2.083			1	0	0	2	1,8	83
GSM79154	gse3494	0	11,42		11.417			0	0	0	3	1,8	71
GSM79155	gse3494	1	3,42		4.583	1,00	3,42	1	1	1	2	0,9	52
GSM79156	gse3494	0	11,42		11.417	0,00	9,99	0	0	0	1	1,3	57
GSM79157	gse3494	1	0,83		11.417			1	0	0	1	1,2	70
GSM79158	gse3494	1	4,67		8.5			1	0	0	2	0,7	69
GSM79159	gse3494	1	6,50		11.417	1,00	6,50	1	1	0	2	1,4	57
GSM79160	gse3494	0	4,42		4.417	0,00	4,42	1	0	0	2	5	83
GSM79161	gse3494	0	5,50		5.5			1	0	0	1	1,4	73
GSM79162	gse3494	0	11,42		11.417			1	0	0	2	1,3	69
GSM79163	gse3494	1	8,92		10.75	1,00	8,92	1	1	0	3	3,3	73
GSM79164	gse3494	0	11,33		11.333	0,00	6,16	1	0	0	1	0,8	49
GSM79165	gse3494	0	11,33		11.333	0,00	9,83	0	0	0	2	2,3	62
GSM79166	gse3494	1	1,50		2.333	1,00	1,50	1	1	1	2	2,3	74
GSM79167	gse3494	0	11,33		11.333	0,00	9,83	1	1	0	2	2,2	65
GSM79168	gse3494	0	5,33		5.333			1	0	0	2	4,5	90
GSM79169	gse3494	0	11,33		11.333	0,00	9,83	1	0	0	2	1,411	57
GSM79170	gse3494	1	3,58		4.333			1	0	1	2	1,5	80
GSM79171	gse3494	1	4,08		4.083	0,00	4,08	1	1	1	2	2,5	70
GSM79172	gse3494	1	1,75		7	0,00	1,75	1	0	1	2	1,8	62
GSM79173	gse3494	1	8,58		11.25	0,00	8,58	1	0	0	3	2,3	42
GSM79174	gse3494	0	11,25		11.25	0,00	10,83	1	1	0	1	1,6	72
GSM79175	gse3494	1	3,33		5.75			1	0	0	1	1,1	74
GSM79176	gse3494	1	0,00		0.417			1	1	1	2	6	46
GSM79177	gse3494	0	6,00		6			1	0	0	2	2,5	77
GSM79178	gse3494	1	6,83		11.167	1,00	6,83	1	0	0	1	1,8	41
GSM79179	gse3494	0	7,42		7.417			1	0	0	2	1,6	82
GSM79180	gse3494	1	2,33		4			1	0	1	2	0,8	66
GSM79181	gse3494	0	1,92		1.917	0,00	1,92	1		0	2	2,5	83
GSM79182	gse3494	0	7,25		7.25			1	0	0	1	0,2	70
GSM79183	gse3494	1	1,92		11.083			1	1	0	1	2	34
GSM79184	gse3494	0	11,08		11.083			0	1	0	3	2,8	51
GSM79185	gse3494	1	7,00		10.833	1,00	7,00	1	1	1	2	2,4	60
GSM79186	gse3494	0	11,00		11	0,00	8,66	1	0	0	1	1	63
GSM79187	gse3494	0	11,00					1	0		1	0,8	68
GSM79188	gse3494	1	0,17		1.417		0,17	1	1	1	2	4,6	86
GSM79189	gse3494	1	0,00		0			1	1	1	2	2,3	29
GSM79190	gse3494	0	11,00		11	0,00	9,58	0	0	0	2	1,4	60
GSM79191	gse3494	0	11,00				0,00	0	0		2	3,8	58
GSM79192	gse3494	0	10,75		10.75			1	0	0	2	1,9	68
GSM79193	gse3494	1	4,42		11	0,00	4,42	1	0	0	2	2,7	59
GSM79194	gse3494	0	7,92		7.917			1	0	0	1	0,8	73
GSM79195	gse3494	0	10,92		10.917		0,00	0	1	0	2	1,6	68
GSM79196	gse3494	0	3,58		3.583	0,00	3,42	1	1	0	3	2,2	77
GSM79197	gse3494	0	3,00		3			1	0	0	1	1,8	87
GSM79198	gse3494	0	10,92		10.917	0,00	5,91	1	0	0	1	1,4	65
GSM79199	gse3494	0	10,92		10.917	0,00	5,16	1	0	0	2	1,6	44
GSM79200	gse3494	0	10,92		10.917			1	0	0	2	2	74
GSM79201	gse3494	0	10,92		10.917	0,00	10,08	1	0	0	2	2,3	54
GSM79202	gse3494	1	0,00		4.167			1	1	1	1	3,1	61
GSM79203	gse3494	1	5,42		10.917			1	1	0	3	2	47
GSM79204	gse3494	0	10,92		10.917			1	1	0	2	2,4	53
GSM79205	gse3494	0	10,83		10.833	0,00	9,83	1	0	0	2	1	72
GSM79206	gse3494	0	10,83		10.833	0,00	9,92	1	1	0	2	4	51
GSM79207	gse3494	0	10,58		10.583			1	0	0	1	1,2	70
GSM79208	gse3494	1	4,42		4.417	1,00	4,41	1	0	1	1	2,2	59
GSM79209	gse3494	0	6,42		6.417			1	0	0	2	1,8	80
GSM79210	gse3494	0	10,83		10.833	0,00	9,33	1	1	0	1	1	59
GSM79211	gse3494	0	0,08		0.083			1		0	2	2,2	67
GSM79212	gse3494	0	10,83		10.833			1	0	0	1	1,4	80
GSM79213	gse3494	1	0,50		10.833			1	0	0	2	4,2	45
GSM79214	gse3494	0	1,50		1.5			1		0	2	1,8	85
GSM79215	gse3494	1	3,75		10.833	0,00	3,75		0	0	2	2,414	74
GSM79216	gse3494	0	10,08		10.083			1	0	0	2	1,8	70
GSM79217	gse3494	0	10,75		10.75	0,00	9,00	1	1	0	2	2,2	71
GSM79218	gse3494	0	10,75		10.75			1	0	0	2	1,9	74
GSM79219	gse3494	0	10,75		10.75			1	0	0	2	1,4	69
GSM79220	gse3494	0	10,67		10.667			1	0	0	1	1	68
GSM79221	gse3494	0	10,75		10.75	0,00	7,66	1	0	0	1	2	42
GSM79222	gse3494	1	3,00		10.667			1	0	0	2	1,7	68
GSM79223	gse3494	1	0,08		1.167			1	1	1	3	6,5	50
GSM79224	gse3494	0	8,42					1	1		2	3,2	44
GSM79225	gse3494	0	7,92		7.917			0	0	0	1	1,1	70
GSM79226	gse3494	0	10,75		10.75	0,00	10,25	1	1	0	2	2,7	72
GSM79227	gse3494	0	10,75		10.75			1	1	0	3	4,5	28
GSM79228	gse3494	1	9,08			0,00	9,08	1	0		1	1,2	57
GSM79229	gse3494	0	10,67		10.667	0,00	9,50	1	0	0	1	1,3	52
GSM79230	gse3494	0	4,83		4.833			1	0	0	2	1,2	83
GSM79231	gse3494	1	0,50		0.583	1,00	0,50	1	1	1	2	2,2	77
GSM79232	gse3494	1	6,42		10	1,00	6,41	1	0	1	1	2,2	56
GSM79233	gse3494	1	1,75		2.917			1	1	1	3	2,4	44
GSM79234	gse3494	0	10,67		10.667	0,00	9,16	1	0	0	1	1,1	49
GSM79235	gse3494	0	10,67		10.667			1	1	0	3	1,1	29
GSM79236	gse3494	0	10,67		10.667	0,00	9,67		0	0	1	2,1	71
GSM79237	gse3494	0	10,67		10.667			1	0	0	1	1,8	72
GSM79238	gse3494	0	10,67		10.667			1	1	0	2	1,9	50
GSM79239	gse3494	0	10,67		10.667	0,00	9,30	0	0	0	3	2,4	54
GSM79240	gse3494	0	9,50		10.583			1	1	0	2	1,7	65
GSM79241	gse3494	1	8,50		10.667			1	0	0	2	2,2	68
GSM79242	gse3494	1	2,42		3.583			1	1	1	2	3,5	61
GSM79243	gse3494	1	0,92		6.75			1	0	1	3	2,3	66
GSM79244	gse3494	1	2,17		10.583	0,00	2,16	1	0	0	2	1,8	64
GSM79245	gse3494	0	10,58		10.583	0,00	6,00	1	0	0	1	1	50
GSM79246	gse3494	1	7,25		10.583	1,00	7,25	1	1	0	2	3,3	51
GSM79247	gse3494	1	0,00		1.083		0,00	1	1	1	2	4,5	76
GSM79248	gse3494	0	10,17		10.167			1	0	0	1	1,1	73
GSM79249	gse3494	0	10,50		10.5	0,00	4,16	1	0	0	2	2,5	56
GSM79250	gse3494	0	10,50		10.5	0,00	2,92	1	0	0	1	2,3	57
GSM79251	gse3494	0	0,17		0.167			0		0	3	2,5	88
GSM79252	gse3494	0	10,67		10.667	0,00	6,00	1	0	0	2	1,6	55
GSM79253	gse3494	1	2,50		2.667			0	0	0	3	1,8	75
GSM79254	gse3494	0	10,50		10.5			1	0	0	2	0,8	66
GSM79255	gse3494	1	3,08		3.583	1,00	3,08	1	0	1	3	2,525	77
GSM79256	gse3494	1	2,17		8			1	0	0	1	0,9	75
GSM79257	gse3494	0	10,50		10.5	0,00	9,42	1	0	0	2	2,2	67
GSM79258	gse3494	0	10,50		10.5			1	0	0	2	2,2	72
GSM79259	gse3494	1	1,25		2.75	1,00	1,30	0	1	1	2	3,2	57
GSM79260	gse3494	0	10,50		10.5			1	1	0	2	2	46
GSM79261	gse3494	1	5,75		10.333			1	0	0	2	0,8	71
GSM79262	gse3494	0	10,42		10.417	0,00	6,75	1	0	0	1	1	65
GSM79263	gse3494	0	10,42		10.417	0,00	4,50	1	0	0	2	2,1	58
GSM79264	gse3494	0	10,42		10.417			1	0	0	1	1,4	76
GSM79265	gse3494	0	10,42					1	0		1	2	71
GSM79266	gse3494	1	8,08		8.25			1	0	1	1	2	71
GSM79267	gse3494	0	10,42		10.417			1	0	0	2	1,8	76
GSM79268	gse3494	0	10,42		10.417	0,00	8,83	1	0	0	1	2,2	58
GSM79269	gse3494	0	10,33		10.333			1	0	0	1	2,8	84
GSM79270	gse3494	0	10,33		10.333	0,00	8,91	1	0	0	2	1,5	32
GSM79271	gse3494	0	0,00		0			0	1	0	3	2,5	46
GSM79272	gse3494	1	1,17		1.417			1	1	1	3	1,9	39
GSM79273	gse3494	0	10,33		10.333			0	1	0	3	3,3	40
GSM79274	gse3494	1	1,17		1.833	1,00	1,20	0	1	1	3	2,9	66
GSM79275	gse3494	0	10,33		10.333	0,00	3,67	1	0	0	2	1,7	45
GSM79276	gse3494	0	10,33		10.333			1	0	0	2	1,6	66
GSM79277	gse3494	0	10,25		10.25			1	0	0	2	1,7	69
GSM79278	gse3494	0	8,58		8.583			1	0	0	2	2	79
GSM79279	gse3494	0	10,25		10.25	0,00	8,66	1	0	0	2	1,1	56
GSM79280	gse3494	0	10,17		10.167	0,00	8,75	1	0	0	3	1,9	50
GSM79281	gse3494	0	6,83		6.833	0,00	5,92	1	1	0	2	1,3	67
GSM79282	gse3494	1	1,00		10.083	0,00	1,00	1	0	0	2	1,1	45
GSM79283	gse3494	0	9,92			0,00	2,33	1	0		1	1	55
GSM79284	gse3494				6.833			1	1	1	2	3,2	48
GSM79285	gse3494	0	10,08		10.083	0,00	9,41	1	0	0	1	1,8	48
GSM79286	gse3494	0	10,00		10	0,00	7,33	1	0	0	2	2	62
GSM79287	gse3494	0	10,00		10			1	1	0	3	2	37
GSM79288	gse3494	0	10,00		10	0,00	6,33	1	1	0	2	3,8	88
GSM79289	gse3494	0	10,00		10	0,00	8,42	1	1	0	1	2	52
GSM79290	gse3494	0	10,50		10.5	0,00	6,25	1	0	0	1	0,9	56
GSM79291	gse3494	0	10,00		10			0	0	0	2	1,8	75
GSM79292	gse3494	0	0,92		0.917	0,00	0,90	0	0	0	3	4,2	84
GSM79293	gse3494	0	10,00		10	0,00	8,99	1	0	0	2	2	51
GSM79294	gse3494	0	10,00		10			1	0	0	1	2,5	43
GSM79295	gse3494	0	9,92		9.917			1	0	0	2	1,3	73
GSM79296	gse3494	0	9,92		9.917			1	1	0	2	3	51
GSM79297	gse3494	1	6,50		9.917	1,00	6,50	1	0	0	2	2,4	62
GSM79298	gse3494	0	9,92		9.917	0,00	3,25	1	0	0	2	3,2	74
GSM79299	gse3494	0	9,92		9.917	0,00	6,75	0	0	0	3	2,3	37
GSM79300	gse3494	1	2,58		2.917	1,00	2,58	1	0	1	3	1,5	54
GSM79301	gse3494	0	9,83		9.833	0,00	7,83	1	0	0	2	2,4	66
GSM79302	gse3494	1	2,25		5.25	1,00	2,25	0	0	1	2	2,1	38
GSM79303	gse3494	0	9,83		9.833	0,00	8,41	1	0	0	1	1,2	44
GSM79304	gse3494	1	0,58		1.75	0,00	0,58	1	1	1	3	3,2	70
GSM79305	gse3494	0	10,17		10.167	0,00	9,33	1	1	0	3	2,8	65
GSM79306	gse3494	1	0,17		9.583	0,00	0,17	0	0	1	3	3	38
GSM79307	gse3494				8			1	0	0		1,2	66
GSM79308	gse3494	0	10,75		10.75	0,00	9,24	1	0	0	1	1,3	51
GSM79309	gse3494	0	10,17					1	1		1	1,8	49
GSM79310	gse3494	0	10,17					1	0		2	2	67
GSM79311	gse3494	1	2,42		6.083	0,00	2,42	1	0	0	2	2,3	45
GSM79312	gse3494	0	10,08		10.083	0,00	8,25	1	0	0	2	2,2	46
GSM79313	gse3494	0	10,00		10			1	0	0	3	1,5	73
GSM79314	gse3494	0	10,00		10	0,00	9,08	1	1	0	1	1,7	52
GSM79315	gse3494	0	10,00		10	0,00	8,75	1	1	0	2	2,2	56
GSM79316	gse3494	0	9,92		9.917	0,00	8,58	1	1	0	2	2,2	61
GSM79317	gse3494	0	9,92		9.917	0,00	8,83		0	0	1	2,6	59
GSM79318	gse3494	0	9,92			0,00	0,58	1	0		2	1,2	46
GSM79319	gse3494	0	12,75		12.75			1	1	0	2	1,9	41
GSM79320	gse3494	1	7,58		12.75			1	0	0	1	1,8	75
GSM79321	gse3494		0,00		0.083			1	1	1	3	2,2	74
GSM79322	gse3494	1	9,58		10.583			0	1	0	2	5,3	61
GSM79323	gse3494	0	1,83		1.833	0,00	1,83	1		0	1	3,8	78
GSM79324	gse3494	1	4,92		6.667			1	0	1	1	1,4	80
GSM79325	gse3494	1	9,08		9.583			1	1	1	2	2,2	47
GSM79326	gse3494	0	12,67			0,00	10,08	1	1		2	3,2	59
GSM79327	gse3494	0	12,67		12.667	0,00	11,91	1	0	0	1	2,4	53
GSM79328	gse3494	1	2,58		3.167	0,00	2,58	1	1	1	2	2,1	82
GSM79329	gse3494	1	0,58		12.583			0	0	0	3	1,4	68
GSM79330	gse3494	0	3,25		3.25	0,00	3,25	1	1	0	3	4,1	62
GSM79331	gse3494	1	1,08		2.25	1,00	1,08	1	1	1	2	4,5	52
GSM79332	gse3494	1	0,42		1.333			1	1	1	2	0,8	47
GSM79333	gse3494	1	0,75		5.5	0,00	0,75	1	0	1	2	2,6	37
GSM79334	gse3494	1	0,67		0.917			1	0	1	2	3,6	77
GSM79335	gse3494	1	6,08		12.5			1	0	0	1	1,4	68
GSM79336	gse3494	1	0,25		0.333			0	0	1	3	2,4	77
GSM79337	gse3494	1	0,17		5		0,17	1	1	1	2	2,4	55
GSM79338	gse3494	0	12,42		12.417	0,00	10,00	1	0	0	2	2,8	61
GSM79339	gse3494	0	12,42		12.417	0,00	3,50	1	0	0	1	1,8	49
GSM79340	gse3494	1	1,25		1.417			1	1	1	3	3,5	48
GSM79341	gse3494	1	0,92		1.167	1,00	0,90	0	1	1	3	2,8	79
GSM79342	gse3494	0	12,42		12.417	0,00	11,75	1	1	0	3	5	62
GSM79343	gse3494	1	0,58		1.667	1,00	0,58	1	1	1	1	2,6	71
GSM79344	gse3494	0	12,00		12			1		0	3	1,5	87
GSM79345	gse3494	0	12,33		12.333	0,00	8,42	1	0	0	1	1,6	55
GSM79346	gse3494	0	12,33					1	1		3	13	44
GSM79347	gse3494	1	5,92		12.333	1,00	5,91	1	0	0	1	2,2	56
GSM79348	gse3494	1	3,58		11.917			1	0	1	2	1,9	69
GSM79349	gse3494		0,00		2.083			1	1	0	3	6,5	81
GSM79350	gse3494	1	1,08		1.167	1,00	1,08	1	1	0	2	2	75
GSM79351	gse3494	0	0,83		0.833		0,00	0	1	0	3	2,5	65
GSM79352	gse3494	1	2,42		4.583	1,00	2,42	1	1	1	2	1,9	52
GSM79353	gse3494	0	2,58		2.583	0,00	2,58	1	1	0	3	2,7	72
GSM79354	gse3494	0	12,17		12.167	0,00	6,25	1	0	0	2	2,8	84
GSM79355	gse3494	0	2,08		2.083	0,00	2,08	1	1	0	2	1,5	86
GSM79356	gse3494	0	12,17		12.167	0,00	9,99	0	0	0	2	2,4	61
GSM79357	gse3494	0	12,08		12.083	0,00	10,16	1	0	0	2	1,2	36
GSM79358	gse3494	1	4,25		12.083	0,00	4,25	1	0	0	2	2,4	63
GSM79359	gse3494	0	11,33		11.333	0,00	9,92	1	0	0	1	1,7	58
GSM79360	gse3494	0	2,67		2.667			1	0	0	3	2,6	76
GSM79361	gse3494	0	11,08					1	0		2	0,6	73
GSM79362	gse3494	1	0,08		0.25	1,00	0,25	1	1	1	2	3,8	63
GSM79363	gse3494	0	10,50		10.5			1	0	0	1	1,9	82
GSM79364	gse3494	0	11,33		11.333			1	0	0	2	1,2	71
GSM110861	gse4922	0	12,17					1	0		1	2,2	69
GSM150794	gse6532		13,07				13,07		0		2	1,2	46
GSM150795	gse6532		2,11				2,11	0	0			1	51
GSM150796	gse6532		10,79				10,79	0	0		2	0	48
GSM150797	gse6532		0,64				0,64	0	0		3	3,5	29
GSM150798	gse6532		3,75				3,75	0	0			1	44
GSM150799	gse6532		12,47				12,47	1	0			1,3	64
GSM150800	gse6532		7,26				7,26	0	0			0	57
GSM150801	gse6532		10,47				10,47	0	0		2	0	24
GSM150802	gse6532
GSM150803	gse6532
GSM150804	gse6532
GSM150805	gse6532								0
GSM150943	gse6532	1	2,68			0	2,68	1	0			0	43
GSM150944	gse6532	1	7,74			0	7,74	1	0			3,5	61
GSM150945	gse6532	1	6,21			1	6,21	1	0			5	70
GSM150946	gse6532	1	3,72			1	3,72	1	0		2	2	69
GSM150947	gse6532	1	2,29			1	2,29	1	1		2	3	69
GSM150948	gse6532	0	7,28			0	7,28	1	1		2	4	63
GSM150949	gse6532	0	7,79			0	7,79	1			2	1	61
GSM150950	gse6532	0	5,11			0	5,11	1	1		2	2,3	60
GSM150951	gse6532	0	5,16			0	5,16	1	0		2	3	71
GSM150952	gse6532	0	4,49			0	4,49	1	0			2,5	67
GSM150953	gse6532	0	8,00			0	8,00	1	0			4,2	58
GSM150954	gse6532	0	6,25			0	6,25	1	0			1,5	53
GSM150955	gse6532	1	4,12			0	4,12	1	0			4	79
GSM150956	gse6532	1	3,10			1	3,10	1	1		2	4	71
GSM150957	gse6532	0	6,93			0	6,93	1	0			7	66
GSM150958	gse6532	0	7,19			0	7,19	1	0		2	1,7	57
GSM150959	gse6532	0	7,04			0	7,04	1	1		2	4	68
GSM150960	gse6532	1	1,98			1	1,98	1	0			1,4	58
GSM150961	gse6532	1	1,96			1	1,96	1	1		2	3	67
GSM150962	gse6532	0	4,03			0	4,03	1	0		2	0	52
GSM150963	gse6532	1	7,92			0	7,92	1	1		2	1,3	69
GSM150964	gse6532	0	3,99			0	3,99	1	0		2	3	44
GSM150965	gse6532	0	6,86			0	6,86	1	0		2	3	71
GSM150966	gse6532	0	5,97			0	5,97	1	0		2	1,4	52
GSM150967	gse6532	0	0,04				0,04	1	1			3,2	80
GSM150968	gse6532	0	2,86			0	2,86	1	1			3	61
GSM150969	gse6532	1	3,63			1	3,63	1	1		2	3	74
GSM150970	gse6532	0	4,82			0	4,82	1	0		2	1,9	68
GSM150971	gse6532	0	4,94			0	4,94	1	0		2	4,5	69
GSM150972	gse6532	0	4,99			0	4,99	1	1		2	2,1	61
GSM150973	gse6532	0	5,36			0	5,36	1	0		2	2	76
GSM150974	gse6532	1	3,78			1	3,78	1	0		2	2,3	67
GSM150975	gse6532	0	3,31			0	3,31	1	0		2	2,2	65
GSM150976	gse6532	0	4,95			0	4,95	1	1		2	2,8	75
GSM150977	gse6532	0	5,86			0	5,86	1	0		2	3	70
GSM150978	gse6532	1	5,18			0	5,18	1	0		2	2,5	47
GSM150979	gse6532	0	5,65			0	5,65	1	0		2	2,5	61
GSM150980	gse6532	0	4,57			0	4,57	1	0		2	2,4	69
GSM150981	gse6532	0	4,53			0	4,53	1	0		2	2	77
GSM150982	gse6532	0	4,55				4,55	1	1		2	2,8	69
GSM150983	gse6532	0	10,49			0	10,49	1	1		2	2,2	61
GSM150984	gse6532	0	9,35			0	9,35	1	1		2	2	64
GSM150985	gse6532	0	10,58			0	10,58	1			2	1,7	75
GSM150986	gse6532	0	10,16			0	10,16	1	0		2	1,7	57
GSM150987	gse6532	1	3,77			1	3,77	1	0		2	2,2	51
GSM150988	gse6532	0	0,02				0,02	1	1			6	69
GSM150989	gse6532	0	5,19			0	5,19	1	1		2	7	71
GSM150990	gse6532	0	9,80			0	9,80	1	0			2,3	66
GSM150991	gse6532	0	12,75			0	12,75	1	1		2	2	63
GSM150992	gse6532	0	9,78			0	9,78	1	0		2	3	62
GSM150993	gse6532	0	9,58			0	9,58	1	0			0,9	56
GSM150994	gse6532	0	11,05			0	11,05	1	0		2	1,3	48
GSM150995	gse6532	0	10,38			0	10,38	1	0		2	1	53
GSM150996	gse6532	0	10,01			0	10,01	1	1		2	1,5	61
GSM150997	gse6532	0	9,88			0	9,88	1	0		2	1,8	58
GSM150998	gse6532	1	2,67			1	2,67	1	1			6	67
GSM150999	gse6532	1	3,54			1	3,54	1	0			3,9	60
GSM151000	gse6532	1	4,35			0	4,35	1	0			3	44
GSM151001	gse6532	1	1,35			1	1,35	1	0		2	3	44
GSM151002	gse6532	1	6,04			0	6,04	1	1		2	2,8	73
GSM151003	gse6532	0	5,46			0	5,46	1	0		2	1,5	49
GSM151004	gse6532	0	4,11			0	4,11	1			2	2	71
GSM151005	gse6532	0	9,43			0	9,43	1	0			1,5	65
GSM151006	gse6532	0	2,59			0	2,59	1	0		2	1,5	46
GSM151007	gse6532	0	4,15			0	4,15	1	0		2	3,5	69
GSM151008	gse6532	0	8,24			0	8,24	1	1		2	3	61
GSM151009	gse6532	0	8,09			0	8,09	1	0		2	1,5	48
GSM151010	gse6532	0	8,00			0	8,00	1	0		2	1,5	60
GSM151011	gse6532	0	8,11			0	8,11	1			2	1,8	74
GSM151062	gse6532
GSM177885	gse7390	1	1,98	1	2,567123288	1	1,980821918	0	0		3	3	57
GSM177886	gse7390	1	0,50	0	18,05753425	0	18,05753425	1	0		3	3	57
GSM177887	gse7390	1	1,44	1	2,526027397	1	1,435616438	0	0		3	2,5	48
GSM177888	gse7390	1	6,01	1	17,1369863	1	17,1369863	1	0		3	1,8	42
GSM177889	gse7390	1	10,47	1	11,32328767	1	10,47123288	1	0		2	3	46
GSM177890	gse7390	0	17,83	0	17,82739726	0	17,82739726	1	0		2	2	58
GSM177891	gse7390	1	1,94	0	16,29315068	0	16,29315068	0	0		3	2	44
GSM177892	gse7390	1	15,93	1	15,93424658	1	15,93424658	1	0		1	2,5	58
GSM177893	gse7390	0	16,46	0	16,45753425	0	16,45753425	1	0		3	3	47
GSM177894	gse7390	1	1,16	1	4,065753425	1	3,378082192	1	0		2	2,5	38
GSM177895	gse7390	1	3,11	1	5,235616438	1	3,112328767	1	0		3	2	59
GSM177896	gse7390	0	16,39	0	16,39452055	0	16,39452055	1	0		1	0,8	50
GSM177897	gse7390	0	17,12	0	17,12054795	0	17,12054795	0	0		3	4,5	46
GSM177898	gse7390	1	7,78	1	11,97808219	1	11,13972603	0	0		2	2	57
GSM177899	gse7390	1	1,25	1	2,676712329	1	1,890410959	0	0		3	2,5	33
GSM177900	gse7390	1	2,72	1	10,49315068	1	2,723287671	1	0		3	2	42
GSM177901	gse7390	1	0,77	1	1,82739726	1	1,189041096	0	0		3	2	38
GSM177902	gse7390	1	1,50	1	5,832876712	1	4,775342466	0	0		2	2,5	55
GSM177903	gse7390	1	4,99	1	9,835616438	1	7,843835616	0	0		2	2,5	57
GSM177904	gse7390	0	15,60	0	15,59726027	0	15,59726027	1	0		2	2,5	46
GSM177905	gse7390	0	15,95	0	15,95342466	0	15,95342466	1	0		2	2	50
GSM177906	gse7390	0	15,85	0	15,84931507	0	15,84931507	0	0		3	2	46
GSM177907	gse7390	1	15,34	0	15,50958904	0	15,50958904	1	0		2	2,5	46
GSM177908	gse7390	1	7,97	1	7,969863014	1	7,969863014	1	0		2	1,5	51
GSM177909	gse7390	1	0,33	1	4,58630137	1	3,208219178	0	0		3	2,5	58
GSM177910	gse7390	0	14,00	0	14	0	14	1	0		1	2,6	59
GSM177911	gse7390	0	15,16	0	15,15890411	0	15,15890411	1	0		2	0,6	49
GSM177912	gse7390	1	3,92	0	15,2630137	0	15,2630137	1	0		1	2,5	43
GSM177913	gse7390	0	15,12	0	15,12054795	0	15,12054795	0	0		3	2	47
GSM177914	gse7390	0	14,74	0	14,7369863	0	14,7369863	1	0		3	1,7	37
GSM177915	gse7390	0	12,81	0	12,80821918	0	12,80821918	1	0		3	4	48
GSM177916	gse7390	1	4,56	0	12,74520548	0	12,74520548	1	0		2	1,9	47
GSM177917	gse7390	0	11,58	0	11,58082192	0	11,58082192	1	0		2	2,5	46
GSM177918	gse7390	1	0,87	1	4,191780822	1	2,493150685	0	0		3	2	48
GSM177919	gse7390	0	12,25	0	12,25205479	0	12,25205479	1	0		2	1,9	58
GSM177920	gse7390	1	0,96	1	3,493150685	1	3,304109589	1	0		3	2	34
GSM177921	gse7390	1	15,43	0	19,33424658	0	19,33424658	1	0		2	4,5	30
GSM177922	gse7390	0	2,62	0	2,624657534	0	2,624657534	1	0		2	3	35
GSM177923	gse7390	0	14,68	0	14,68219178	0	14,68219178	0	0		3	2,6	56
GSM177924	gse7390	0	16,29	0	16,28767123	0	16,28767123	0	0		2	3,2	35
GSM177925	gse7390	0	15,48	0	15,48219178	0	15,48219178	0	0		3	2,7	52
GSM177926	gse7390	1	1,45	1	16,5369863	1	1,446575342	1	0		3	3	47
GSM177927	gse7390	1	1,12	1	3,934246575	1	2,180821918	0	0		3	1,6	42
GSM177928	gse7390	0	15,58	0	15,57534247	0	15,57534247	1	0		2	1,7	54
GSM177929	gse7390	1	2,80	1	4,805479452	1	2,802739726	1	0		3	2,5	42
GSM177930	gse7390	0	13,13	0	13,1260274	0	13,1260274	1	0		2	2,5	50
GSM177931	gse7390	0	3,33	0	3,328767123	0	3,328767123	1	0		1	3	42
GSM177932	gse7390	0	10,35	0	10,35342466	0	10,35342466	1	0		1	3,5	38
GSM177933	gse7390	0	14,54	0	14,5369863	0	14,5369863	1	0		3	2,5	37
GSM177934	gse7390	0	15,56	0	15,55616438	0	15,55616438	1	0		3	3	44
GSM177935	gse7390	1	1,15	1	2,175342466	1	1,153424658	0	0		3	3,1	37
GSM177936	gse7390	1	2,30	0	15,37534247	0	15,37534247	1	0		2	1,5	51
GSM177937	gse7390	1	8,55	0	9,112328767	1	8,550684932	0	0		3	4	53
GSM177938	gse7390	0	3,02	0	3,024657534	0	3,024657534	1	0		1	2,5	49
GSM177939	gse7390	0	12,85	0	12,85205479	0	12,85205479	0	0		3	3	43
GSM177940	gse7390	1	4,41	0	14,35068493	0	14,35068493	1	0		2	2,2	39
GSM177941	gse7390	0	13,98	0	13,97534247	0	13,97534247	1	0		2	2	47
GSM177942	gse7390	0	7,70	0	7,695890411	0	7,695890411	1	0		3	1,9	42
GSM177943	gse7390	0	9,03	0	9,030136986	0	9,030136986	0	0		2	1,2	39
GSM177944	gse7390	1	1,50	0	9,739726027	0	9,739726027	1	0		2	3	52
GSM177945	gse7390	1	9,66	0	14,88493151	0	14,88493151	1	0		2	1,5	50
GSM177946	gse7390	1	2,34	0	14,32328767	0	14,32328767	1	0		3	2,2	36
GSM177947	gse7390	1	4,97	0	14,56438356	0	14,56438356	1	0		2	2,5	45
GSM177948	gse7390	0	13,49	0	13,49315068	0	13,49315068	1	0		1	1,7	50
GSM177949	gse7390	1	10,56	0	13,73150685	0	13,73150685	1	0		3	2,3	39
GSM177950	gse7390	0	12,72	0	12,71780822	0	12,71780822	1	0		1	3	44
GSM177951	gse7390	0	9,07	0	9,071232877	0	9,071232877	1	0		1	1,3	50
GSM177952	gse7390	0	13,32	0	13,32328767	0	13,32328767	1	0		2	1,8	51
GSM177953	gse7390	1	4,88	1	9,169863014	1	4,97260274	1	0		1	2	49
GSM177954	gse7390	1	2,20	1	2,873972603	1	2,2	0	0		2	2	37
GSM177955	gse7390	0	5,77	0	5,767123288	0	5,767123288	1	0		2	1,8	51
GSM177956	gse7390	1	1,45	1	2,545205479	1	1,452054795	0	0		3	2	40
GSM177957	gse7390	0	13,23	0	13,23287671	0	13,23287671	1	0		1	2	44
GSM177958	gse7390	1	4,72	1	5,884931507	1	4,715068493	1	0		3	2	49
GSM177959	gse7390	0	12,93	0	12,93150685	0	12,93150685	1	0		1	1,5	53
GSM177960	gse7390	1	3,45	1	6,720547945	1	3,449315068	1	0		2	2,9	44
GSM177961	gse7390	1	10,89	0	12,15890411	1	10,89315068	1	0		2	2,3	48
GSM177962	gse7390	1	9,13	0	12,24383562	1	11,09589041	1	0		2	2,5	57
GSM177963	gse7390	0	4,77	0	4,767123288	0	4,767123288	1	0		3	3	45
GSM177964	gse7390	1	8,82	1	9,884931507	1	9,884931507	1	0		1	2	44
GSM177965	gse7390	1	6,95	0	10,68493151	0	10,68493151	1	0		2	1,5	39
GSM177966	gse7390	0	4,26	0	4,257534247	0	4,257534247	0	0		3	3	40
GSM177967	gse7390	0	9,71	0	9,709589041	0	9,709589041	1	0		3	2	38
GSM177968	gse7390	0	10,19	0	10,19452055	0	10,19452055	1	0		1	2,6	45
GSM177969	gse7390	0	10,33	0	10,33150685	0	10,33150685	1	0		2	2,6	43
GSM177970	gse7390	0	9,02	0	9,021917808	0	9,021917808	0	0		3	1,5	47
GSM177971	gse7390	1	8,47	0	10,4109589	0	10,4109589	0	0		2	1,8	38
GSM177972	gse7390	1	12,04	0	12,20547945	1	12,09589041	0	0		2	2	43
GSM177973	gse7390	1	1,78	1	2,819178082	1	1,778082192	1	0		3	3,1	60
GSM177974	gse7390	1	13,55	0	13,56712329	0	13,56712329	1	0		2	2	42
GSM177975	gse7390	1	4,64	1	8,178082192	1	4,638356164	0	0		3	2,1	46
GSM177976	gse7390	1	10,21	0	12,6109589	0	12,6109589	0	0		2	1	47
GSM177977	gse7390	0	13,31	0	13,30684932	0	13,30684932	0	0		3	1	54
GSM177978	gse7390	0	12,82	0	12,82465753	0	12,82465753	0	0		3	2,2	47
GSM177979	gse7390	1	7,02	1	8,123287671	1	8,123287671	0	0		3	5	39
GSM177980	gse7390	0	12,59	0	12,59178082	0	12,59178082	0	0		3	3	32
GSM177981	gse7390	1	2,84	1	3,301369863	1	3,046575342	0	0		3	2,5	57
GSM177982	gse7390	1	3,13	1	5,254794521	1	5,254794521	0	0		2	3,8	47
GSM177983	gse7390	1	2,73	1	5,783561644	1	4,742465753	1	0		2	1,8	54
GSM177984	gse7390	0	11,85	0	11,85479452	0	11,85479452	1	0		1	1,8	54
GSM177985	gse7390	0	11,92	0	11,92328767	0	11,92328767	0	0		3	4	45
GSM177986	gse7390	1	5,71	0	11,45479452	0	11,45479452	1	0		3	2,2	43
GSM177987	gse7390	0	8,73	0	8,734246575	0	8,734246575	1	0		1	1	48
GSM177988	gse7390	0	7,32	0	7,320547945	0	7,320547945	1	0		3	2	43
GSM177989	gse7390	1	2,00	1	2,175342466	1	2	1	0		2	2	43
GSM177990	gse7390	0	4,36	0	4,35890411	0	4,35890411	1	0		1	0,8	50
GSM177991	gse7390	0	5,26	0	5,260273973	0	5,260273973	1	0		1	0,8	43
GSM177992	gse7390	0	7,25	0	7,252054795	0	7,252054795	1	0		2	1,3	49
GSM177993	gse7390	1	0,74	1	1,131506849	1	0,736986301	0	0		2	2	38
GSM177994	gse7390	0	3,53	0	3,534246575	0	3,534246575	0	0		2	0,9	47
GSM177995	gse7390	0	12,52	0	12,51506849	0	12,51506849	1	0		2	1	54
GSM177996	gse7390	0	12,43	0	12,43013699	0	12,43013699	1	0		1	1,9	52
GSM177997	gse7390	0	13,79	0	13,79452055	0	13,79452055	1	0		2	1,4	51
GSM177998	gse7390	1	4,01	1	8,78630137	1	7,134246575	1	0		2	0,9	50
GSM177999	gse7390	1	1,08	1	1,345205479	1	1,079452055	0	0		2	4	43
GSM178000	gse7390	1	9,62	0	22,60547945	1	18,56712329	1	0		2	0,9	24
GSM178001	gse7390	0	6,98	0	6,983561644	0	6,983561644	1	0		3	1,4	40
GSM178002	gse7390	0	11,19	0	11,19178082	0	11,19178082	1	0		2	1	56
GSM178003	gse7390	1	7,92	1	7,923287671	1	7,923287671	0	0		3	2	43
GSM178004	gse7390	1	6,69	0	14,34520548	0	14,34520548	1	0			1,1	50
GSM178005	gse7390	0	14,81	0	14,8109589	0	14,8109589	1	0		1	1	54
GSM178006	gse7390	0	11,72	0	11,72328767	0	11,72328767	0	0		3	2,2	45
GSM178007	gse7390	1	4,16	0	14,68219178	0	14,68219178	1	0		2	1,2	43
GSM178008	gse7390	0	10,86	0	10,86027397	0	10,86027397	1	0		1	2	49
GSM178009	gse7390	1	0,76	1	1,75890411	1	0,791780822	0	0		3	3,8	53
GSM178010	gse7390	0	17,25	0	17,25479452	0	17,25479452	0	0		3	1,1	39
GSM178011	gse7390	1	13,62	0	17,53150685	0	17,53150685	1	0			2,2	38
GSM178012	gse7390	0	15,57	0	15,56986301	0	15,56986301	1	0		3	2	38
GSM178013	gse7390	0	17,10	0	17,09589041	0	17,09589041	0	0		3	1,2	40
GSM178014	gse7390	0	16,88	0	16,87945205	0	16,87945205	1	0		2	1,5	38
GSM178015	gse7390	1	2,44	0	16,8	0	16,8	1	0		2	1,7	54
GSM178016	gse7390	1	11,54	1	14,62191781	1	11,53972603	1	0		2	2,1	40
GSM178017	gse7390	0	13,64	0	13,64383562	0	13,64383562	0	0		3	1	56
GSM178018	gse7390	1	4,67	1	4,665753425	1	4,665753425	1	0		2	2	45
GSM178019	gse7390	0	13,74	0	13,7369863	0	13,7369863	1	0		2	2	46
GSM178020	gse7390	1	2,41	1	5,271232877	1	2,410958904	1	0		3	1,6	45
GSM178021	gse7390	0	23,87	0	23,86575342	0	23,86575342	0	0		3	2,8	33
GSM178022	gse7390	0	12,80	0	12,8	0	12,8	0	0		3	2,4	37
GSM178023	gse7390	0	19,02	0	19,02191781	0	19,02191781	0	0		3	2,5	42
GSM178024	gse7390	0	16,81	0	16,80821918	0	16,80821918	1	0		3	1,1	47
GSM178025	gse7390	1	2,21	1	4,939726027	1	2,205479452	1	0		2	2	43
GSM178026	gse7390	0	16,21	0	16,2109589	0	16,2109589	1	0		3	1,6	44
GSM178027	gse7390	0	16,19	0	16,1890411	0	16,1890411	1	0		2	2,3	54
GSM178028	gse7390	1	6,02	1	6,016438356	1	6,016438356	0	0		2	1,8	51
GSM178029	gse7390	0	16,05	0	16,05479452	0	16,05479452	1	0		2	2	42
GSM178030	gse7390	1	6,44	1	10	1	6,435616438	1	0		2	2,2	56
GSM178031	gse7390	0	15,83	0	15,83287671	0	15,83287671	1	0		2	2,5	56
GSM178032	gse7390	0	15,83	0	15,83287671	0	15,83287671	1	0		3	2,3	58
GSM178033	gse7390	0	15,68	0	15,67945205	0	15,67945205	1	0		2	2,2	58
GSM178034	gse7390	0	15,65	0	15,65479452	0	15,65479452	1	0		2	1,5	32
GSM178035	gse7390	0	15,49	0	15,48767123	0	15,48767123	1	0		3	1,9	50
GSM178036	gse7390	1	0,34	1	0,4	1	0,342465753	0	0		3	1,3	49
GSM178037	gse7390	0	15,56	0	15,55616438	0	15,55616438	1	0		1	1,9	47
GSM178038	gse7390	1	4,77	1	7,389041096	1	4,77260274	1	0		2	2,2	56
GSM178039	gse7390	1	2,37	1	9,901369863	1	9,901369863	1	0		1	1	55
GSM178040	gse7390	0	15,35	0	15,34794521	0	15,34794521	1	0		2	1,8	48
GSM178041	gse7390	0	15,80	0	15,80273973	0	15,80273973	1	0		2	0,9	56
GSM178042	gse7390	0	15,57	0	15,57260274	0	15,57260274	1	0		2	2	51
GSM178043	gse7390	0	15,15	0	15,15068493	0	15,15068493	1	0		3	1,2	44
GSM178044	gse7390	1	0,64	0	15,20821918	0	15,20821918	0	0		2	1,2	46
GSM178045	gse7390	0	17,40	0	17,40273973	0	17,40273973	1	0		1	1,2	36
GSM178046	gse7390	1	1,98	0	17,24657534	0	17,24657534	1	0		2	1,3	44
GSM178047	gse7390	1	18,05	0	19,89041096	1	19,68493151	1	0		2	2,2	41
GSM178048	gse7390	0	17,21	0	17,20821918	0	17,20821918	1	0		2	3	60
GSM178049	gse7390	1	9,08	1	12,58630137	1	9,076712329	1	0		2	3	59
GSM178050	gse7390	0	16,45	0	16,44657534	0	16,44657534	0	0		3	2,7	48
GSM178051	gse7390	1	2,65	1	8,142465753	1	8,142465753	1	0		2	3	53
GSM178052	gse7390	0	17,07	0	17,0739726	0	17,0739726	0	0		3	4	43
GSM178053	gse7390	1	5,09	0	24,95342466	0	24,95342466	1	0		2	1,5	33
GSM178054	gse7390	1	11,93	1	14,91780822	1	11,9260274	1	0		1	2,6	42
GSM178055	gse7390	0	10,72	0	10,72328767	0	10,72328767	0	0		3	4	51
GSM178056	gse7390	0	14,19	0	14,19452055	0	14,19452055	1	0		3	1,7	31
GSM178057	gse7390	0	10,56	0	10,56164384	0	10,56164384	1	0		3	3,2	60
GSM178058	gse7390	0	14,13	0	14,1260274	0	14,1260274	1	0		3	2	46
GSM178059	gse7390	0	13,00	0	12,99726027	0	12,99726027	0	0		3	2,1	59
GSM178060	gse7390	1	2,18	1	3,583561644	1	2,175342466	1	0		1	3,2	24
GSM178061	gse7390	1	4,38	1	5,106849315	1	4,378082192	1	0		2	3	54
GSM178062	gse7390	0	13,80	0	13,80273973	0	13,80273973	1	0		2	0,8	55
GSM178063	gse7390	0	13,35	0	13,35342466	0	13,35342466	0	0		3	2,1	41
GSM178064	gse7390	0	12,48	0	12,47945205	0	12,47945205	1	0		3	2,5	42
GSM178065	gse7390	0	12,29	0	12,29315068	0	12,29315068	0	0		3	2,5	47
GSM178066	gse7390	0	11,77	0	11,77260274	0	11,77260274	0	0		3	2,2	53
GSM178067	gse7390	0	13,33	0	13,33150685	0	13,33150685	1	0		2	2,4	50
GSM178068	gse7390	0	11,45	0	11,44657534	0	11,44657534	1	0		3	2,2	44
GSM178069	gse7390	1	7,33	1	16,46849315	1	12,65205479	0	0		1	1,5	48
GSM178070	gse7390	1	6,96	0	11,10136986	0	11,10136986	1	0		2	3	49
GSM178071	gse7390	1	3,92	0	10,36164384	0	10,36164384	1	0		2	2,5	43
GSM178072	gse7390	0	9,57	0	9,567123288	0	9,567123288	1	0		1	2	45
GSM178073	gse7390	0	7,02	0	7,016438356	0	7,016438356	0	0		3	1,4	53
GSM178074	gse7390	1	6,72	1	14,47671233	1	6,723287671	1	0		3	4,2	40
GSM178075	gse7390	0	7,89	0	7,887671233	0	7,887671233	0	0		3	3,2	48
GSM178076	gse7390	0	14,07	0	14,0739726	0	14,0739726	1	0		2	1,5	56
GSM178077	gse7390	1	19,07	0	19,24109589	0	19,24109589	1	0		2	1,7	45
GSM178078	gse7390	0	15,54	0	15,54246575	0	15,54246575	0	0		3	2,2	39
GSM178079	gse7390	1	1,11	1	3,41369863	1	1,106849315	0	0		3	3,2	46
GSM178080	gse7390	0	6,10	0	6,095890411	0	6,095890411	1	0		1	2,5	47
GSM178081	gse7390	0	7,46	0	7,457534247	0	7,457534247	1	0		2	1,2	43
GSM178082	gse7390	1	3,68	0	4,879452055	0	4,879452055	0	0		3	2,5	39
GSM282373	gse11121					1	7,666666667		0		2	1,8
GSM282374	gse11121					0	5,916666667		0		3	2,5
GSM282375	gse11121					1	4,833333333		0		3	1,5
GSM282376	gse11121					0	5,666666667		0		2	1,2
GSM282377	gse11121					0	8,583333333		0		2	2,4
GSM282378	gse11121					0	7,75		0		2	1,8
GSM282379	gse11121					0	9,25		0		2	1,4
GSM282380	gse11121					0	7,083333333		0		3	1,3
GSM282381	gse11121					0	8,166666667		0		2	0,8
GSM282382	gse11121					0	6,75		0		1	1,6
GSM282383	gse11121					0	6,583333333		0		2	1,4
GSM282384	gse11121					0	6,666666667		0		2	1,8
GSM282385	gse11121					0	7,416666667		0		2	2,2
GSM282386	gse11121					0	7		0		2	2,3
GSM282387	gse11121					0	1,166666667		0		2	2,3
GSM282388	gse11121					0	7,333333333		0		3	1,8
GSM282389	gse11121					0	6,666666667		0		2	1
GSM282390	gse11121					0	5,75		0		2	0,9
GSM282391	gse11121					0	7,75		0		2	4,4
GSM282392	gse11121					0	7,333333333		0		2	1,8
GSM282393	gse11121					0	8		0		1	1,2
GSM282394	gse11121					1	6,5		0		2	1,6
GSM282395	gse11121					0	6,583333333		0		2	1,8
GSM282396	gse11121					1	2,166666667		0		2	1,3
GSM282397	gse11121					0	6,833333333		0		2	1,1
GSM282398	gse11121					1	1,25		0		3	3,5
GSM282399	gse11121					0	6		0		2	1,6
GSM282400	gse11121					0	7,416666667		0		3	2,2
GSM282401	gse11121					0	6,5		0		1	2,2
GSM282402	gse11121					0	5,75		0		1	1,5
GSM282403	gse11121					0	1,583333333		0		2	1,6
GSM282404	gse11121					0	6,083333333		0		2	2,5
GSM282405	gse11121					0	5,333333333		0		2	1,5
GSM282406	gse11121					0	7,083333333		0		3	2,2
GSM282407	gse11121					0	5,916666667		0		2	1,5
GSM282408	gse11121					1	6,25		0		2	5,5
GSM282409	gse11121					0	7,916666667		0		2	0,1
GSM282410	gse11121					1	3,083333333		0		3	2,8
GSM282411	gse11121					0	7,916666667		0		1	1,2
GSM282412	gse11121					1	9,25		0		2	1,7
GSM282413	gse11121					1	1,416666667		0		3	1,7
GSM282414	gse11121					0	5,75		0		2	1,2
GSM282415	gse11121					0	6,583333333		0		2	1,9
GSM282416	gse11121					0	7,583333333		0		2	1,3
GSM282417	gse11121					0	6		0		2	1,6
GSM282418	gse11121					1	2,916666667		0		3	0,3
GSM282419	gse11121					0	6,166666667		0		2	0,8
GSM282420	gse11121					0	10,91666667		0		2	1,1
GSM282421	gse11121					0	9,916666667		0		1	2,2
GSM282422	gse11121					0	10,91666667		0		2	1,4
GSM282423	gse11121					0	5,5		0		2	4
GSM282424	gse11121					0	7,583333333		0		2	2,2
GSM282425	gse11121					0	8,166666667		0		2	1,6
GSM282426	gse11121					1	3,333333333		0		2	2,5
GSM282427	gse11121					0	10		0		3	2
GSM282428	gse11121					0	6,583333333		0		2	1,8
GSM282429	gse11121					0	10,16666667		0		3	1,8
GSM282430	gse11121					0	9,916666667		0		2	4
GSM282431	gse11121					1	3,666666667		0		2	1,8
GSM282432	gse11121					0	9,416666667		0		2	1,6
GSM282433	gse11121					0	9,75		0		2	2,2
GSM282434	gse11121					0	5,5		0		2	2,5
GSM282435	gse11121					0	9,583333333		0		3	4
GSM282436	gse11121					0	5,333333333		0		2	2,4
GSM282437	gse11121					0	9,833333333		0		2	1,4
GSM282438	gse11121					0	7,75		0		2	1,3
GSM282439	gse11121					0	8,25		0		2	2,7
GSM282440	gse11121					0	8,833333333		0		3	2,2
GSM282441	gse11121					0	7,166666667		0		2	1,3
GSM282442	gse11121					0	4,25		0		2	4
GSM282443	gse11121					0	10,16666667		0		1	2,4
GSM282444	gse11121					0	10,66666667		0		2	2,2
GSM282445	gse11121					0	10,33333333		0		1	1,1
GSM282446	gse11121					0	9,5		0		2	1,7
GSM282447	gse11121					0	9,416666667		0		2	1,5
GSM282448	gse11121					0	10,16666667		0		3	0,5
GSM282449	gse11121					0	10,33333333		0		2	0,9
GSM282450	gse11121					0	9,583333333		0		2	3,4
GSM282451	gse11121					0	3,75		0		2	2
GSM282452	gse11121					0	5,833333333		0		2	2
GSM282453	gse11121					0	11,75		0		2	0,1
GSM282454	gse11121					1	0,666666667		0		3	1
GSM282455	gse11121					0	12,16666667		0		1	0,2
GSM282456	gse11121					0	10,91666667		0		2	1,8
GSM282457	gse11121					0	12,33333333		0		3	1,8
GSM282458	gse11121					0	11,08333333		0		1	3
GSM282459	gse11121					0	13,25		0		1	3,5
GSM282460	gse11121					1	12,41666667		0		2	1
GSM282461	gse11121					1	2,5		0		3	1,5
GSM282462	gse11121					0	15,41666667		0		2	2
GSM282463	gse11121					0	4,083333333		0		1	1,7
GSM282464	gse11121					0	16,58333333		0		3	5
GSM282465	gse11121					0	7,5		0		3	3,5
GSM282466	gse11121					0	15,08333333		0		1	1,5
GSM282467	gse11121					0	15,83333333		0		2	1
GSM282468	gse11121					1	10,16666667		0		2	1,5
GSM282469	gse11121					0	12,66666667		0		2	1
GSM282470	gse11121					1	1,416666667		0		2	3,5
GSM282471	gse11121					1	1,916666667		0		3	3,5
GSM282472	gse11121					0	12,58333333		0		2	2,2
GSM282473	gse11121					0	13,33333333		0		2	3,3
GSM282474	gse11121					0	11,91666667		0		3	4
GSM282475	gse11121					0	12,16666667		0		2	1,5
GSM282476	gse11121					0	10,83333333		0		2	2,3
GSM282477	gse11121					0	11,58333333		0		2	3
GSM282478	gse11121					1	1,25		0		2	2,5
GSM282479	gse11121					1	11,41666667		0		1	5
GSM282480	gse11121					0	16,75		0		2	2,2
GSM282481	gse11121					0	13,16666667		0		2	1,7
GSM282482	gse11121					1	9,666666667		0		2	2,9
GSM282483	gse11121					0	0,083333333		0		3	4
GSM282484	gse11121					0	1,416666667		0		3	2,5
GSM282485	gse11121					0	3,916666667		0		2	1,7
GSM282486	gse11121					0	14,16666667		0		2	1,8
GSM282487	gse11121					0	17,08333333		0		2	2,1
GSM282488	gse11121					0	1,333333333		0		2	3,7
GSM282489	gse11121					0	13,33333333		0		2	2,5
GSM282490	gse11121					0	5,833333333		0		2	2,1
GSM282491	gse11121					1	2,5		0		2	2,2
GSM282492	gse11121					1	8,666666667		0		2	2,2
GSM282493	gse11121					0	15,91666667		0		2	2,3
GSM282494	gse11121					0	15,91666667		0		3	0,1
GSM282495	gse11121					0	20		0		3	3,6
GSM282496	gse11121					0	5,416666667		0		2	1,5
GSM282497	gse11121					0	7,75		0		3	3
GSM282498	gse11121					0	16,08333333		0		2	2,2
GSM282499	gse11121					0	15,75		0		2	2,1
GSM282500	gse11121					0	16		0		2	2,5
GSM282501	gse11121					1	8,166666667		0		1	0,1
GSM282502	gse11121					0	16,91666667		0		2	2,2
GSM282503	gse11121					0	15		0		1	2
GSM282504	gse11121					0	13,58333333		0		2	2,5
GSM282505	gse11121					0	14,75		0		1	2
GSM282506	gse11121					0	2,5		0		1	1,6
GSM282507	gse11121					0	3,75		0		2	2
GSM282508	gse11121					0	10,83333333		0		2	2,4
GSM282509	gse11121					0	6,583333333		0		2	2
GSM282510	gse11121					1	0,583333333		0		2	2,4
GSM282511	gse11121					0	11,16666667		0		3	2,3
GSM282512	gse11121					0	2,75		0		2	1,8
GSM282513	gse11121					0	8,583333333		0		2	1,7
GSM282514	gse11121					0	13,83333333		0		2	0,5
GSM282515	gse11121					0	2,083333333		0		2	2,3
GSM282516	gse11121					0	8,416666667		0		2	0,9
GSM282517	gse11121					1	11,66666667		0		1	2,3
GSM282518	gse11121					0	10,66666667		0		2	1,7
GSM282519	gse11121					0	11		0		3	2,5
GSM282520	gse11121					1	1,833333333		0		2	1,7
GSM282521	gse11121					0	12,5		0		1	3
GSM282522	gse11121					1	3,75		0		2	2,4
GSM282523	gse11121					0	12,91666667		0		1	2,2
GSM282524	gse11121					0	11,91666667		0		2	2
GSM282525	gse11121					1	0,5		0		3	3,5
GSM282526	gse11121					0	6,416666667		0		2	1,2
GSM282527	gse11121					0	6,833333333		0		3	2,3
GSM282528	gse11121					0	11,08333333		0		2	1,7
GSM282529	gse11121					0	7,25		0		1	1,3
GSM282530	gse11121					0	3,416666667		0		2	1,7
GSM282531	gse11121					0	12,33333333		0		2	1,3
GSM282532	gse11121					0	6,25		0		2	1,6
GSM282533	gse11121					1	9,166666667		0		2	6
GSM282534	gse11121					0	10,41666667		0		1	2,4
GSM282535	gse11121					1	3,083333333		0		3	1,5
GSM282536	gse11121					0	16,5		0		2	0,8
GSM282537	gse11121					0	11,08333333		0		2	2,5
GSM282538	gse11121					1	1,5		0		2	1,7
GSM282539	gse11121					0	9,75		0		2	1,8
GSM282540	gse11121					0	7,833333333		0		1	1
GSM282541	gse11121					0	8,083333333		0		1	1,5
GSM282542	gse11121					0	10,5		0		2	2
GSM282543	gse11121					0	6		0		2	2
GSM282544	gse11121					1	4,666666667		0		2	3
GSM282545	gse11121					0	11,75		0		2	1,5
GSM282546	gse11121					0	6		0		1	2
GSM282547	gse11121					0	9,333333333		0		1	3
GSM282548	gse11121					0	7,75		0		2	4
GSM282549	gse11121					1	8,333333333		0		2	2,5
GSM282550	gse11121					0	7,583333333		0		2	2,3
GSM282551	gse11121					1	0,666666667		0		2	1,5
GSM282552	gse11121					0	5		0		2	3
GSM282553	gse11121					1	6,333333333		0		3	1,6
GSM282554	gse11121					0	0,083333333		0		2	2,5
GSM282555	gse11121					1	5,083333333		0		1	1,8
GSM282556	gse11121					1	11,91666667		0		2	2
GSM282557	gse11121					1	5,916666667		0		2	1,2
GSM282558	gse11121					0	5,416666667		0		2	0,6
GSM282559	gse11121					0	5,083333333		0		2	2,2
GSM282560	gse11121					0	5,416666667		0		2	1,4
GSM282561	gse11121					0	1		0		2	5,5
GSM282562	gse11121					0	3,75		0		2	1,5
GSM282563	gse11121					0	4,5		0		2	1,6
GSM282564	gse11121					0	6,333333333		0		1	1,4
GSM282565	gse11121					1	6,5		0		3	3
GSM282566	gse11121					1	3,5		0		2	1,8
GSM282567	gse11121					1	1,166666667		0		2	2,5
GSM282568	gse11121					1	3,833333333		0		2	3
GSM282569	gse11121					1	0,833333333		0		3	3,6
GSM282570	gse11121					1	2,666666667		0		2	2,3
GSM282571	gse11121					0	5,166666667		0		2	1,1
GSM282572	gse11121					1	0,25		0		2	2,1
GSM305129	gse12093	0	5					1	0
GSM305130	gse12093	0	5,716666667					1	0
GSM305131	gse12093	0	5,275					1	0
GSM305132	gse12093	0	5,108333333					1	0
GSM305133	gse12093	0	5,575					1	0
GSM305134	gse12093	0	5,258333333					1	0
GSM305135	gse12093	1	5,05					1	0
GSM305136	gse12093	0	5,291666667					1	0
GSM305137	gse12093	0	5,35					1	0
GSM305138	gse12093	0	5,15					1	0
GSM305139	gse12093	0	5					1	0
GSM305140	gse12093	1	3,716666667					1	0
GSM305141	gse12093	0	5,275					1	0
GSM305142	gse12093	0	5,675					1	0
GSM305143	gse12093	0	5,658333333					1	0
GSM305144	gse12093	0	6,75					1	0
GSM305145	gse12093	0	6,9					1	0
GSM305146	gse12093	0	5,491666667					1	0
GSM305147	gse12093	0	6,583333333					1	0
GSM305148	gse12093	0	5,133333333					1	0
GSM305149	gse12093	0	7,016666667					1	0
GSM305150	gse12093	0	9,158333333					1	0
GSM305151	gse12093	1	5,408333333					1	0
GSM305152	gse12093	0	5,6					1	0
GSM305153	gse12093	1	1,908333333					1	0
GSM305154	gse12093	0	10,38333333					1	0
GSM305155	gse12093	0	10,24166667					1	0
GSM305156	gse12093	0	10,11666667					1	0
GSM305157	gse12093	1	0,633333333					1	0
GSM305158	gse12093	0	9,966666667					1	0
GSM305159	gse12093	0	9,858333333					1	0
GSM305160	gse12093	0	5,175					1	0
GSM305161	gse12093	0	9,708333333					1	0
GSM305162	gse12093	0	5,158333333					1	0
GSM305163	gse12093	0	8,241666667					1	0
GSM305164	gse12093	1	3					1	0
GSM305165	gse12093	0	6,716666667					1	0
GSM305166	gse12093	0	8,433333333					1	0
GSM305167	gse12093	0	6,433333333					1	0
GSM305168	gse12093	0	5,35					1	0
GSM305169	gse12093	0	9,708333333					1	0
GSM305170	gse12093	0	9,175					1	0
GSM305171	gse12093	0	9,15					1	0
GSM305172	gse12093	1	6,325					1	0
GSM305173	gse12093	0	7,9					1	0
GSM305174	gse12093	0	7,6					1	0
GSM305175	gse12093	0	6,95					1	0
GSM305176	gse12093	0	7,258333333					1	0
GSM305177	gse12093	0	7,133333333					1	0
GSM305178	gse12093	0	9,466666667					1	0
GSM305179	gse12093	0	9,066666667					1	0
GSM305180	gse12093	1	2,45					1	0
GSM305181	gse12093	0	8,591666667					1	0
GSM305182	gse12093	0	8,525					1	0
GSM305183	gse12093	0	7,741666667					1	0
GSM305184	gse12093	0	8,675					1	0
GSM305185	gse12093	0	8,208333333					1	0
GSM305186	gse12093	0	11,575					1	0
GSM305187	gse12093	0	10,69166667					1	0
GSM305188	gse12093	0	9,1					1	0
GSM305189	gse12093	0	9,508333333					1	0
GSM305190	gse12093	0	12,83333333					1	0
GSM305191	gse12093	0	12,40833333					1	0
GSM305192	gse12093	1	2,425					1	0
GSM305193	gse12093	0	6,516666667					1	0
GSM305194	gse12093	1	8,675					1	0
GSM305195	gse12093	0	5,208333333					1	0
GSM305196	gse12093	0	6,35					1	0
GSM305197	gse12093	0	16,05					1	0
GSM305198	gse12093	1	9,05					1	0
GSM305199	gse12093	0	15,99166667					1	0
GSM305200	gse12093	1	11,625					1	0
GSM305201	gse12093	0	5,183333333					1	0
GSM305202	gse12093	0	9					1	0
GSM305203	gse12093	1	13,69166667					1	0
GSM305204	gse12093	0	12,58333333					1	0
GSM305205	gse12093	0	8,15					1	0
GSM305206	gse12093	0	5,941666667					1	0
GSM305207	gse12093	1	3,95					1	0
GSM305208	gse12093	0	10,80833333					1	0
GSM305209	gse12093	0	9,683333333					1	0
GSM305210	gse12093	0	10,86666667					1	0
GSM305211	gse12093	1	5,766666667					1	0
GSM305212	gse12093	0	15,94166667					1	0
GSM305213	gse12093	0	5,008333333					1	0
GSM305214	gse12093	0	5,1					1	0
GSM305215	gse12093	0	14,775					1	0
GSM305216	gse12093	1	3,183333333					1	0
GSM305217	gse12093	1	2,575					1	0
GSM305218	gse12093	0	5,158333333					1	0
GSM305219	gse12093	0	7,65					1	0
GSM305220	gse12093	0	13,4					1	0
GSM305221	gse12093	0	11,025					1	0
GSM305222	gse12093	0	13,56666667					1	0
GSM305223	gse12093	0	11,8					1	0
GSM305224	gse12093	0	11,3					1	0
GSM305225	gse12093	0	15,175					1	0
GSM305226	gse12093	0	14,69166667					1	0
GSM305227	gse12093	0	8,8					1	0
GSM305228	gse12093	0	9,4					1	0
GSM305229	gse12093	0	8,058333333					1	0
GSM305230	gse12093	0	8,608333333					1	0
GSM305231	gse12093	0	8,341666667					1	0
GSM305232	gse12093	0	5,258333333					1	0
GSM305233	gse12093	0	9,691666667					1	0
GSM305234	gse12093	0	8,391666667					1	0
GSM305235	gse12093	0	8,666666667					1	0
GSM305236	gse12093	1	1,1					1	0
GSM305237	gse12093	0	13,625					1	0
GSM305238	gse12093	0	6,875					1	0
GSM305239	gse12093	0	5,066666667					1	0
GSM305240	gse12093	0	7,466666667					1	0
GSM305241	gse12093	0	6,95					1	0
GSM305242	gse12093	0	7,783333333					1	0
GSM305243	gse12093	1	1,25					1	0
GSM305244	gse12093	0	5,216666667					1	0
GSM305245	gse12093	0	6,958333333					1	0
GSM305246	gse12093	0	6,991666667					1	0
GSM305247	gse12093	0	6,875					1	0
GSM305248	gse12093	0	7,516666667					1	0
GSM305249	gse12093	0	6,616666667					1	0
GSM305250	gse12093	0	5,158333333					1	0
GSM305251	gse12093	0	6,208333333					1	0
GSM305252	gse12093	0	5,258333333					1	0
GSM305253	gse12093	0	7,016666667					1	0
GSM305254	gse12093	0	7,55					1	0
GSM305255	gse12093	0	5,641666667					1	0
GSM305256	gse12093	0	6,308333333					1	0
GSM305257	gse12093	0	6,758333333					1	0
GSM305258	gse12093	0	7,35					1	0
GSM305259	gse12093	0	7,375					1	0
GSM305260	gse12093	0	7,025					1	0
GSM305261	gse12093	0	6,966666667					1	0
GSM305262	gse12093	0	8,891666667					1	0
GSM305263	gse12093	1	2,466666667					1	0
GSM305264	gse12093	0	14,96666667					1	0
GSM120649	gse5327	0	11,3388					0
GSM120651	gse5327	0	7,360655833					0
GSM120652	gse5327	1	1,019125833					0
GSM120653	gse5327	0	7,9972675					0
GSM120654	gse5327	0	8,10929					0
GSM120655	gse5327	1	0,84153					0
GSM120656	gse5327	1	1,874316667					0
GSM120657	gse5327	0	5,090164167					0
GSM120658	gse5327	0	10,22130833					0
GSM120659	gse5327	0	8,756833333					0
GSM120660	gse5327	0	9,704916667					0
GSM120661	gse5327	0	7,213115					0
GSM120662	gse5327	1	5,729508333					0
GSM120663	gse5327	1	2,412568333					0
GSM120664	gse5327	0	6,931694167					0
GSM120665	gse5327	0	13,04098333					0
GSM120666	gse5327	0	7,2896175					0
GSM120667	gse5327	0	5,939890833					0
GSM120668	gse5327	1	0,598360667					0
GSM120669	gse5327	0	8,019125833					0
GSM120670	gse5327	0	5,879781667					0
GSM120671	gse5327	1	1,969945					0
GSM120672	gse5327	0	10,64480833					0
GSM120673	gse5327	0	5,357923333					0
GSM120674	gse5327	0	7,193989167					0
GSM120675	gse5327	0	9,95355					0
GSM120676	gse5327	0	6,142076667					0
GSM120677	gse5327	0	5,696721667					0
GSM120678	gse5327	0	8,86885					0
GSM120679	gse5327	1	3,469945					0
GSM120680	gse5327	0	8,606558333					0
GSM120681	gse5327	0	9,587433333					0
GSM120682	gse5327	0	6,360655833					0
GSM120683	gse5327	0	10,57104167					0
GSM120684	gse5327	0	10,92895833					0
GSM120685	gse5327	0	7,327869167					0
GSM120686	gse5327	0	6,737705					0
GSM120687	gse5327	1	0,765027333					0
GSM120688	gse5327	0	10,84153333					0
GSM120689	gse5327	0	5					0
GSM120690	gse5327	0	7,3196725					0
GSM120691	gse5327	0	8,565575					0
GSM120692	gse5327	0	7,385245833					0
GSM120693	gse5327	0	5,218579167					0
GSM120694	gse5327	0	7,177595833					0
GSM120695	gse5327	0	7,489070833					0
GSM120696	gse5327	0	12,62568333					0
GSM120697	gse5327	0	9,286883333					0
GSM120698	gse5327	0	5,122950833					0
GSM120699	gse5327	0	6,644808333					0
GSM120700	gse5327	0	6,060109167					0
GSM120701	gse5327	0	5,748634167					0
GSM120702	gse5327	1	0,363388					0
GSM120703	gse5327	0	7,6010925					0
GSM120704	gse5327	0	7,595628333					0
GSM120705	gse5327	0	6,909835833					0
GSM120706	gse5327	0	8,513658333					0
GSM120707	gse5327	1	1,800546667					0
GSM232194	gse9195	0	10,54794521			0	10,54794521	1	1		NA	4,2	64
GSM232195	gse9195	0	10,84657534			0	10,84657534	1	1		1	3	73
GSM232196	gse9195	0	10,78356164			0	10,78356164	1	0		1	1,83	66
GSM232197	gse9195	0	9,890410959			0	9,890410959	1	0		3	1,7	66
GSM232198	gse9195	1	5,726027397			1	5,726027397	1	1		3	2,1	75
GSM232199	gse9195	0	11,23287671			0	11,23287671	1	0		3	1,6	73
GSM232200	gse9195	0	10,9369863			0	10,9369863	1	1		3	2,1	63
GSM232201	gse9195	0	11,06849315			0	11,06849315	1	1		3	3,1	71
GSM232202	gse9195	0	10,07945205			0	10,07945205	1	1		1	1,7	72
GSM232203	gse9195	0	11,29863014			0	11,29863014	1	1		2	2,28	72
GSM232204	gse9195	0	10,53972603			0	10,53972603	1	0		NA	1,5	82
GSM232205	gse9195	0	10,64383562			0	10,64383562	1	1		NA	1,8	62
GSM232206	gse9195	0	10,16986301			0	10,16986301	1	0		2	2,3	58
GSM232207	gse9195	0	10,00273973			0	10,00273973	1	0		3	2,5	60
GSM232208	gse9195	0	10,59452055			0	10,59452055	1	1		1	1,57	49
GSM232209	gse9195	0	10,51780822			0	10,51780822	1	0		1	1,38	59
GSM232210	gse9195	0	8,55890411			0	8,55890411	1	0		3	2,3	51
GSM232211	gse9195	1	6,621917808			1	6,621917808	1	1		2	2,9	55
GSM232212	gse9195	0	9,120547945			0	9,120547945	1	0		3	3	76
GSM232213	gse9195	0	10,03835616			0	10,03835616	1	0		1	1,08	49
GSM232214	gse9195	0	7,230136986			0	7,230136986	1	0		2	2,6	69
GSM232215	gse9195	0	10,19178082			0	10,19178082	1	0		NA	2,5	74
GSM232216	gse9195	0	9,005479452			0	9,005479452	1	0		2	1,97	42
GSM232217	gse9195	0	10,11780822			0	10,11780822	1	0		3	1,8	62
GSM232218	gse9195	0	9,468493151			0	9,468493151	1	1		1	2,6	51
GSM232219	gse9195	0	8,202739726			0	8,202739726	1	1		2	2	52
GSM232220	gse9195	0	8,430136986			0	8,430136986	1	0		3	2,25	59
GSM232221	gse9195	1	4,424657534			1	7,38630137	1	1		3	6	58
GSM232222	gse9195	1	3,495890411			1	3,663013699	1	1		3	2,1	65
GSM232223	gse9195	0	10,68493151			0	10,68493151	1	1		2	2,85	50
GSM232224	gse9195	1	0,575342466			0	9,123287671	1	1		3	2	60
GSM232225	gse9195	0	9,638356164			0	9,638356164	1	0		3	2,2	68
GSM232226	gse9195	0	8,405479452			0	8,405479452	1	0		NA	2,4	59
GSM232227	gse9195	0	8,923287671			0	8,923287671	1	0		3	3	61
GSM232228	gse9195	0	6,868493151			0	6,868493151	1	1		3	2,85	68
GSM232229	gse9195	0	9,268493151			0	9,268493151	1	0		NA	2,1	64
GSM232230	gse9195	0	8,468493151			0	8,468493151	1	1		1	2,8	75
GSM232231	gse9195	1	2,076712329			1	2,112328767	1	1		NA	4	77
GSM232232	gse9195	0	7,849315068			0	7,849315068	1	0		NA	1,9	52
GSM232233	gse9195	0	9,164383562			0	9,164383562	1	0		NA	2	74
GSM232234	gse9195	0	7,750684932			0	7,750684932	1	0		2	1,3	60
GSM232235	gse9195	0	8,328767123			0	8,328767123	1	1		NA	5	63
GSM232236	gse9195	1	1,282191781			1	1,282191781	1	0		3	4	70
GSM232237	gse9195	0	8,528767123			0	8,528767123	1	0		NA	1,6	47
GSM232238	gse9195	1	7,61369863			0	7,61369863	1	0		2	3	75
GSM232239	gse9195	0	8,854794521			0	8,854794521	1	0		2	1,8	69
GSM232240	gse9195	0	8,95890411			0	8,95890411	1	1		3	2,1	58
GSM232241	gse9195	0	7,230136986			0	7,230136986	1	0		2	4	75
GSM232242	gse9195	0	8,298630137			0	8,298630137	1	0		2	2	56
GSM232243	gse9195	0	5,430136986			0	5,430136986	1	0		NA	5	77
GSM232244	gse9195	0	8,405479452			0	8,405479452	1	0		3	1,6	59
GSM232245	gse9195	0	8,194520548			0	8,194520548	1	0		3	2,3	65
GSM232246	gse9195	0	8,295890411			0	8,295890411	1	1		NA	1,9	67
GSM232247	gse9195	0	7,630136986			0	7,630136986	1	0		1	1,8	65
GSM232248	gse9195	0	8,071232877			0	8,071232877	1	0		2	1,2	50
GSM232249	gse9195	0	7,120547945			0	7,120547945	1	1		NA	2	73
GSM232250	gse9195	0	7,408219178			0	7,408219178	1	1		3	2,8	70
GSM232251	gse9195	0	7,104109589			0	7,104109589	1	0		NA	1,07	52
GSM232252	gse9195	1	3,079452055			0	3,079452055	1	1		1	2,9	80
GSM232253	gse9195	0	7,923287671			0	7,923287671	1	1		2	3,8	80
GSM232254	gse9195	0	7,298630137			0	7,298630137	1	0		1	2,5	74
GSM232255	gse9195	0	6,084931507			0	6,084931507	1	1		1	1,69	76
GSM232256	gse9195	0	7,002739726			0	7,002739726	1	1		1	1,8	55
GSM232257	gse9195	0	8,079452055			0	8,079452055	1	1		NA	2,3	51
GSM232258	gse9195	0	7,079452055			0	7,079452055	1	1		2	1,8	70
GSM232259	gse9195	0	2,843835616			0	2,843835616	1	0		NA	1,1	59
GSM232260	gse9195	1	2,41369863			1	2,41369863	1	1		3	1,5	73
GSM232261	gse9195	0	7,501369863			0	7,501369863	1	1		2	2,1	71
GSM232262	gse9195	0	6,35890411			0	6,35890411	1	0		NA	2,55	67
GSM232263	gse9195	1	2,901369863			1	2,901369863	1	0		3	2,7	58
GSM232264	gse9195	0	8,336986301			0	8,336986301	1	1		3	3,1	72
GSM232265	gse9195	1	5			1	5	1	1		2	4,5	55
GSM232266	gse9195	0	5,945205479			0	5,945205479	1	0		2	1,8	52
GSM232267	gse9195	1	4,463013699			1	5,284931507	1	1		2	2,5	64
GSM232268	gse9195	0	6,361643836			0	6,361643836	1	1		NA	1,85	68
GSM232269	gse9195	0	6,953424658			0	6,953424658	1	0		2	2	63
GSM232270	gse9195	0	6,136986301			0	6,136986301	1	0		1	1,1	71
GSM411235	gse16391	1	2,105416667					1	1		2		54
GSM411236	gse16391	1	3,3155					1	0		3		65
GSM411237	gse16391	1	5,18					1	1		2		71
GSM411238	gse16391	1	4,533916667					1	0		2		65
GSM411239	gse16391	1	5,489416667					1	1		2		56
GSM411240	gse16391	1	2,116333333					1	1		2		52
GSM411241	gse16391	1	1,199166667					1	1		3		70
GSM411242	gse16391	1	4,974666667					1	1		2		51
GSM411243	gse16391	1	5,026666667					1	0		2		66
GSM411244	gse16391	1	2,072583333					1	1		2		72
GSM411245	gse16391	1	2,324416667					1	0		2		58
GSM411246	gse16391	1	2,082166667					1	1		2		52
GSM411247	gse16391	1	0,925416667					1	1		3		67
GSM411248	gse16391	1	2,182083333					1	0		2		69
GSM411249	gse16391	1	4,856916667					1	0		2		78
GSM411250	gse16391	1	4,657083333					1	1		2		67
GSM411251	gse16391	1	4,616					1	0		2		56
GSM411252	gse16391	1	1,984916667					1	1		2		52
GSM411253	gse16391	1	2,097166667					1	0		3		74
GSM411254	gse16391	1	4,208083333					1	1		1		63
GSM411255	gse16391	1	2,13275					1	1		3		58
GSM411256	gse16391	1	2,082166667					1	0		2		68
GSM411257	gse16391	1	2,288833333					1	1		2		58
GSM411258	gse16391	1	4,095833333					1	0		2		76
GSM411259	gse16391	1	4,063					1	0		1		57
GSM411260	gse16391	1	2,119083333					1	1		2		59
GSM411261	gse16391	1	4,082166667					1	1		2		60
GSM411262	gse16391	1	2,1465					1	1		3		56
GSM411263	gse16391	1	2,113583333					1	1		2		59
GSM411264	gse16391	1	2,082166667					1	1		3		46
GSM411265	gse16391	1	3,975333333					1	0		3		53
GSM411266	gse16391	1	1,076					1	0		3		68
GSM411267	gse16391	1	2,275166667					1	1		3		55
GSM411268	gse16391	1	1,577					1	0		3		53
GSM411269	gse16391	1	3,698833333					1	1		2		58
GSM411270	gse16391	1	2,082166667					1	1		2		54
GSM411271	gse16391	1	3,32925					1	1		3		70
GSM411272	gse16391	1	2,179333333					1	1		3		62
GSM411273	gse16391	1	1,12525					1	0		2		56
GSM411274	gse16391	1	2,157416667					1	0		2		69
GSM411275	gse16391	1	2,108166667					1	1		2		69
GSM411276	gse16391	1	2,08625					1	1		3		56
GSM411277	gse16391	1	3,3895					1	1		2		53
GSM411278	gse16391	1	3,583833333					1	1		2		71
GSM411279	gse16391	1	3,50175					1	0		3		76
GSM411280	gse16391	1	2,082166667					1	1		3		67
GSM411281	gse16391	1	2,113583333					1	0		2		74
GSM411282	gse16391	1	3,422333333					1	1		2		57
GSM411283	gse16391	1	2,09175					1	0		2		60
GSM411284	gse16391	1	5,013					1	1		2		65
GSM411285	gse16391	1	2,113666667					1	0		2		41
GSM411286	gse16391	1	4,687166667					1	1		2		46
GSM411287	gse16391	1	4,292916667					1	0		2		65
GSM411288	gse16391	1	4,06025					1	1		3		46
GSM411289	gse16391	1	3,575666667					1	0		3		66
GSM308256	gse12276	1	0,25
GSM308257	gse12276	1	2,083333333
GSM308258	gse12276	1	1,916666667
GSM308259	gse12276	1	1,083333333
GSM308260	gse12276	1	1,666666667
GSM308261	gse12276	1	1,5
GSM308262	gse12276	1	2,5
GSM308263	gse12276	1	5,75
GSM308264	gse12276	1	3,083333333
GSM308265	gse12276	1	1,916666667
GSM308266	gse12276	1	0,25
GSM308267	gse12276	1	1,416666667
GSM308268	gse12276	1	3,166666667
GSM308269	gse12276	1	0,666666667
GSM308270	gse12276	1	0,583333333
GSM308271	gse12276	1	2,416666667
GSM308272	gse12276	1	1,166666667
GSM308273	gse12276	1	1,583333333
GSM308274	gse12276	1	2,416666667
GSM308275	gse12276	1	0,583333333
GSM308276	gse12276	1	1,333333333
GSM308277	gse12276	1	1,833333333
GSM308278	gse12276	1	1,666666667
GSM308279	gse12276	1	1,666666667
GSM308280	gse12276	1	1,333333333
GSM308281	gse12276	1	0,416666667
GSM308282	gse12276	1	0,833333333
GSM308283	gse12276	1	1,083333333
GSM308284	gse12276	1	3,833333333
GSM308285	gse12276	1	0,583333333
GSM308286	gse12276	1	0,916666667
GSM308287	gse12276	1	3,5
GSM308288	gse12276	1	0,833333333
GSM308289	gse12276	1	5,083333333
GSM308290	gse12276	1	0,5
GSM308291	gse12276	1	2,083333333
GSM308292	gse12276	1	8,25
GSM308293	gse12276	1	0,416666667
GSM308294	gse12276	1	1,75
GSM308295	gse12276	1	0,916666667
GSM308296	gse12276	1	2,666666667
GSM308297	gse12276	1	1,166666667
GSM308298	gse12276	1	1,166666667
GSM308299	gse12276	1	1,5
GSM308300	gse12276	1	2,416666667
GSM308301	gse12276	1	1,25
GSM308302	gse12276	1	2
GSM308303	gse12276	1	3,25
GSM308304	gse12276	1	4,5
GSM308305	gse12276	1	1,25
GSM308306	gse12276	1	2,333333333
GSM308307	gse12276	1	2,416666667
GSM308308	gse12276	1	1,916666667
GSM308309	gse12276	1	1,666666667
GSM308310	gse12276	1	3
GSM308311	gse12276	1	3
GSM308312	gse12276	1	9,583333333
GSM308313	gse12276	1	0,333333333
GSM308314	gse12276	1	0,666666667
GSM308315	gse12276	1	5
GSM308316	gse12276	1	0
GSM308318	gse12276	1	3,5
GSM308319	gse12276	1	1,25
GSM308320	gse12276	1	0,583333333
GSM308321	gse12276	1	0
GSM308322	gse12276	1	2,25
GSM308323	gse12276	1	1,5
GSM308324	gse12276	1	1,166666667
GSM308325	gse12276	1	1,083333333
GSM308326	gse12276	1	1,583333333
GSM308327	gse12276	1	6,083333333
GSM308328	gse12276	1	1,333333333
GSM308329	gse12276	1	0,083333333
GSM308330	gse12276	1	0
GSM308331	gse12276	1	0
GSM308332	gse12276	1	3,166666667
GSM308333	gse12276	1	1,5
GSM308334	gse12276	1	1,916666667
GSM308335	gse12276	1	4,166666667
GSM308336	gse12276	1	0,666666667
GSM308337	gse12276	1	3,25
GSM308338	gse12276	1	0,833333333
GSM308339	gse12276	1	0,25
GSM308340	gse12276	1	5
GSM308341	gse12276	1	1,416666667
GSM308342	gse12276	1	1,916666667
GSM308343	gse12276	1	1
GSM308344	gse12276	1	0,5
GSM308345	gse12276	1	2,5
GSM308346	gse12276	1	1,083333333
GSM308347	gse12276	1	0,5
GSM308348	gse12276	1	2,083333333
GSM308349	gse12276	1	0,333333333
GSM308350	gse12276	1	1,25
GSM308351	gse12276	1	2,5
GSM308352	gse12276	1	0
GSM308353	gse12276	1	5,333333333
GSM308354	gse12276	1	1,75
GSM308355	gse12276	1	0
GSM308356	gse12276	1	1,5
GSM308357	gse12276	1	1,333333333
GSM308358	gse12276	1	0
GSM308359	gse12276	1	3
GSM308360	gse12276	1	3,25
GSM308361	gse12276	1	2,25
GSM308362	gse12276	1	1,25
GSM308363	gse12276	1	1,833333333
GSM308364	gse12276	1	2,416666667
GSM308365	gse12276	1	0,916666667
GSM308366	gse12276	1	4,833333333
GSM308367	gse12276	1	3,333333333
GSM308368	gse12276	1	4
GSM308369	gse12276	1	3,166666667
GSM308370	gse12276	1	1
GSM308371	gse12276	1	1,083333333
GSM308372	gse12276	1	7,083333333
GSM308373	gse12276	1	0,75
GSM308374	gse12276	1	0,5
GSM308375	gse12276	1	2,333333333
GSM308376	gse12276	1	0,5
GSM308377	gse12276	1	1,583333333
GSM308378	gse12276	1	1,25
GSM308379	gse12276	1	1,583333333
GSM308380	gse12276	1	0,583333333
GSM308381	gse12276	1	9,583333333
GSM308382	gse12276	1	3,833333333
GSM308383	gse12276	1	0,75
GSM308384	gse12276	1	2,666666667
GSM308385	gse12276	1	2,25
GSM308386	gse12276	1	0,416666667
GSM308387	gse12276	1	0,333333333
GSM308388	gse12276	1	1,416666667
GSM308389	gse12276	1	1,25
GSM308390	gse12276	1	5,083333333
GSM308391	gse12276	1	0,583333333
GSM308392	gse12276	1	0,5
GSM308393	gse12276	1	2,75
GSM308394	gse12276	1	1,833333333
GSM308395	gse12276	1	2,833333333
GSM308396	gse12276	1	1,166666667
GSM308397	gse12276	1	3,583333333
GSM308398	gse12276	1	1
GSM308399	gse12276	1	3,166666667
GSM308400	gse12276	1	0,916666667
GSM308401	gse12276	1	1,083333333
GSM308402	gse12276	1	1
GSM308403	gse12276	1	0,916666667
GSM308404	gse12276	1	0,666666667
GSM308405	gse12276	1	2
GSM308406	gse12276	1	4,833333333
GSM308407	gse12276	1	7,833333333
GSM308408	gse12276	1	0,333333333
GSM308409	gse12276	1	0
GSM308410	gse12276	1	3,166666667
GSM308411	gse12276	1	0,916666667
GSM308412	gse12276	1	4
GSM308413	gse12276	1	4,083333333
GSM308414	gse12276	1	8,083333333
GSM308415	gse12276	1	4,166666667
GSM308416	gse12276	1	4,416666667
GSM308417	gse12276	1	1,916666667
GSM308418	gse12276	1	2,083333333
GSM308419	gse12276	1	1,833333333
GSM308420	gse12276	1	3
GSM308421	gse12276	1	2,916666667
GSM308422	gse12276	1	1,333333333
GSM308423	gse12276	1	2,916666667
GSM308424	gse12276	1	1,916666667
GSM308425	gse12276	1	1,166666667
GSM308426	gse12276	1	0,75
GSM308427	gse12276	1	3,5
GSM308428	gse12276	1	1,416666667
GSM308429	gse12276	1	0,416666667
GSM308430	gse12276	1	4,583333333
GSM308431	gse12276	1	1,916666667
GSM308432	gse12276	1	3,333333333
GSM308433	gse12276	1	3,666666667
GSM308434	gse12276	1	3,916666667
GSM308435	gse12276	1	2,166666667
GSM308436	gse12276	1	1,75
GSM308437	gse12276	1	2,916666667
GSM308438	gse12276	1	2,916666667
GSM308439	gse12276	1	0,333333333
GSM308440	gse12276	1	0,416666667
GSM308441	gse12276	1	3,5
GSM308442	gse12276	1	1,5
GSM308443	gse12276	1	1,166666667
GSM308444	gse12276	1	1,333333333
GSM308445	gse12276	1	2,5
GSM308446	gse12276	1	3,5
GSM308447	gse12276	1	2
GSM308448	gse12276	1	2,083333333
GSM308449	gse12276	1	3,916666667
GSM308450	gse12276	1	2,75
GSM308451	gse12276	1	2,416666667
GSM308452	gse12276	1	2,083333333
GSM308453	gse12276	1	6,916666667
GSM308454	gse12276	1	6,083333333
GSM308455	gse12276	1	2,583333333
GSM308456	gse12276	1	2,333333333
GSM308457	gse12276	1	1,5
GSM308458	gse12276	1	0,75
GSM308459	gse12276	1	0,583333333
GSM308460	gse12276	1	8,916666667

## Sheet: ANG2&PIGF&CD14
		event	time in years	condition		event	time in months	condition				SURVIVAL Kaplan-Meier plot					Log-rank analysis
GSM107072		1	3.82	high		1	45.84	high				time n.risk n.event survival std.err lower 95% CI upper 95% CI					survdiff(Surv(dat$time,dat$event)~dat$condition,rho=0)
GSM107076		0	8.07	high		0	96.84	high				4.00 62 1 0.984 0.0160 0.953 1.000					Call:
GSM107092		1	2.92	high		1	35.04	high				8.00 61 1 0.968 0.0224 0.925 1.000					survdiff(formula = Surv(dat$time, dat$event) ~ dat$condition,
GSM107110		0	8.48	high		0	101.76	high				8.04 60 1 0.952 0.0273 0.900 1.000					rho = 0)
GSM107128		0	8.08	high		0	96.96	high				11.00 59 1 0.935 0.0312 0.876 0.999
GSM107129		1	1.55	high		1	18.6	high				13.00 58 2 0.903 0.0375 0.833 0.980					N Observed Expected (O-E)^2/E (O-E)^2/V
GSM107131		0	7.54	high		0	90.48	high				13.20 56 1 0.887 0.0402 0.812 0.969					dat$condition=high 62 32 24.8 2.08 4.97
GSM107164		0	6.46	high		0	77.52	high				15.00 55 1 0.871 0.0426 0.791 0.959					dat$condition=low 40 11 18.2 2.83 4.97
GSM107179		0	6.26	high		0	75.12	high				17.40 54 1 0.855 0.0447 0.772 0.947
GSM107180		0	8.32	high		0	99.84	high				18.00 53 1 0.839 0.0467 0.752 0.935					Chisq= 5 on 1 degrees of freedom, p= 0.0257
GSM107186		0	6.05	high		0	72.6	high				18.60 52 1 0.823 0.0485 0.733 0.923
GSM107201		0	7.5	high		0	90	high				21.00 51 1 0.806 0.0502 0.714 0.911
GSM107227		1	0.67	high		1	8.04	high				22.00 50 1 0.790 0.0517 0.695 0.898
GSM120663		1	2.41257	high		1	28.9508	high				23.00 49 1 0.774 0.0531 0.677 0.886
GSM150986		0	10.16	high		0	121.92	high				23.82 48 1 0.758 0.0544 0.659 0.873
GSM177956		1	1.45	high		1	17.4	high				25.00 47 1 0.742 0.0556 0.641 0.859
GSM177960		1	3.45	high		1	41.4	high				25.59 46 1 0.726 0.0567 0.623 0.846
GSM178030		1	6.44	high		1	77.28	high				26.18 45 1 0.710 0.0576 0.605 0.832
GSM178055		0	10.72	high		0	128.64	high				28.95 44 1 0.694 0.0585 0.588 0.818
GSM178076		0	14.07	high		0	168.84	high				35.04 43 1 0.677 0.0594 0.571 0.804
GSM305191		0	12.4083	high		0	148.9	high				39.96 42 1 0.661 0.0601 0.553 0.790
GSM305229		0	8.05833	high		0	96.7	high				41.40 41 1 0.645 0.0608 0.536 0.776
GSM305231		0	8.34167	high		0	100.1	high				45.84 40 1 0.629 0.0613 0.520 0.762
GSM305236		1	1.1	high		1	13.2	high				49.00 39 1 0.613 0.0619 0.503 0.747
GSM308261		1	1.5	high		1	18	high				56.04 38 1 0.597 0.0623 0.486 0.732
GSM308305		1	1.25	high		1	15	high				58.00 37 1 0.581 0.0627 0.470 0.717
GSM308314		1	0.666667	high		1	8	high				59.04 36 1 0.565 0.0630 0.454 0.702
GSM308346		1	1.08333	high		1	13	high				63.96 35 1 0.548 0.0632 0.438 0.687
GSM308349		1	0.333333	high		1	4	high				65.87 34 1 0.532 0.0634 0.421 0.672
GSM308363		1	1.83333	high		1	22	high				77.04 31 1 0.515 0.0636 0.404 0.656
GSM308366		1	4.83333	high		1	58	high				77.28 30 1 0.498 0.0638 0.387 0.640
GSM308371		1	1.08333	high		1	13	high				84.00 28 1 0.480 0.0639 0.370 0.623
GSM308400		1	0.916667	high		1	11	high
GSM308413		1	4.08333	high		1	49	high				dat$condition=low
GSM308418		1	2.08333	high		1	25	high				time n.risk n.event survival std.err lower 95% CI upper 95% CI
GSM308431		1	1.91667	high		1	23	high				3.96 39 1 0.974 0.0253 0.926 1.000
GSM308436		1	1.75	high		1	21	high				5.04 38 1 0.949 0.0353 0.882 1.000
GSM36795		0	7.33	high		0	87.96	high				12.00 37 1 0.923 0.0427 0.843 1.000
GSM36886		0	7.83	high		0	93.96	high				18.96 36 1 0.897 0.0486 0.807 0.998
GSM36914		0	7	high		0	84	high				30.84 34 1 0.871 0.0538 0.772 0.983
GSM36922		0	9.42	high		0	113.04	high				45.36 32 1 0.844 0.0586 0.736 0.967
GSM36958		0	9.25	high		0	111	high				48.96 31 1 0.817 0.0628 0.702 0.949
GSM37058		1	5.33	high		1	63.96	high				54.72 30 1 0.789 0.0663 0.670 0.931
GSM411239		1	5.48942	high		1	65.873	high				66.00 26 1 0.759 0.0704 0.633 0.910
GSM411248		1	2.18208	high		1	26.185	high				104.10 11 1 0.690 0.0918 0.532 0.895
GSM411252		1	1.98492	high		1	23.819	high				160.08 3 1 0.460 0.1975 0.198 1.000
GSM411255		1	2.13275	high		1	25.593	high
GSM79121		0	11.33	high		0	135.96	high
GSM79142		0	11.5	high		0	138	high
GSM79158		1	4.67	high		1	56.04	high
GSM79175		1	3.33	high		1	39.96	high
GSM79182		0	7.25	high		0	87	high
GSM79185		1	7	high		1	84	high
GSM79201		0	10.92	high		0	131.04	high
GSM79205		0	10.83	high		0	129.96	high
GSM79219		0	10.75	high		0	129	high
GSM79232		1	6.42	high		1	77.04	high
GSM79263		0	10.42	high		0	125.04	high
GSM79269		0	10.33	high		0	123.96	high
GSM79313		0	10	high		0	120	high
GSM79324		1	4.92	high		1	59.04	high
GSM79364		0	11.33	high		0	135.96	high
GSM107223		0	8.49	low		0	101.88	low
GSM107231		0	5.58	low		0	66.96	low
GSM120665		0	13.041	low		0	156.492	low
GSM150974		1	3.78	low		1	45.36	low
GSM177916		1	4.56	low		1	54.72	low
GSM178017		0	13.64	low		0	163.68	low
GSM232258		0	7.07945	low		0	84.9534	low
GSM305133		0	5.575	low		0	66.9	low
GSM305136		0	5.29167	low		0	63.5	low
GSM305138		0	5.15	low		0	61.8	low
GSM305156		0	10.1167	low		0	121.4	low
GSM305163		0	8.24167	low		0	98.9	low
GSM305167		0	6.43333	low		0	77.2	low
GSM305194		1	8.675	low		1	104.1	low
GSM305240		0	7.46667	low		0	89.6	low
GSM305241		0	6.95	low		0	83.4	low
GSM305248		0	7.51667	low		0	90.2	low
GSM305251		0	6.20833	low		0	74.5	low
GSM305252		0	5.25833	low		0	63.1	low
GSM305253		0	7.01667	low		0	84.2	low
GSM305254		0	7.55	low		0	90.6	low
GSM305255		0	5.64167	low		0	67.7	low
GSM308398		1	1	low		1	12	low
GSM36796		0	9.83	low		0	117.96	low
GSM36813		1	4.08	low		1	48.96	low
GSM36836		0	8.25	low		0	99	low
GSM36910		0	10.42	low		0	125.04	low
GSM36984		0	11.5	low		0	138	low
GSM36998		1	0.42	low		1	5.04	low
GSM37003		1	1.58	low		1	18.96	low
GSM37013		1	5.5	low		1	66	low
GSM37033		0	13.42	low		0	161.04	low
GSM37044		0	9.33	low		0	111.96	low
GSM79140		1	0.33	low		1	3.96	low
GSM79197		0	3	low		0	36	low
GSM79211		0	0.08	low		0	0.96	low
GSM79355		0	2.08	low		0	24.96	low
gsm65372		1	2.57	low		1	30.84	low
gsm65830		1	13.34	low		1	160.08	low
gsm65860		0	12.25	low		0	147	low

## Sheet: ANG2&CD14
		event	time in years	condition		event	time in months	condition		SURVIVAL Kaplan-Meier plot			Log-rank analysis
GSM107102		0	7.29	high		0	87.48	high		time n.risk n.event survival std.err lower 95% CI upper 95% CI			> survdiff(Surv(dat$time,dat$event)~dat$condition,rho=0)#rho=0
GSM107111		0	7.95	high		0	95.4	high		2.76 55 1 0.982 0.0180 0.947 1.000			Call:
GSM107122		0	8.13	high		0	97.56	high		6.96 54 1 0.964 0.0252 0.915 1.000			survdiff(formula = Surv(dat$time, dat$event) ~ dat$condition,
GSM107142		0	5.85	high		0	70.2	high		9.12 53 1 0.945 0.0306 0.887 1.000			rho = 0)
GSM107153		0	5.69	high		0	68.28	high		10.00 52 1 0.927 0.0350 0.861 0.999
GSM107159		0	5.86	high		0	70.32	high		11.04 51 1 0.909 0.0388 0.836 0.988			N Observed Expected (O-E)^2/E (O-E)^2/V
GSM107167		1	3.89	high		1	46.68	high		12.00 50 1 0.891 0.0420 0.812 0.977			dat$condition=high 55 28 21 2.34 3.57
GSM107170		1	0.23	high		1	2.76	high		17.28 49 1 0.873 0.0449 0.789 0.965			dat$condition=low 94 33 40 1.23 3.57
GSM107182		0	7.89	high		0	94.68	high		18.92 48 1 0.855 0.0475 0.766 0.953
GSM107183		0	8.13	high		0	97.56	high		21.96 47 1 0.836 0.0499 0.744 0.940			Chisq= 3.6 on 1 degrees of freedom, p= 0.0587
GSM107190		0	7.94	high		0	95.28	high		24.00 46 1 0.818 0.0520 0.722 0.927
GSM107228		1	2.79	high		1	33.48	high		24.96 45 1 0.800 0.0539 0.701 0.913
GSM120651		0	7.36066	high		0	88.3279	high		27.30 44 1 0.782 0.0557 0.680 0.899
GSM120691		0	8.56558	high		0	102.787	high		29.04 43 1 0.764 0.0573 0.659 0.885
GSM150797			0.64	high		1	42.48	high		31.68 42 1 0.745 0.0587 0.639 0.870
GSM150999		1	3.54	high		0	97.32	high		33.48 41 1 0.727 0.0601 0.619 0.855
GSM151011		0	8.11	high		1	17.28	high		36.96 40 1 0.709 0.0612 0.599 0.840
GSM177887		1	1.44	high		1	102.6	high		38.00 39 1 0.691 0.0623 0.579 0.824
GSM177937		1	8.55	high		1	130.68	high		42.48 38 1 0.673 0.0633 0.559 0.809
GSM177961		1	10.89	high		0	165.48	high		46.68 37 1 0.655 0.0641 0.540 0.793
GSM177997		0	13.79	high		1	49.92	high		47.00 36 1 0.636 0.0649 0.521 0.777
GSM178007		1	4.16	high		1	9.12	high		47.28 35 1 0.618 0.0655 0.502 0.761
GSM178009		1	0.76	high		0	189.96	high		49.92 34 1 0.600 0.0661 0.484 0.745
GSM178031		0	15.83	high		0	208.8	high		50.00 33 1 0.582 0.0665 0.465 0.728
GSM178045		0	17.4	high		0	165.6	high		51.52 32 1 0.564 0.0669 0.447 0.711
GSM178062		0	13.8	high		1	80.64	high		60.32 30 1 0.545 0.0672 0.428 0.694
GSM178074		1	6.72	high		0	104.1	high		80.64 24 1 0.522 0.0682 0.404 0.674
GSM305184		0	8.675	high		0	114.1	high		102.60 14 1 0.485 0.0728 0.361 0.651
GSM305189		0	9.50833	high		1	38	high		130.68 7 1 0.416 0.0895 0.273 0.634
GSM308268		1	3.16667	high		1	10	high
GSM308338		1	0.833333	high		1	12	high		dat$condition=low
GSM308370		1	1	high		1	24	high		time n.risk n.event survival std.err lower 95% CI upper 95% CI
GSM308405		1	2	high		1	50	high		5.00 94 1 0.989 0.0106 0.969 1.000
GSM308415		1	4.16667	high		1	47	high		6.00 93 2 0.968 0.0181 0.933 1.000
GSM308449		1	3.91667	high		0	132	high		6.96 91 1 0.957 0.0208 0.917 0.999
GSM36779		0	11	high		0	54	high		7.68 90 1 0.947 0.0231 0.903 0.993
GSM36845		0	4.5	high		1	24.96	high		8.76 89 1 0.936 0.0252 0.888 0.987
GSM36862		1	2.08	high		1	6.96	high		10.00 88 1 0.926 0.0271 0.874 0.980
GSM36872		1	0.58	high		0	108	high		14.00 87 1 0.915 0.0288 0.860 0.973					> survdiff(Surv(dat$time,dat$event)~dat$condition,rho=0)#rho=0
GSM36889		0	9	high		1	11.04	high		14.04 86 2 0.894 0.0318 0.833 0.958					Call:
GSM36937		1	0.92	high		1	60.32	high		15.39 84 1 0.883 0.0332 0.820 0.950					survdiff(formula = Surv(dat$time, dat$event) ~ dat$condition,
GSM411243		1	5.02667	high		1	27.302	high		17.00 83 1 0.872 0.0344 0.807 0.942					rho = 0)
GSM411267		1	2.27517	high		1	18.924	high		22.90 82 1 0.862 0.0356 0.795 0.934
GSM411268		1	1.577	high		1	51.515	high		23.00 81 1 0.851 0.0367 0.782 0.926					N Observed Expected (O-E)^2/E (O-E)^2/V
GSM411287		1	4.29292	high		0	129.96	high		30.90 80 1 0.840 0.0378 0.770 0.918					dat$condition=high 55 28 21 2.34 3.57
GSM79141		0	10.83	high		1	21.96	high		35.00 79 2 0.819 0.0397 0.745 0.901					dat$condition=low 94 33 40 1.23 3.57
GSM79148		1	1.83	high		0	63.96	high		36.00 77 1 0.809 0.0406 0.733 0.892
GSM79168		0	5.33	high		0	132	high		39.00 76 1 0.798 0.0414 0.721 0.883					Chisq= 3.6 on 1 degrees of freedom, p= 0.0587
GSM79190		0	11	high		0	77.04	high		41.95 74 1 0.787 0.0422 0.709 0.874
GSM79209		0	6.42	high		1	36.96	high		42.91 73 1 0.776 0.0430 0.696 0.865
GSM79255		1	3.08	high		0	81.96	high		48.96 72 1 0.766 0.0437 0.684 0.856
GSM79281		0	6.83	high		1	29.04	high		49.44 71 1 0.755 0.0444 0.672 0.847
GSM79311		1	2.42	high		0	118.56	high		54.96 68 1 0.744 0.0452 0.660 0.838
gsm65367		0	9.88	high		1	47.28	high		60.00 66 1 0.732 0.0459 0.648 0.828
gsm65373		1	3.94	high		1	31.68	high		61.00 65 1 0.721 0.0465 0.635 0.818
gsm65861		1	2.64	high		1	77.28	low		68.71 58 1 0.709 0.0473 0.622 0.808
GSM107196		1	6.44	low		0	146.04	low		69.20 57 1 0.696 0.0481 0.608 0.797
GSM110861		0	12.17	low		0	68.3607	low		71.04 56 1 0.684 0.0488 0.594 0.787
GSM120677		0	5.69672	low		0	131.147	low		73.00 55 1 0.671 0.0495 0.581 0.776
GSM120684		0	10.929	low		0	82.918	low		77.28 54 1 0.659 0.0501 0.568 0.765
GSM120705		0	6.90984	low		0	87.36	low		79.46 53 1 0.647 0.0507 0.554 0.754
GSM150948		0	7.28	low		0	61.32	low		83.40 50 1 0.634 0.0513 0.541 0.743
GSM150950		0	5.11	low		1	49.44	low
GSM150955		1	4.12	low		0	59.88	low
GSM150972		0	4.99	low		0	125.88	low
GSM150983		0	10.49	low		0	186.96	low
GSM177928		0	15.58	low		0	39.96	low
GSM177931		0	3.33	low		0	167.76	low
GSM177941		0	13.98	low		0	161.88	low
GSM177948		0	13.49	low		1	83.4	low
GSM177965		1	6.95	low		1	7.68	low
GSM178044		1	0.64	low		0	186.48	low
GSM178078		0	15.54	low		0	126.575	low
GSM232194		0	10.5479	low		1	68.7123	low
GSM232198		1	5.72603	low		0	132.822	low
GSM232201		0	11.0685	low		0	120.953	low
GSM232202		0	10.0795	low		0	135.584	low
GSM232203		0	11.2986	low		0	126.477	low
GSM232204		0	10.5397	low		0	127.726	low
GSM232205		0	10.6438	low		0	126.214	low
GSM232209		0	10.5178	low		1	79.463	low
GSM232211		1	6.62192	low		0	120.46	low
GSM232213		0	10.0384	low		0	122.301	low
GSM232215		0	10.1918	low		0	121.414	low
GSM232217		0	10.1178	low		0	113.622	low
GSM232218		0	9.46849	low		1	41.9507	low
GSM232222		1	3.49589	low		0	111.222	low
GSM232229		0	9.26849	low		0	109.973	low
GSM232233		0	9.16438	low		0	93.0082	low
GSM232234		0	7.75068	low		0	99.9452	low
GSM232235		0	8.32877	low		1	15.3863	low
GSM232236		1	1.28219	low		0	102.345	low
GSM232237		0	8.52877	low		0	99.5507	low
GSM232246		0	8.29589	low		0	88.8986	low
GSM232250		0	7.40822	low		0	87.5836	low
GSM232254		0	7.29863	low		0	84.0329	low
GSM232256		0	7.00274	low		0	96.9534	low
GSM232257		0	8.07945	low		0	90.0164	low
GSM232261		0	7.50137	low		0	68.6	low
GSM305130		0	5.71667	low		0	61.3	low
GSM305132		0	5.10833	low		0	64.2	low
GSM305137		0	5.35	low		1	22.9	low
GSM305153		1	1.90833	low		0	80.6	low
GSM305165		0	6.71667	low		0	116.5	low
GSM305169		0	9.70833	low		1	69.2	low
GSM305211		1	5.76667	low		1	30.9	low
GSM305217		1	2.575	low		0	112.8	low
GSM305228		0	9.4	low		0	116.3	low
GSM305233		0	9.69167	low		0	106.7	low
GSM305262		0	8.89167	low		1	17	low
GSM308267		1	1.41667	low		1	10	low
GSM308288		1	0.833333	low		1	61	low
GSM308289		1	5.08333	low		1	14	low
GSM308297		1	1.16667	low		1	36	low
GSM308310		1	3	low		1	73	low
GSM308327		1	6.08333	low		1	39	low
GSM308337		1	3.25	low		1	60	low
GSM308340		1	5	low		1	6	low
GSM308376		1	0.5	low		1	23	low
GSM308417		1	1.91667	low		1	35	low
GSM308421		1	2.91667	low		1	35	low
GSM308437		1	2.91667	low		1	5	low
GSM308440		1	0.416667	low		0	51.96	low
GSM36783		0	4.33	low		1	71.04	low
GSM36792		1	5.92	low		0	86.04	low
GSM36856		0	7.17	low		0	155.04	low
GSM36861		0	12.92	low		0	84	low
GSM36871		0	7	low		0	98.04	low
GSM36878		0	8.17	low		0	123.96	low
GSM36893		0	10.33	low		0	108.96	low
GSM36900		0	9.08	low		0	104.04	low
GSM36925		0	8.67	low		1	14.04	low
GSM36939		1	1.17	low		1	54.96	low
GSM36985		1	4.58	low		0	132	low
GSM37012		0	11	low		0	122.04	low
GSM37015		0	10.17	low		0	146.04	low
GSM37019		0	12.17	low		1	14.04	low
GSM37035		1	1.17	low		0	105	low
GSM37061		0	8.75	low		1	42.908	low
GSM411289		1	3.57567	low		0	89.04	low
GSM79127		0	7.42	low		1	48.96	low
GSM79171		1	4.08	low		1	6	low
GSM79213		1	0.5	low		0	101.04	low
GSM79224		0	8.42	low		1	6.96	low
GSM79343		1	0.58	low		0	53.88	low
gsm65353		0	4.49	low		0	165.36	low
gsm65831		0	13.78	low		0	63.12	low
gsm65874		0	5.26	low		0	87	low
gsm65877		0	7.25	low		1	8.76	low
gsm65878		1	0.73	low

## Sheet: PIGF&CD14
		event	time in years	condition		event	time in months	condition					SURVIVAL Kaplan-Meier plot			Log-rank analysis
GSM107085		1	0.56	high		1	6.72	high			time n.risk n.event survival std.err lower 95% CI upper 95% CI					survdiff(Surv(dat$time,dat$event)~dat$condition,rho=0)#rho=0
GSM107089		1	1.39	high		1	16.68	high			0.00 57 1 0.982 0.0174 0.949 1.000					Call:
GSM107091		0	7.86	high		0	94.32	high			6.72 56 1 0.965 0.0244 0.918 1.000					survdiff(formula = Surv(dat$time, dat$event) ~ dat$condition,
GSM107113		0	7.28	high		0	87.36	high			6.96 55 1 0.947 0.0296 0.891 1.000					rho = 0)
GSM107145		0	5.86	high		0	70.32	high			8.00 54 1 0.930 0.0338 0.866 0.999
GSM107158		0	5.82	high		0	69.84	high			12.96 53 1 0.912 0.0375 0.842 0.989					N Observed Expected (O-E)^2/E (O-E)^2/V
GSM107162		0	6.52	high		0	78.24	high			13.44 52 1 0.895 0.0406 0.819 0.978					dat$condition=high 57 25 22.6 0.247 0.412
GSM107172		0	7.67	high		0	92.04	high			14.39 51 1 0.877 0.0435 0.796 0.967					dat$condition=low 83 32 34.4 0.163 0.412
GSM107174		0	7.78	high		0	93.36	high			15.00 50 1 0.860 0.0460 0.774 0.955
GSM107175		0	7.89	high		0	94.68	high			15.60 49 1 0.842 0.0483 0.753 0.942					Chisq= 0.4 on 1 degrees of freedom, p= 0.521
GSM107185		0	5.98	high		0	71.76	high			16.68 48 1 0.825 0.0504 0.732 0.929
GSM107204		1	1.12	high		1	13.44	high			19.00 47 1 0.807 0.0523 0.711 0.916
GSM107205		1	1.3	high		1	15.6	high			21.00 46 1 0.789 0.0540 0.690 0.903
GSM120653		0	7.99727	high		0	95.9672	high			25.00 45 1 0.772 0.0556 0.670 0.889
GSM120706		0	8.51366	high		0	102.164	high			26.40 44 1 0.754 0.0570 0.651 0.875
GSM150984		0	9.35	high		0	112.2	high			27.00 43 1 0.737 0.0583 0.631 0.861
GSM177889		1	10.47	high		1	125.64	high			30.00 42 1 0.719 0.0595 0.612 0.846
GSM177890		0	17.83	high		0	213.96	high			33.96 41 1 0.702 0.0606 0.592 0.831
GSM177940		1	4.41	high		1	52.92	high			40.00 40 1 0.684 0.0616 0.574 0.816
GSM177954		1	2.2	high		1	26.4	high			44.16 39 1 0.667 0.0624 0.555 0.801
GSM178005		0	14.81	high		0	177.72	high			47.40 38 1 0.649 0.0632 0.536 0.786
GSM178027		0	16.19	high		0	194.28	high			52.92 37 1 0.632 0.0639 0.518 0.770
GSM178075		0	7.89	high		0	94.68	high			91.36 28 1 0.609 0.0655 0.493 0.752
GSM178081		0	7.46	high		0	89.52	high			97.20 19 1 0.577 0.0694 0.456 0.730
GSM178082		1	3.68	high		1	44.16	high			114.96 13 1 0.533 0.0770 0.401 0.707
GSM232225		0	9.63836	high		0	115.66	high			125.64 10 1 0.479 0.0857 0.338 0.681
GSM232226		0	8.40548	high		0	100.866	high
GSM232238		1	7.6137	high		1	91.3644	high			dat$condition=low
GSM232239		0	8.85479	high		0	106.258	high			time n.risk n.event survival std.err lower 95% CI upper 95% CI
GSM232251		0	7.10411	high		0	85.2493	high			0.96 83 2 0.976 0.0168 0.943 1.000
GSM305207		1	3.95	high		1	47.4	high			3.00 81 1 0.964 0.0205 0.925 1.000
GSM305220		0	13.4	high		0	160.8	high			6.96 80 1 0.952 0.0235 0.907 0.999
GSM305237		0	13.625	high		0	163.5	high			9.18 79 1 0.940 0.0261 0.890 0.992
GSM308319		1	1.25	high		1	15	high			13.00 78 1 0.928 0.0284 0.874 0.985
GSM308336		1	0.666667	high		1	8	high			15.00 77 1 0.916 0.0305 0.858 0.977
GSM308348		1	2.08333	high		1	25	high			18.60 76 1 0.904 0.0324 0.842 0.969
GSM308354		1	1.75	high		1	21	high			21.36 75 1 0.892 0.0341 0.827 0.961
GSM308367		1	3.33333	high		1	40	high			23.04 74 2 0.867 0.0372 0.798 0.944
GSM308377		1	1.58333	high		1	19	high			23.64 72 1 0.855 0.0386 0.783 0.935
GSM308385		1	2.25	high		1	27	high			25.76 71 1 0.843 0.0399 0.769 0.925
GSM36816		0	8.17	high		0	98.04	high			29.04 70 1 0.831 0.0411 0.755 0.916
GSM36832		0	9.92	high		0	119.04	high			29.60 69 1 0.819 0.0422 0.741 0.906
GSM36909		0	7.92	high		0	95.04	high			33.96 67 1 0.807 0.0433 0.726 0.897
GSM37059		0	6.92	high		0	83.04	high			35.04 66 1 0.795 0.0444 0.712 0.887
GSM411241		1	1.19917	high		1	14.39	high			36.00 65 2 0.770 0.0463 0.685 0.867
GSM79149		1	2.83	high		1	33.96	high			36.96 63 1 0.758 0.0471 0.671 0.856
GSM79169		0	11.33	high		0	135.96	high			41.64 61 1 0.746 0.0479 0.657 0.846
GSM79194		0	7.92	high		0	95.04	high			44.04 60 1 0.733 0.0487 0.644 0.835
GSM79202		1	0	high		1	0	high			50.04 59 1 0.721 0.0495 0.630 0.825
GSM79229		0	10.67	high		0	128.04	high			51.00 58 1 0.708 0.0502 0.617 0.814
GSM79253		1	2.5	high		1	30	high			52.32 57 1 0.696 0.0508 0.603 0.803
GSM79322		1	9.58	high		1	114.96	high			53.04 56 1 0.684 0.0514 0.590 0.792
GSM79329		1	0.58	high		1	6.96	high			56.04 55 1 0.671 0.0519 0.577 0.781
GSM79331		1	1.08	high		1	12.96	high			60.00 53 2 0.646 0.0530 0.550 0.758
GSM79345		0	12.33	high		0	147.96	high			95.64 28 1 0.623 0.0559 0.522 0.742
GSM79357		0	12.08	high		0	144.96	high			96.96 27 1 0.600 0.0584 0.496 0.726
gsm65379		1	8.1	high		1	97.2	high			120.48 13 1 0.554 0.0698 0.432 0.709
GSM107094		1	4.36	low		1	52.32	low
GSM107130		0	8.4	low		0	100.8	low
GSM107139		0	8.15	low		0	97.8	low
GSM107191		0	6.55	low		0	78.6	low
GSM107211		0	7.63	low		0	91.56	low
GSM120671		1	1.96995	low		1	23.6393	low
GSM120686		0	6.73771	low		0	80.8525	low
GSM120687		1	0.765027	low		1	9.18033	low
GSM120692		0	7.38525	low		0	88.6229	low
GSM120696		0	12.6257	low		0	151.508	low
GSM177896		0	16.39	low		0	196.68	low
GSM177908		1	7.97	low		1	95.64	low
GSM177917		0	11.58	low		0	138.96	low
GSM177992		0	7.25	low		0	87	low
GSM178018		1	4.67	low		1	56.04	low
GSM178041		0	15.8	low		0	189.6	low
GSM305141		0	5.275	low		0	63.3	low
GSM305152		0	5.6	low		0	67.2	low
GSM305158		0	9.96667	low		0	119.6	low
GSM305159		0	9.85833	low		0	118.3	low
GSM305160		0	5.175	low		0	62.1	low
GSM305161		0	9.70833	low		0	116.5	low
GSM305164		1	3	low		1	36	low
GSM305175		0	6.95	low		0	83.4	low
GSM305176		0	7.25833	low		0	87.1	low
GSM305206		0	5.94167	low		0	71.3	low
GSM305209		0	9.68333	low		0	116.2	low
GSM305238		0	6.875	low		0	82.5	low
GSM305242		0	7.78333	low		0	93.4	low
GSM305243		1	1.25	low		1	15	low
GSM305247		0	6.875	low		0	82.5	low
GSM305257		0	6.75833	low		0	81.1	low
GSM305258		0	7.35	low		0	88.2	low
GSM305259		0	7.375	low		0	88.5	low
GSM305263		1	2.46667	low		1	29.6	low
GSM308311		1	3	low		1	36	low
GSM308325		1	1.08333	low		1	13	low
GSM308339		1	0.25	low		1	3	low
GSM36778		1	4.17	low		1	50.04	low
GSM36786		0	5.5	low		0	66	low
GSM36791		0	6.58	low		0	78.96	low
GSM36799		0	6.25	low		0	75	low
GSM36820		0	11.75	low		0	141	low
GSM36838		1	2.83	low		1	33.96	low
GSM36844		0	10.08	low		0	120.96	low
GSM36873		0	8.33	low		0	99.96	low
GSM36904		0	8.17	low		0	98.04	low
GSM36924		1	2.42	low		1	29.04	low
GSM36928		1	1.92	low		1	23.04	low
GSM36951		0	8.67	low		0	104.04	low
GSM36953		0	7	low		0	84	low
GSM36960		1	4.25	low		1	51	low
GSM36970		0	9.67	low		0	116.04	low
GSM36975		0	9.17	low		0	110.04	low
GSM36997		1	3.67	low		1	44.04	low
GSM37004		1	2.92	low		1	35.04	low
GSM37010		0	8.42	low		0	101.04	low
GSM37011		1	5	low		1	60	low
GSM37038		1	5	low		1	60	low
GSM37054		0	5.5	low		0	66	low
GSM37060		0	6.75	low		0	81	low
GSM411262		1	2.1465	low		1	25.758	low
GSM79125		1	3.08	low		1	36.96	low
GSM79126		0	11.17	low		0	134.04	low
GSM79131		1	1.92	low		1	23.04	low
GSM79133		1	4.42	low		1	53.04	low
GSM79162		0	11.42	low		0	137.04	low
GSM79212		0	10.83	low		0	129.96	low
GSM79223		1	0.08	low		1	0.96	low
GSM79230		0	4.83	low		0	57.96	low
GSM79266		1	8.08	low		1	96.96	low
GSM79289		0	10	low		0	120	low
GSM79304		1	0.58	low		1	6.96	low
GSM79319		0	12.75	low		0	153	low
GSM79330		0	3.25	low		0	39	low
GSM79353		0	2.58	low		0	30.96	low
GSM79356		0	12.17	low		0	146.04	low
GSM79362		1	0.08	low		1	0.96	low
gsm65371		1	1.55	low		1	18.6	low
gsm65828		1	1.78	low		1	21.36	low
gsm65845		0	12.6	low		0	151.2	low
gsm65852		1	3.47	low		1	41.64	low
gsm65864		1	10.04	low		1	120.48	low

## Sheet: R scripts
install.packages("eha")
library(survival)
#KM_1
dat=read.table("./TEM_my_survival_R_input_ANG2&PLGF&CD14.txt",header=T)
my_plot=plot(survfit(Surv(dat$time,dat$event)~dat$condition),col=c(2:1),xlab="Months", ylab="Survival probability")
legend(70,1,c("high CD14&ANG2&PLGF","low CD14&ANG2&PLGF"),col=(2:1),lwd=0.5)
#KM_2
dat=read.table("./TEM_my_survival_R_input_ANG2&CD14.txt",header=T)
my_plot=plot(survfit(Surv(dat$time,dat$event)~dat$condition),col=c(2:1),xlab="Months", ylab="Survival probability")
legend(70,1,c("high CD14&ANG2","low CD14&ANG2"),col=(2:1),lwd=0.5)
#KM_3
dat=read.table("./TEM_my_survival_R_input_PLGF&CD14.txt",header=T)
my_plot=plot(survfit(Surv(dat$time,dat$event)~dat$condition),col=c(2:1),xlab="Months", ylab="Survival probability")
legend(70,1,c("high CD14&ANG2","low CD14&ANG2"),col=(2:1),lwd=0.5)
#KM_4
dat=read.table("./TEM_my_survival_R_input_only_low.txt",header=T)
with(dat,tapply(time[event==1],condition[event==1],mean))
#plot(survfit(Surv(dat$time,dat$event)~dat$condition))
my_plot=plot(survfit(Surv(dat$time,dat$event)~dat$condition),col=c(4,3,5),xlab="Months", ylab="Survival probability")
legend(70,1,c("low CD14&ANG2&PLGF","low CD14&ANG2", "low CD14&PLGF"),col=c(4,3,5),lwd=0.5)
#Log-rank
survdiff(Surv(dat$time,dat$event)~dat$condition,rho=0)
